# Supplementary material for: Spatial Heterogeneity and Co-occurrence of Mucosal and Luminal Microbiome across Swine Intestinal Tract
Source: Front Microbiol. 2018 Jan 26;9:48. doi: 10.3389/fmicb.2018.00048 (PMC5810300; doi:10.3389/fmicb.2018.00048)
Supplement: Supplementary file 1 [file Table1.XLSX]

## Sheet: TableS1
Table S1. Luminal and mucosal microbiome across the intestinal tract of swine at the level of phylum (the multiple comparisons results were only presented for the phyla which average relative abundance ≥ 0.05% in at least one region). Mean in the same row with different superscripts represents a significant difference (P < 0.05). Grey spreadsheet represents that the corresponding phyla were non-d…
Phyla	Lumen			Kruskalwallis test		Mucosa			Kruskalwallis test		P value_Mann-Whitney U test
	Ileum-L	Cecum-L	Colon-L	Lumen		Ileum-M	Cecum-M	Colon-M	Mucosa		Ileum-L vs Ileum-M	Cecum-L vs Cecum-M	Colon-L vs Colon-M
Firmicutes	72.82±4.12a	45.96±1.72b	53.48±2.38b	<0.001		49.66±3.61	47.47±3.13	49.56±2.47	0.832		0.001 ↑	0.813 →	0.284 →
Proteobacteria	21.92±4.13a	5.12±0.77b	4.1±0.42b	<0.001		30.13±3.67a	15.45±2.9b	18.04±3.05b	0.001		0.037 ↓	0.001 ↓	<0.001 ↓
Bacteroidetes	1.69±0.66b	45.98±1.56a	40.09±2.32a	<0.001		9.81±2.02b	35.36±3.77a	27.98±2.32a	<0.001		<0.001 ↓	0.027 ↑	0.001 ↑
Tenericutes	2.18±0.77	0.64±0.17	0.68±0.14	0.903		7.28±3.11a	0.35±0.09b	0.82±0.34a	0.003		0.122 →	0.012 ↑	0.599 →
Actinobacteria	0.7±0.28	0.11±0.03	0.16±0.04	0.125		1.28±0.32a	0.16±0.04b	0.36±0.08b	<0.001		0.002 ↓	0.093 →	0.056 →
Bacteria_unclassified			0.02±0.01			0.59±0.2a	0.02±0.01c	0.06±0.01b	<0.001				<0.001 ↓
Cyanobacteria	0.65±0.31bc	1.71±0.2a	0.77±0.14b	<0.001		0.35±0.1	0.31±0.06	0.3±0.05	0.291		0.765 →	<0.001 ↑	0.007 ↑
Chloroflexi						0.15±0.09	0.01±0.003		0.15
Fusobacteria	0.02±0.01	0.01±0.004		0.676		0.12±0.08a					<0.001 ↓
Gemmatimonadetes						0.09±0.01a
Spirochaetae		0.40±0.15	0.57±0.2	0.228		0.08±0.02b	0.21±0.07b	1.92±0.47a	<0.001			0.161 →	0.003 ↓
Verrucomicrobia						0.07±0.03a
Acidobacteria						0.06±0.03					<0.001 ↓	0.039 ↓	0.075 →
SHA-109			0.03±0.01			0.04±0.02		0.06±0.03	0.51				0.589 →
Chlamydiae			0.01±0.01				0.5±0.33	0.31±0.23	0.071				0.006 ↓
Deferribacteres			0.02±0.01					0.43±0.17a					0.006 ↓
Elusimicrobia			0.01±0.01				0.01±0.005	0.05±0.02	0.065				0.048 ↓
