# Supplementary material for: Spatial Heterogeneity and Co-occurrence of Mucosal and Luminal Microbiome across Swine Intestinal Tract
Source: Front Microbiol. 2018 Jan 26;9:48. doi: 10.3389/fmicb.2018.00048 (PMC5810300; doi:10.3389/fmicb.2018.00048)
Supplement: Supplementary file 2 [file Table2.XLSX]

## Sheet: Table S2
Table S2. Comparison of the family in lumenal and mucosal samples across the intestinal tract of swine (the multiple comparisons results were only presented for the family which average relative abundance ≥1% in at least one region). Mean in the same row with different superscripts represents a significant difference (P < 0.05). Grey spreadsheet represents that the corresponding family were non-d…
Taxon	Lumen (Relative abundence %)			Kruskalwallis test	Mucosa (Relative abundence %)			Kruskalwallis test	P value_Mann-Whitney U test			Kruskalwallis test
	Ileum-L	Cecum-L	Colon-L	Lumen	Ileum-M	Cecum-M	Colon-M	Mucosa	Ileum-L vs Ileum-M	Cecum-L vs Cecum-M	Colon-L vs Colon-M	All
Bacteroidetes
Prevotellaceae	1.63±0.66b	42.1±2.08a	34.41±2.92a	<0.001	8.01±1.98b	33.42±3.83a	22.93±2.33a	<0.001	<0.001 ↓	0.061 →	0.003 ↑	<0.001
Bacteroidales_S24-7_group	0.01±0.003b	1.39±0.18a	2.3±0.34a	<0.001	0.37±0.09c	0.74±0.11b	1.71±0.26a	<0.001	<0.001 ↓	0.005 ↑	0.257 →	<0.001
Rikenellaceae	0.005±0.001b	0.75±0.1a	1.59±0.23a	<0.001	0.21±0.05b	0.41±0.05b	2.02±0.25a	<0.001	<0.001 ↓	0.003 ↑	0.138 →	<0.001
Firmicutes
Lactobacillaceae	28.13±6.86a	2.67±0.46b	5.27±0.81ab	0.008	20.56±4.5a	2.25±0.5b	8.27±1.27a	<0.001	0.837 →	0.364 →	0.061 →	<0.001
Clostridiaceae_1	17.79±3.69a	1.06±0.22b	0.86±0.22b	<0.001	5.61±1.86a	0.18±0.05b	0.3±0.09b	<0.001	0.03 ↑	<0.001 ↑	0.021 ↑	<0.001
Peptostreptococcaceae	13.42±3.27a	0.59±0.11b	0.4±0.11b	<0.001	3.51±2.31a	0.22±0.05b	0.39±0.1b	<0.001	0.001 ↑	0.001 ↑	0.821 →	<0.001
Streptococcaceae	4.64±1.96a	0.17±0.04b	0.52±0.12b	<0.001	4.19±1.17a	0.71±0.11b	0.73±0.14b	<0.001	0.006 ↑	<0.001 ↓	0.19 →	<0.001
Veillonellaceae	4.47±2.14b	14.91±1.46a	15.51±1.6a	<0.001	4.32±0.95c	24.2±2.77a	13.08±1.76b	<0.001	0.001 ↑	0.014 ↓	0.257 →	<0.001
Erysipelotrichaceae	3.46±0.76	0.62±0.06	0.67±0.08	0.100365	0.92±0.23	0.79±0.18	1±0.13	0.092	0.044 ↑	0.557 →	0.039 ↓	0.063
Bacillaceae	0.34±0.11a	0.01±0.001b	0.003±0.001b	<0.001	1.71±0.26a	2.04±0.35a	0.13±0.04b	<0.001	<0.001 ↓	<0.001 ↓	<0.001 ↓	<0.001
Lachnospiraceae	0.1±0.01b	14.07±1.28a	13.74±1.05a	<0.001	2.85±0.57b	10.21±0.7a	11.31±1.05a	<0.001	<0.001 ↓	0.011 ↑	0.05 ↑	<0.001
Ruminococcaceae	0.09±0.03b	10.13±0.91a	13.12±1.2a	<0.001	3.48±0.66b	5.61±0.74b	10.9±0.93a	<0.001	<0.001 ↓	0.001 ↑	0.187 →	<0.001
Enterococcaceae	0.03±0.01				1.21±0.15a	0.09±0.02b	0.02±0.01c	<0.001	<0.001 ↓			<0.001
Acidaminococcaceae	0.02±0.005b	1.43±0.15a	1.8±0.19a	<0.001	0.49±0.13b	0.8±0.1ab	1.34±0.14a	<0.001	<0.001 ↓	0.002 ↑	0.12 →	<0.001
Christensenellaceae		0.12±0.04a	1.11±0.41a	<0.001	0.11±0.03b	0.09±0.04b	0.91±0.3a	<0.001	<0.001 ↓	0.515 →	0.726 →	<0.001
Proteobacteria
Enterobacteriaceae	17.92±3.92a	1.21±0.45b	0.84±0.2b	<0.001	9.53±2.09a	0.52±0.1b	0.43±0.08b	<0.001	0.167 →	0.205 →	0.152 →	<0.001
Pasteurellaceae	2.64±0.82a	0.08±0.03b	0.06±0.03b	0.000568156	0.87±0.32a	0.04±0.02b	0.02±0.01b	<0.001	0.403 →	0.23 →	0.08 →	<0.001
Campylobacteraceae	0.23±0.14ab	0.14±0.04b	0.21±0.05a	0.00479842	0.48±0.12b	2.59±0.67a	4.55±1.23a	<0.001	<0.001 ↓	<0.001 ↓	<0.001 ↓	<0.001
Pseudomonadaceae	0.09±0.03				2.95±0.43a	0.05±0.01b	0.09±0.02b	<0.001	<0.001 ↓			<0.001
Moraxellaceae	0.09±0.04				1.14±0.15a		0.07±0.02b	<0.001	<0.001 ↓			<0.001
Helicobacteraceae	0.04±0.01b	0.04±0.01b	0.14±0.03a	<0.001	8.13±2.29	4.36±1.14	6.56±1.24	0.22	<0.001 ↓	<0.001 ↓	<0.001 ↓	<0.001
Xanthomonadaceae	0.03±0.01				2.52±0.41a		0.04±0.01b	<0.001	<0.001 ↓			<0.001
Succinivibrionaceae	0.02±0.01b	2.76±0.59a	1.34±0.32a	<0.001	0.21±0.07b	2.29±0.87a	0.93±0.29a	<0.001	0.019 ↓	0.089 →	0.543 →	<0.001
Desulfovibrionaceae		0.11±0.02b	0.28±0.05a	0.001	0.82±0.41b	4.79±2.96a	3.33±2.4a	0.001	<0.001 ↓	0.17 →	0.001 ↓	<0.001
Neisseriaceae		0.25±0.13	0.56±0.17	0.064	0.15±0.05b	0.48±0.29ab	1.22±0.41a	0.06	<0.001 ↓	0.833 →	0.561 →	<0.001
Tenericutes
Mycoplasmataceae	2.18±0.77a	0.04±0.01b	0.02±0.01b	<0.001	7.19±3.12a	0.02±0.01b	0.04±0.01b	<0.001	0.312 →	0.159 →	0.374 →	<0.001
Cyanobacteria
Gastranaerophilales_norank	0.01±0.002b	1.7±0.2a	0.77±0.14a	<0.001	0.14±0.05b	0.3±0.06a	0.29±0.05a	<0.001	<0.001 ↓	<0.001 ↑	0.006 ↑	<0.001
Spirochaetae
Spirochaetaceae		0.4±0.15	0.57±0.2	0.228	0.07±0.02b	0.21±0.07b	1.92±0.47a	<0.001		0.161 →	0.003 ↓	<0.001
