# Supplementary material for: Spatial Heterogeneity and Co-occurrence of Mucosal and Luminal Microbiome across Swine Intestinal Tract
Source: Front Microbiol. 2018 Jan 26;9:48. doi: 10.3389/fmicb.2018.00048 (PMC5810300; doi:10.3389/fmicb.2018.00048)
Supplement: Supplementary file 3 [file Table3.XLSX]

## Sheet: TableS3
Table S3. Comparison of the predominant genera in lumenal and mucosal samples across the intestinal tract of swine (the multiple comparisons results were only presented for the genera which average relative abundance ≥1% in at least one region). Mean in the same row with different superscripts represents a significant difference (P < 0.05). Grey spreadsheet represents that the corresponding genus…
Taxonomy		Lumen			Kruskalwallis test	Mucosa			Kruskalwallis test	P value_Mann-Whitney U test
		Ileum-L	Cecum-L	Colon-L	Lumen	Ileum-M	Cecum-M	Colon-M	Mucosa	Ileum-L vs Ileum-M	Cecum-L vs Cecum-M	Colon-L vs Colon-M
Family classification	Bacteroidetes
Prevotellaceae	Prevotella_9	0.1±0.01b	18.51±1.99a	14.98±2.49a	<0.001	3.24±0.94b	11.95±2.09a	7.02±1.19a	<0.001	<0.001 ↓	0.023 ↑	0.016 ↑
Prevotellaceae	Alloprevotella	0.04±0.01b	6.87±0.73a	6.13±0.6a	<0.001	0.92±0.29b	9.75±1.52a	8.59±1.19a	<0.001	<0.001 ↓	0.138 →	0.12 →
Prevotellaceae	Prevotellaceae_NK3B31_group	0.02±0.005b	5.11±0.96a	4.03±0.86a	<0.001	1.12±0.41b	4.24±1.11a	2.31±0.5a	<0.001	<0.001 ↓	0.446 →	0.078 →
Prevotellaceae	Prevotellaceae_uncultured	0.02±0.003b	3.38±0.5a	2.5±0.48a	<0.001	0.51±0.16b	2.55±0.41a	1.51±0.41a	<0.001	<0.001 ↓	0.208 →	0.035 ↑
Prevotellaceae	Prevotella_2	0.01±0.003b	2.41±0.34a	1.67±0.33a	<0.001	0.41±0.13b	1.25±0.3a	0.65±0.08a	<0.001	<0.001 ↓	0.001 ↑	0.004 ↑
Prevotellaceae	Prevotella_7	1.4±0.66b	1.47±0.43a	1.58±0.49a	0.00119289	1.24±0.7	1.29±0.42	0.6±0.2	0.248	0.014 ↑	0.658 →	0.043 ↑
Bacteroidales_S24-7_group	Bacteroidales_S24-7_group_norank	0.01±0.003b	1.39±0.18a	2.3±0.34a	<0.001	0.37±0.09c	0.74±0.11b	1.71±0.26a	<0.001	<0.001 ↓	0.005 ↑	0.257 →
	Firmicutes
Lactobacillaceae	Lactobacillus	28.13±6.86a	2.67±0.46b	5.27±0.81ab	0.00849304	20.56±4.5a	2.25±0.5b	8.27±1.27a	<0.001	0.837 →	0.37 →	0.061 →
Clostridiaceae_1	Clostridium_sensu_stricto_1	12.9±2.13a	0.72±0.16b	0.62±0.16b	<0.001	2.48±0.54a	0.16±0.04b	0.29±0.09b	<0.001	0.007 ↑	<0.001 ↑	0.105 →
Peptostreptococcaceae	Terrisporobacter	11.94±2.71a	0.42±0.09b	0.3±0.09b	<0.001	2.97±1.95a	0.17±0.04b	0.31±0.08b	<0.001	0.001 ↑	0.009 ↑	0.812 →
Veillonellaceae	Megasphaera	3.48±1.74b	6.2±0.96a	7.84±1.07a	<0.001	2.23±0.68b	4.28±1.04a	5.02±1.03a	0.007	0.002 ↑	0.068 →	0.055 →
Veillonellaceae	Veillonellaceae_uncultured	0.03±0.01b	1.24±0.28a	1.64±0.32a	<0.001	0.26±0.07b	11.51±2.83a	4.2±1.18a	<0.001	<0.001 ↓	0.001 ↓	0.097 →
Veillonellaceae	Anaerovibrio	0.02±0.004b	4.92±0.57a	3.37±0.44a	<0.001	0.94±0.26b	6.48±1.09a	2.15±0.58b	<0.001	<0.001 ↓	0.464 →	0.011 ↑
Bacillaceae	Bacillus	0.33±0.11a	<0.01b	<0.01b	<0.001	1.65±0.25a	2.03±0.35a	0.13±0.03b	<0.001	<0.001 ↓	<0.001 ↓	<0.001 ↓
Streptococcaceae	Lactococcus	0.23±0.06a	<0.01b	<0.01b	<0.001	2.31±0.34a	0.54±0.1b	0.08±0.02c	<0.001	<0.001 ↓	<0.001 ↓	<0.001 ↓
Lachnospiraceae	Lachnospiraceae_unclassified	0.02±0.003b	2.04±0.29a	2.16±0.27a	<0.001	0.47±0.11b	1.43±0.18a	2.21±0.43a	<0.001	<0.001 ↓	0.127 →	0.439 →
Lachnospiraceae	Pseudobutyrivibrio	0.02±0.004b	4.31±0.41a	3.93±0.38a	<0.001	0.51±0.12b	4.34±0.52a	4.37±0.72a	<0.001	<0.001 ↓	0.837 →	0.65 →
Ruminococcaceae	Faecalibacterium	0.01±0.002b	2.94±0.42a	2.33±0.48a	<0.001	0.66±0.16b	1.45±0.23a	2.13±0.38a	<0.001	<0.001 ↓	0.006 ↑	0.934 →
Christensenellaceae	Christensenellaceae_R-7_group		0.12±0.04b	1.11±0.41a	0.002	0.11±0.03b	0.09±0.04b	0.91±0.3a	<0.001	<0.001 ↓	0.529 →	0.741 →
	Proteobacteria
Enterobacteriaceae	Escherichia-Shigella	13.53±3.26a	1.06±0.45b	0.75±0.2b	<0.001	7±1.77a	0.37±0.09b	0.35±0.08b	<0.001	0.288 →	0.073 →	0.093 →
Campylobacteraceae	Campylobacter	0.22±0.14b	0.14±0.04ab	0.21±0.05a	0.00209141	0.47±0.11b	2.58±0.67a	4.55±1.23a	<0.001	<0.001 ↓	<0.001 ↓	<0.001 ↓
Pseudomonadaceae	Pseudomonas	0.09±0.03				2.95±0.43a	0.05±0.01b	0.09±0.02b	<0.001	<0.001 ↓
Helicobacteraceae	Helicobacter	0.04±0.01b	0.04±0.01b	0.14±0.03a	<0.001	8.13±2.29	4.34±1.14	6.56±1.24	0.215	<0.001 ↓	<0.001 ↓	<0.001 ↓
Xanthomonadaceae	Stenotrophomonas	0.03±0.01				2.5±0.41a		0.04±0.01b	<0.001	<0.001 ↓
Succinivibrionaceae	Succinivibrio	0.02±0.01b	2.69±0.58a	1.31±0.31a	<0.001	0.2±0.07b	2.25±0.86a	0.89±0.28a	<0.001	0.033 ↓	0.127 →	0.503 →
Desulfovibrionaceae	Lawsonia					0.78±0.41	4.67±2.96	2.43±2.38	0.057
	Tenericutes
Mycoplasmataceae	Mycoplasma	2.18±0.77a	0.04±0.01b	0.02±0.01b	<0.001	7.19±3.12a	0.02±0.01b	0.04±0.01b	<0.001	0.312 →	0.159 →	0.374 →
