# Supplementary material for: Spatial Heterogeneity and Co-occurrence of Mucosal and Luminal Microbiome across Swine Intestinal Tract
Source: Front Microbiol. 2018 Jan 26;9:48. doi: 10.3389/fmicb.2018.00048 (PMC5810300; doi:10.3389/fmicb.2018.00048)
Supplement: Supplementary file 4 [file Table4.XLSX]

## Sheet: Table S4
Table S4. Significant SparCC co-abundance or co-exclusion relationships between OTUs residing in lumen (P<0.05).
	OTU1	OTU2	SparCC	P value	Phylum_OTU1	Family_OTU1	Genus_OTU1	Phylum_OTU2	Family_OTU2	Genus_OTU2	FamilyType
1	OTU1084	OTU1106	-0.446701	0	p__Proteobacteria	f__Pasteurellaceae	g__Actinobacillus	p__Bacteroidetes	f__Prevotellaceae	g__Prevotella_1	inter Family
2	OTU1084	OTU1154	-0.243293	0.02	p__Proteobacteria	f__Pasteurellaceae	g__Actinobacillus	p__Firmicutes	f__Veillonellaceae	g__uncultured2	inter Family
3	OTU1084	OTU1231	-0.197907	0.01	p__Proteobacteria	f__Pasteurellaceae	g__Actinobacillus	p__Bacteroidetes	f__Prevotellaceae	g__Prevotellaceae_NK3B31_group	inter Family
4	OTU1084	OTU1304	-0.297651	0.01	p__Proteobacteria	f__Pasteurellaceae	g__Actinobacillus	p__Firmicutes	f__Veillonellaceae	g__uncultured3	inter Family
5	OTU1084	OTU1308	0.227969	0.04	p__Proteobacteria	f__Pasteurellaceae	g__Actinobacillus	p__Firmicutes	f__Lactobacillaceae	g__Lactobacillus	inter Family
6	OTU1084	OTU1320	-0.455379	0	p__Proteobacteria	f__Pasteurellaceae	g__Actinobacillus	p__Bacteroidetes	f__Prevotellaceae	g__Prevotella_2	inter Family
7	OTU1084	OTU1339	-0.513885	0	p__Proteobacteria	f__Pasteurellaceae	g__Actinobacillus	p__Firmicutes	f__Ruminococcaceae	g__Ruminococcaceae_UCG-005	inter Family
8	OTU1084	OTU1396	-0.497011	0	p__Proteobacteria	f__Pasteurellaceae	g__Actinobacillus	p__Bacteroidetes	f__Prevotellaceae	g__uncultured1	inter Family
9	OTU1084	OTU1398	-0.676166	0	p__Proteobacteria	f__Pasteurellaceae	g__Actinobacillus	p__Firmicutes	f__Ruminococcaceae	g__Faecalibacterium	inter Family
10	OTU1084	OTU142	-0.58308	0	p__Proteobacteria	f__Pasteurellaceae	g__Actinobacillus	p__Bacteroidetes	f__Prevotellaceae	g__Prevotella_9	inter Family
11	OTU1084	OTU1429	0.237689	0.04	p__Proteobacteria	f__Pasteurellaceae	g__Actinobacillus	p__Firmicutes	f__Lactobacillaceae	g__Lactobacillus	inter Family
12	OTU1084	OTU143	-0.40511	0	p__Proteobacteria	f__Pasteurellaceae	g__Actinobacillus	p__Firmicutes	f__Lachnospiraceae	g__Lachnospira	inter Family
13	OTU1084	OTU1488	-0.596121	0	p__Proteobacteria	f__Pasteurellaceae	g__Actinobacillus	p__Bacteroidetes	f__Prevotellaceae	g__Prevotella_9	inter Family
14	OTU1084	OTU1539	-0.546879	0	p__Proteobacteria	f__Pasteurellaceae	g__Actinobacillus	p__Firmicutes	f__Veillonellaceae	g__Anaerovibrio	inter Family
15	OTU1084	OTU1562	0.639486	0	p__Proteobacteria	f__Pasteurellaceae	g__Actinobacillus	p__Firmicutes	f__Bacillaceae	g__Bacillus	inter Family
16	OTU1084	OTU1705	-0.521282	0	p__Proteobacteria	f__Pasteurellaceae	g__Actinobacillus	p__Bacteroidetes	f__Prevotellaceae	g__Prevotella_2	inter Family
17	OTU1084	OTU1813	0.208558	0.02	p__Proteobacteria	f__Pasteurellaceae	g__Actinobacillus	p__Spirochaetae	f__Spirochaetaceae	g__Treponema_2	inter Family
18	OTU1084	OTU1909	-0.362136	0	p__Proteobacteria	f__Pasteurellaceae	g__Actinobacillus	p__Bacteroidetes	f__Prevotellaceae	g__Prevotella_1	inter Family
19	OTU1084	OTU1913	-0.460427	0	p__Proteobacteria	f__Pasteurellaceae	g__Actinobacillus	p__Bacteroidetes	f__Rikenellaceae	g__Rikenellaceae_RC9_gut_group	inter Family
20	OTU1084	OTU1921	-0.453912	0	p__Proteobacteria	f__Pasteurellaceae	g__Actinobacillus	p__Firmicutes	f__Veillonellaceae	g__Anaerovibrio	inter Family
21	OTU1084	OTU1953	0.668091	0	p__Proteobacteria	f__Pasteurellaceae	g__Actinobacillus	p__Proteobacteria	f__Enterobacteriaceae	g__Escherichia-Shigella	inter Family
22	OTU1084	OTU1975	-0.605828	0	p__Proteobacteria	f__Pasteurellaceae	g__Actinobacillus	p__Firmicutes	f__Ruminococcaceae	g__Subdoligranulum	inter Family
23	OTU1084	OTU1996	-0.534154	0	p__Proteobacteria	f__Pasteurellaceae	g__Actinobacillus	p__Bacteroidetes	f__Prevotellaceae	g__Prevotellaceae_UCG-003	inter Family
24	OTU1084	OTU2015	0.506631	0	p__Proteobacteria	f__Pasteurellaceae	g__Actinobacillus	p__Proteobacteria	f__Caulobacteraceae	g__Brevundimonas	inter Family
25	OTU1084	OTU2030	-0.42947	0	p__Proteobacteria	f__Pasteurellaceae	g__Actinobacillus	p__Firmicutes	f__Veillonellaceae	g__uncultured4	inter Family
26	OTU1084	OTU2096	0.65807	0	p__Proteobacteria	f__Pasteurellaceae	g__Actinobacillus	p__Firmicutes	f__Enterococcaceae	g__Enterococcus	inter Family
27	OTU1084	OTU2114	-0.663535	0	p__Proteobacteria	f__Pasteurellaceae	g__Actinobacillus	p__Firmicutes	f__Lachnospiraceae	g__Pseudobutyrivibrio	inter Family
28	OTU1084	OTU2143	-0.261338	0.01	p__Proteobacteria	f__Pasteurellaceae	g__Actinobacillus	p__Firmicutes	f__Veillonellaceae	g__Dialister	inter Family
29	OTU1084	OTU2177	0.617125	0	p__Proteobacteria	f__Pasteurellaceae	g__Actinobacillus	p__Proteobacteria	f__Xanthomonadaceae	g__Stenotrophomonas	inter Family
30	OTU1084	OTU22	-0.398318	0	p__Proteobacteria	f__Pasteurellaceae	g__Actinobacillus	p__Bacteroidetes	f__Prevotellaceae	g__Prevotella_9	inter Family
31	OTU1084	OTU2204	0.606347	0	p__Proteobacteria	f__Pasteurellaceae	g__Actinobacillus	p__Proteobacteria	f__Pseudomonadaceae	g__Pseudomonas	inter Family
32	OTU1084	OTU224	-0.274397	0.03	p__Proteobacteria	f__Pasteurellaceae	g__Actinobacillus	p__Bacteroidetes	f__Prevotellaceae	g__Alloprevotella	inter Family
33	OTU1084	OTU2327	-0.35671	0	p__Proteobacteria	f__Pasteurellaceae	g__Actinobacillus	p__Bacteroidetes	f__Prevotellaceae	g__Alloprevotella	inter Family
34	OTU1084	OTU2336	-0.610865	0	p__Proteobacteria	f__Pasteurellaceae	g__Actinobacillus	p__Bacteroidetes	f__Prevotellaceae	g__Prevotella_9	inter Family
35	OTU1084	OTU2339	-0.541318	0	p__Proteobacteria	f__Pasteurellaceae	g__Actinobacillus	p__Firmicutes	f__Lachnospiraceae	g__Incertae_Sedis	inter Family
36	OTU1084	OTU2360	0.756863	0	p__Proteobacteria	f__Pasteurellaceae	g__Actinobacillus	p__Firmicutes	f__Clostridiaceae_1	g__Clostridium_sensu_stricto_1	inter Family
37	OTU1084	OTU264	0.713035	0	p__Proteobacteria	f__Pasteurellaceae	g__Actinobacillus	p__Firmicutes	f__Peptostreptococcaceae	g__Terrisporobacter	inter Family
38	OTU1084	OTU267	0.639227	0	p__Proteobacteria	f__Pasteurellaceae	g__Actinobacillus	p__Firmicutes	f__Streptococcaceae	g__Lactococcus	inter Family
39	OTU1084	OTU380	-0.319425	0	p__Proteobacteria	f__Pasteurellaceae	g__Actinobacillus	p__Firmicutes	f__Lachnospiraceae	g__Lachnospiraceae_UCG-005	inter Family
40	OTU1084	OTU390	-0.484961	0	p__Proteobacteria	f__Pasteurellaceae	g__Actinobacillus	p__Bacteroidetes	f__Bacteroidales_S24-7_group	g__norank1	inter Family
41	OTU1084	OTU405	-0.389091	0	p__Proteobacteria	f__Pasteurellaceae	g__Actinobacillus	p__Bacteroidetes	f__Prevotellaceae	g__Alloprevotella	inter Family
42	OTU1084	OTU41	0.56085	0	p__Proteobacteria	f__Pasteurellaceae	g__Actinobacillus	p__Proteobacteria	f__Pseudomonadaceae	g__Pseudomonas	inter Family
43	OTU1084	OTU480	-0.589529	0	p__Proteobacteria	f__Pasteurellaceae	g__Actinobacillus	p__Firmicutes	f__Acidaminococcaceae	g__Phascolarctobacterium	inter Family
44	OTU1084	OTU524	0.329831	0.01	p__Proteobacteria	f__Pasteurellaceae	g__Actinobacillus	p__Proteobacteria	f__Helicobacteraceae	g__Helicobacter	inter Family
45	OTU1084	OTU530	-0.311444	0	p__Proteobacteria	f__Pasteurellaceae	g__Actinobacillus	p__Bacteroidetes	f__Prevotellaceae	g__Unclassified	inter Family
46	OTU1084	OTU584	-0.434168	0	p__Proteobacteria	f__Pasteurellaceae	g__Actinobacillus	p__Bacteroidetes	f__Prevotellaceae	g__uncultured5	inter Family
47	OTU1084	OTU602	-0.42239	0	p__Proteobacteria	f__Pasteurellaceae	g__Actinobacillus	p__Bacteroidetes	f__Prevotellaceae	g__Prevotellaceae_NK3B31_group	inter Family
48	OTU1084	OTU62	0.255666	0.01	p__Proteobacteria	f__Pasteurellaceae	g__Actinobacillus	p__Firmicutes	f__Lactobacillaceae	g__Lactobacillus	inter Family
49	OTU1084	OTU648	-0.268622	0.02	p__Proteobacteria	f__Pasteurellaceae	g__Actinobacillus	p__Firmicutes	f__Ruminococcaceae	g__[Eubacterium]_coprostanoligenes_group	inter Family
50	OTU1084	OTU657	0.754823	0	p__Proteobacteria	f__Pasteurellaceae	g__Actinobacillus	p__Firmicutes	f__Erysipelotrichaceae	g__Turicibacter	inter Family
51	OTU1084	OTU777	-0.40572	0	p__Proteobacteria	f__Pasteurellaceae	g__Actinobacillus	p__Firmicutes	f__Veillonellaceae	g__Megasphaera	inter Family
52	OTU1084	OTU82	-0.488462	0	p__Proteobacteria	f__Pasteurellaceae	g__Actinobacillus	p__Bacteroidetes	f__Rikenellaceae	g__Rikenellaceae_RC9_gut_group	inter Family
53	OTU1084	OTU864	0.616912	0	p__Proteobacteria	f__Pasteurellaceae	g__Actinobacillus	p__Tenericutes	f__Mycoplasmataceae	g__Mycoplasma	inter Family
54	OTU1084	OTU869	0.601664	0	p__Proteobacteria	f__Pasteurellaceae	g__Actinobacillus	p__Firmicutes	f__Streptococcaceae	g__Streptococcus	inter Family
55	OTU1084	OTU977	0.463927	0	p__Proteobacteria	f__Pasteurellaceae	g__Actinobacillus	p__Proteobacteria	f__Helicobacteraceae	g__Helicobacter	inter Family
56	OTU1106	OTU1308	-0.383694	0	p__Bacteroidetes	f__Prevotellaceae	g__Prevotella_1	p__Firmicutes	f__Lactobacillaceae	g__Lactobacillus	inter Family
57	OTU1106	OTU1320	0.597002	0	p__Bacteroidetes	f__Prevotellaceae	g__Prevotella_1	p__Bacteroidetes	f__Prevotellaceae	g__Prevotella_2	intra Family
58	OTU1106	OTU1339	0.428598	0	p__Bacteroidetes	f__Prevotellaceae	g__Prevotella_1	p__Firmicutes	f__Ruminococcaceae	g__Ruminococcaceae_UCG-005	inter Family
59	OTU1106	OTU1396	0.36723	0	p__Bacteroidetes	f__Prevotellaceae	g__Prevotella_1	p__Bacteroidetes	f__Prevotellaceae	g__uncultured1	intra Family
60	OTU1106	OTU1398	0.601916	0	p__Bacteroidetes	f__Prevotellaceae	g__Prevotella_1	p__Firmicutes	f__Ruminococcaceae	g__Faecalibacterium	inter Family
61	OTU1106	OTU142	0.520858	0	p__Bacteroidetes	f__Prevotellaceae	g__Prevotella_1	p__Bacteroidetes	f__Prevotellaceae	g__Prevotella_9	intra Family
62	OTU1106	OTU1429	-0.329082	0	p__Bacteroidetes	f__Prevotellaceae	g__Prevotella_1	p__Firmicutes	f__Lactobacillaceae	g__Lactobacillus	inter Family
63	OTU1106	OTU1488	0.694275	0	p__Bacteroidetes	f__Prevotellaceae	g__Prevotella_1	p__Bacteroidetes	f__Prevotellaceae	g__Prevotella_9	intra Family
64	OTU1106	OTU1539	0.577234	0	p__Bacteroidetes	f__Prevotellaceae	g__Prevotella_1	p__Firmicutes	f__Veillonellaceae	g__Anaerovibrio	inter Family
65	OTU1106	OTU1562	-0.492905	0	p__Bacteroidetes	f__Prevotellaceae	g__Prevotella_1	p__Firmicutes	f__Bacillaceae	g__Bacillus	inter Family
66	OTU1106	OTU1705	0.604574	0	p__Bacteroidetes	f__Prevotellaceae	g__Prevotella_1	p__Bacteroidetes	f__Prevotellaceae	g__Prevotella_2	intra Family
67	OTU1106	OTU1894	0.420415	0	p__Bacteroidetes	f__Prevotellaceae	g__Prevotella_1	p__Proteobacteria	f__Succinivibrionaceae	g__Succinivibrio	inter Family
68	OTU1106	OTU1909	0.365379	0	p__Bacteroidetes	f__Prevotellaceae	g__Prevotella_1	p__Bacteroidetes	f__Prevotellaceae	g__Prevotella_1	intra Family
69	OTU1106	OTU1913	0.462278	0	p__Bacteroidetes	f__Prevotellaceae	g__Prevotella_1	p__Bacteroidetes	f__Rikenellaceae	g__Rikenellaceae_RC9_gut_group	inter Family
70	OTU1106	OTU1921	0.471747	0	p__Bacteroidetes	f__Prevotellaceae	g__Prevotella_1	p__Firmicutes	f__Veillonellaceae	g__Anaerovibrio	inter Family
71	OTU1106	OTU1953	-0.601073	0	p__Bacteroidetes	f__Prevotellaceae	g__Prevotella_1	p__Proteobacteria	f__Enterobacteriaceae	g__Escherichia-Shigella	inter Family
72	OTU1106	OTU1975	0.446819	0	p__Bacteroidetes	f__Prevotellaceae	g__Prevotella_1	p__Firmicutes	f__Ruminococcaceae	g__Subdoligranulum	inter Family
73	OTU1106	OTU1996	0.291564	0	p__Bacteroidetes	f__Prevotellaceae	g__Prevotella_1	p__Bacteroidetes	f__Prevotellaceae	g__Prevotellaceae_UCG-003	intra Family
74	OTU1106	OTU2002	-0.316306	0	p__Bacteroidetes	f__Prevotellaceae	g__Prevotella_1	p__Firmicutes	f__Lactobacillaceae	g__Lactobacillus	inter Family
75	OTU1106	OTU2015	-0.493437	0	p__Bacteroidetes	f__Prevotellaceae	g__Prevotella_1	p__Proteobacteria	f__Caulobacteraceae	g__Brevundimonas	inter Family
76	OTU1106	OTU2030	0.236407	0.02	p__Bacteroidetes	f__Prevotellaceae	g__Prevotella_1	p__Firmicutes	f__Veillonellaceae	g__uncultured4	inter Family
77	OTU1106	OTU2096	-0.512588	0	p__Bacteroidetes	f__Prevotellaceae	g__Prevotella_1	p__Firmicutes	f__Enterococcaceae	g__Enterococcus	inter Family
78	OTU1106	OTU2114	0.624971	0	p__Bacteroidetes	f__Prevotellaceae	g__Prevotella_1	p__Firmicutes	f__Lachnospiraceae	g__Pseudobutyrivibrio	inter Family
79	OTU1106	OTU2143	0.291588	0.01	p__Bacteroidetes	f__Prevotellaceae	g__Prevotella_1	p__Firmicutes	f__Veillonellaceae	g__Dialister	inter Family
80	OTU1106	OTU2177	-0.548306	0	p__Bacteroidetes	f__Prevotellaceae	g__Prevotella_1	p__Proteobacteria	f__Xanthomonadaceae	g__Stenotrophomonas	inter Family
81	OTU1106	OTU22	0.353102	0	p__Bacteroidetes	f__Prevotellaceae	g__Prevotella_1	p__Bacteroidetes	f__Prevotellaceae	g__Prevotella_9	intra Family
82	OTU1106	OTU2204	-0.519729	0	p__Bacteroidetes	f__Prevotellaceae	g__Prevotella_1	p__Proteobacteria	f__Pseudomonadaceae	g__Pseudomonas	inter Family
83	OTU1106	OTU224	0.2208	0.01	p__Bacteroidetes	f__Prevotellaceae	g__Prevotella_1	p__Bacteroidetes	f__Prevotellaceae	g__Alloprevotella	intra Family
84	OTU1106	OTU2327	0.306229	0	p__Bacteroidetes	f__Prevotellaceae	g__Prevotella_1	p__Bacteroidetes	f__Prevotellaceae	g__Alloprevotella	intra Family
85	OTU1106	OTU2336	0.664056	0	p__Bacteroidetes	f__Prevotellaceae	g__Prevotella_1	p__Bacteroidetes	f__Prevotellaceae	g__Prevotella_9	intra Family
86	OTU1106	OTU2339	0.485789	0	p__Bacteroidetes	f__Prevotellaceae	g__Prevotella_1	p__Firmicutes	f__Lachnospiraceae	g__Incertae_Sedis	inter Family
87	OTU1106	OTU2360	-0.511749	0	p__Bacteroidetes	f__Prevotellaceae	g__Prevotella_1	p__Firmicutes	f__Clostridiaceae_1	g__Clostridium_sensu_stricto_1	inter Family
88	OTU1106	OTU264	-0.526221	0	p__Bacteroidetes	f__Prevotellaceae	g__Prevotella_1	p__Firmicutes	f__Peptostreptococcaceae	g__Terrisporobacter	inter Family
89	OTU1106	OTU267	-0.531301	0	p__Bacteroidetes	f__Prevotellaceae	g__Prevotella_1	p__Firmicutes	f__Streptococcaceae	g__Lactococcus	inter Family
90	OTU1106	OTU380	0.31537	0.01	p__Bacteroidetes	f__Prevotellaceae	g__Prevotella_1	p__Firmicutes	f__Lachnospiraceae	g__Lachnospiraceae_UCG-005	inter Family
91	OTU1106	OTU390	0.499691	0	p__Bacteroidetes	f__Prevotellaceae	g__Prevotella_1	p__Bacteroidetes	f__Bacteroidales_S24-7_group	g__norank1	inter Family
92	OTU1106	OTU405	0.388995	0	p__Bacteroidetes	f__Prevotellaceae	g__Prevotella_1	p__Bacteroidetes	f__Prevotellaceae	g__Alloprevotella	intra Family
93	OTU1106	OTU41	-0.51514	0	p__Bacteroidetes	f__Prevotellaceae	g__Prevotella_1	p__Proteobacteria	f__Pseudomonadaceae	g__Pseudomonas	inter Family
94	OTU1106	OTU480	0.47219	0	p__Bacteroidetes	f__Prevotellaceae	g__Prevotella_1	p__Firmicutes	f__Acidaminococcaceae	g__Phascolarctobacterium	inter Family
95	OTU1106	OTU524	-0.277105	0	p__Bacteroidetes	f__Prevotellaceae	g__Prevotella_1	p__Proteobacteria	f__Helicobacteraceae	g__Helicobacter	inter Family
96	OTU1106	OTU530	0.465627	0	p__Bacteroidetes	f__Prevotellaceae	g__Prevotella_1	p__Bacteroidetes	f__Prevotellaceae	g__Unclassified	intra Family
97	OTU1106	OTU584	0.458707	0	p__Bacteroidetes	f__Prevotellaceae	g__Prevotella_1	p__Bacteroidetes	f__Prevotellaceae	g__uncultured5	intra Family
98	OTU1106	OTU602	0.586667	0	p__Bacteroidetes	f__Prevotellaceae	g__Prevotella_1	p__Bacteroidetes	f__Prevotellaceae	g__Prevotellaceae_NK3B31_group	intra Family
99	OTU1106	OTU62	-0.288006	0	p__Bacteroidetes	f__Prevotellaceae	g__Prevotella_1	p__Firmicutes	f__Lactobacillaceae	g__Lactobacillus	inter Family
100	OTU1106	OTU657	-0.48794	0	p__Bacteroidetes	f__Prevotellaceae	g__Prevotella_1	p__Firmicutes	f__Erysipelotrichaceae	g__Turicibacter	inter Family
101	OTU1106	OTU777	0.237983	0.04	p__Bacteroidetes	f__Prevotellaceae	g__Prevotella_1	p__Firmicutes	f__Veillonellaceae	g__Megasphaera	inter Family
102	OTU1106	OTU78	-0.283525	0	p__Bacteroidetes	f__Prevotellaceae	g__Prevotella_1	p__Firmicutes	f__Lactobacillaceae	g__Lactobacillus	inter Family
103	OTU1106	OTU82	0.566418	0	p__Bacteroidetes	f__Prevotellaceae	g__Prevotella_1	p__Bacteroidetes	f__Rikenellaceae	g__Rikenellaceae_RC9_gut_group	inter Family
104	OTU1106	OTU864	-0.476455	0	p__Bacteroidetes	f__Prevotellaceae	g__Prevotella_1	p__Tenericutes	f__Mycoplasmataceae	g__Mycoplasma	inter Family
105	OTU1106	OTU869	-0.524903	0	p__Bacteroidetes	f__Prevotellaceae	g__Prevotella_1	p__Firmicutes	f__Streptococcaceae	g__Streptococcus	inter Family
106	OTU1106	OTU977	-0.241501	0	p__Bacteroidetes	f__Prevotellaceae	g__Prevotella_1	p__Proteobacteria	f__Helicobacteraceae	g__Helicobacter	inter Family
107	OTU1125	OTU1339	0.230732	0.01	p__Proteobacteria	f__GR-WP33-58	g__norank2	p__Firmicutes	f__Ruminococcaceae	g__Ruminococcaceae_UCG-005	inter Family
108	OTU1125	OTU1557	-0.287835	0	p__Proteobacteria	f__GR-WP33-58	g__norank2	p__Firmicutes	f__Veillonellaceae	g__Mitsuokella	inter Family
109	OTU1125	OTU1813	0.376814	0	p__Proteobacteria	f__GR-WP33-58	g__norank2	p__Spirochaetae	f__Spirochaetaceae	g__Treponema_2	inter Family
110	OTU1125	OTU1894	-0.215984	0.04	p__Proteobacteria	f__GR-WP33-58	g__norank2	p__Proteobacteria	f__Succinivibrionaceae	g__Succinivibrio	inter Family
111	OTU1125	OTU1913	0.284881	0	p__Proteobacteria	f__GR-WP33-58	g__norank2	p__Bacteroidetes	f__Rikenellaceae	g__Rikenellaceae_RC9_gut_group	inter Family
112	OTU1125	OTU1996	0.249305	0.03	p__Proteobacteria	f__GR-WP33-58	g__norank2	p__Bacteroidetes	f__Prevotellaceae	g__Prevotellaceae_UCG-003	inter Family
113	OTU1125	OTU22	-0.291401	0.01	p__Proteobacteria	f__GR-WP33-58	g__norank2	p__Bacteroidetes	f__Prevotellaceae	g__Prevotella_9	inter Family
114	OTU1125	OTU390	0.308187	0	p__Proteobacteria	f__GR-WP33-58	g__norank2	p__Bacteroidetes	f__Bacteroidales_S24-7_group	g__norank1	inter Family
115	OTU1125	OTU482	0.220217	0.05	p__Proteobacteria	f__GR-WP33-58	g__norank2	p__Proteobacteria	f__Campylobacteraceae	g__Campylobacter	inter Family
116	OTU1125	OTU524	0.224701	0	p__Proteobacteria	f__GR-WP33-58	g__norank2	p__Proteobacteria	f__Helicobacteraceae	g__Helicobacter	inter Family
117	OTU1125	OTU530	-0.248478	0.02	p__Proteobacteria	f__GR-WP33-58	g__norank2	p__Bacteroidetes	f__Prevotellaceae	g__Unclassified	inter Family
118	OTU1125	OTU648	0.242785	0.02	p__Proteobacteria	f__GR-WP33-58	g__norank2	p__Firmicutes	f__Ruminococcaceae	g__[Eubacterium]_coprostanoligenes_group	inter Family
119	OTU1125	OTU82	0.277392	0	p__Proteobacteria	f__GR-WP33-58	g__norank2	p__Bacteroidetes	f__Rikenellaceae	g__Rikenellaceae_RC9_gut_group	inter Family
120	OTU1154	OTU1231	0.258286	0.02	p__Firmicutes	f__Veillonellaceae	g__uncultured2	p__Bacteroidetes	f__Prevotellaceae	g__Prevotellaceae_NK3B31_group	inter Family
121	OTU1154	OTU1304	0.687928	0	p__Firmicutes	f__Veillonellaceae	g__uncultured2	p__Firmicutes	f__Veillonellaceae	g__uncultured3	intra Family
122	OTU1154	OTU1339	0.247157	0.03	p__Firmicutes	f__Veillonellaceae	g__uncultured2	p__Firmicutes	f__Ruminococcaceae	g__Ruminococcaceae_UCG-005	inter Family
123	OTU1154	OTU1396	0.352424	0	p__Firmicutes	f__Veillonellaceae	g__uncultured2	p__Bacteroidetes	f__Prevotellaceae	g__uncultured1	inter Family
124	OTU1154	OTU142	0.224121	0.03	p__Firmicutes	f__Veillonellaceae	g__uncultured2	p__Bacteroidetes	f__Prevotellaceae	g__Prevotella_9	inter Family
125	OTU1154	OTU143	0.464766	0	p__Firmicutes	f__Veillonellaceae	g__uncultured2	p__Firmicutes	f__Lachnospiraceae	g__Lachnospira	inter Family
126	OTU1154	OTU1488	0.232065	0.05	p__Firmicutes	f__Veillonellaceae	g__uncultured2	p__Bacteroidetes	f__Prevotellaceae	g__Prevotella_9	inter Family
127	OTU1154	OTU1497	0.202766	0.05	p__Firmicutes	f__Veillonellaceae	g__uncultured2	p__Bacteroidetes	f__Prevotellaceae	g__Alloprevotella	inter Family
128	OTU1154	OTU1539	0.333058	0	p__Firmicutes	f__Veillonellaceae	g__uncultured2	p__Firmicutes	f__Veillonellaceae	g__Anaerovibrio	intra Family
129	OTU1154	OTU1562	-0.317468	0	p__Firmicutes	f__Veillonellaceae	g__uncultured2	p__Firmicutes	f__Bacillaceae	g__Bacillus	inter Family
130	OTU1154	OTU1705	0.307284	0	p__Firmicutes	f__Veillonellaceae	g__uncultured2	p__Bacteroidetes	f__Prevotellaceae	g__Prevotella_2	inter Family
131	OTU1154	OTU1813	-0.206911	0.03	p__Firmicutes	f__Veillonellaceae	g__uncultured2	p__Spirochaetae	f__Spirochaetaceae	g__Treponema_2	inter Family
132	OTU1154	OTU1909	0.342541	0	p__Firmicutes	f__Veillonellaceae	g__uncultured2	p__Bacteroidetes	f__Prevotellaceae	g__Prevotella_1	inter Family
133	OTU1154	OTU1913	0.313309	0	p__Firmicutes	f__Veillonellaceae	g__uncultured2	p__Bacteroidetes	f__Rikenellaceae	g__Rikenellaceae_RC9_gut_group	inter Family
134	OTU1154	OTU1921	0.219521	0.05	p__Firmicutes	f__Veillonellaceae	g__uncultured2	p__Firmicutes	f__Veillonellaceae	g__Anaerovibrio	intra Family
135	OTU1154	OTU1953	-0.266009	0.01	p__Firmicutes	f__Veillonellaceae	g__uncultured2	p__Proteobacteria	f__Enterobacteriaceae	g__Escherichia-Shigella	inter Family
136	OTU1154	OTU1975	0.291065	0	p__Firmicutes	f__Veillonellaceae	g__uncultured2	p__Firmicutes	f__Ruminococcaceae	g__Subdoligranulum	inter Family
137	OTU1154	OTU2015	-0.304648	0	p__Firmicutes	f__Veillonellaceae	g__uncultured2	p__Proteobacteria	f__Caulobacteraceae	g__Brevundimonas	inter Family
138	OTU1154	OTU2030	0.706103	0	p__Firmicutes	f__Veillonellaceae	g__uncultured2	p__Firmicutes	f__Veillonellaceae	g__uncultured4	intra Family
139	OTU1154	OTU2096	-0.366275	0	p__Firmicutes	f__Veillonellaceae	g__uncultured2	p__Firmicutes	f__Enterococcaceae	g__Enterococcus	inter Family
140	OTU1154	OTU2114	0.338687	0	p__Firmicutes	f__Veillonellaceae	g__uncultured2	p__Firmicutes	f__Lachnospiraceae	g__Pseudobutyrivibrio	inter Family
141	OTU1154	OTU2177	-0.359428	0	p__Firmicutes	f__Veillonellaceae	g__uncultured2	p__Proteobacteria	f__Xanthomonadaceae	g__Stenotrophomonas	inter Family
142	OTU1154	OTU22	0.193288	0.05	p__Firmicutes	f__Veillonellaceae	g__uncultured2	p__Bacteroidetes	f__Prevotellaceae	g__Prevotella_9	inter Family
143	OTU1154	OTU2204	-0.305199	0	p__Firmicutes	f__Veillonellaceae	g__uncultured2	p__Proteobacteria	f__Pseudomonadaceae	g__Pseudomonas	inter Family
144	OTU1154	OTU2327	0.316336	0	p__Firmicutes	f__Veillonellaceae	g__uncultured2	p__Bacteroidetes	f__Prevotellaceae	g__Alloprevotella	inter Family
145	OTU1154	OTU2336	0.228748	0.04	p__Firmicutes	f__Veillonellaceae	g__uncultured2	p__Bacteroidetes	f__Prevotellaceae	g__Prevotella_9	inter Family
146	OTU1154	OTU2339	0.29973	0.02	p__Firmicutes	f__Veillonellaceae	g__uncultured2	p__Firmicutes	f__Lachnospiraceae	g__Incertae_Sedis	inter Family
147	OTU1154	OTU2360	-0.325394	0	p__Firmicutes	f__Veillonellaceae	g__uncultured2	p__Firmicutes	f__Clostridiaceae_1	g__Clostridium_sensu_stricto_1	inter Family
148	OTU1154	OTU264	-0.359687	0	p__Firmicutes	f__Veillonellaceae	g__uncultured2	p__Firmicutes	f__Peptostreptococcaceae	g__Terrisporobacter	inter Family
149	OTU1154	OTU267	-0.356402	0	p__Firmicutes	f__Veillonellaceae	g__uncultured2	p__Firmicutes	f__Streptococcaceae	g__Lactococcus	inter Family
150	OTU1154	OTU405	0.274479	0.02	p__Firmicutes	f__Veillonellaceae	g__uncultured2	p__Bacteroidetes	f__Prevotellaceae	g__Alloprevotella	inter Family
151	OTU1154	OTU41	-0.322827	0	p__Firmicutes	f__Veillonellaceae	g__uncultured2	p__Proteobacteria	f__Pseudomonadaceae	g__Pseudomonas	inter Family
152	OTU1154	OTU480	0.326055	0	p__Firmicutes	f__Veillonellaceae	g__uncultured2	p__Firmicutes	f__Acidaminococcaceae	g__Phascolarctobacterium	inter Family
153	OTU1154	OTU62	-0.205431	0.05	p__Firmicutes	f__Veillonellaceae	g__uncultured2	p__Firmicutes	f__Lactobacillaceae	g__Lactobacillus	inter Family
154	OTU1154	OTU657	-0.338805	0	p__Firmicutes	f__Veillonellaceae	g__uncultured2	p__Firmicutes	f__Erysipelotrichaceae	g__Turicibacter	inter Family
155	OTU1154	OTU82	0.263716	0.02	p__Firmicutes	f__Veillonellaceae	g__uncultured2	p__Bacteroidetes	f__Rikenellaceae	g__Rikenellaceae_RC9_gut_group	inter Family
156	OTU1154	OTU864	-0.296854	0.01	p__Firmicutes	f__Veillonellaceae	g__uncultured2	p__Tenericutes	f__Mycoplasmataceae	g__Mycoplasma	inter Family
157	OTU1154	OTU869	-0.241015	0.02	p__Firmicutes	f__Veillonellaceae	g__uncultured2	p__Firmicutes	f__Streptococcaceae	g__Streptococcus	inter Family
158	OTU1154	OTU977	-0.37059	0	p__Firmicutes	f__Veillonellaceae	g__uncultured2	p__Proteobacteria	f__Helicobacteraceae	g__Helicobacter	inter Family
159	OTU1231	OTU1339	0.359353	0	p__Bacteroidetes	f__Prevotellaceae	g__Prevotellaceae_NK3B31_group	p__Firmicutes	f__Ruminococcaceae	g__Ruminococcaceae_UCG-005	inter Family
160	OTU1231	OTU1398	0.29281	0.01	p__Bacteroidetes	f__Prevotellaceae	g__Prevotellaceae_NK3B31_group	p__Firmicutes	f__Ruminococcaceae	g__Faecalibacterium	inter Family
161	OTU1231	OTU143	0.444865	0	p__Bacteroidetes	f__Prevotellaceae	g__Prevotellaceae_NK3B31_group	p__Firmicutes	f__Lachnospiraceae	g__Lachnospira	inter Family
162	OTU1231	OTU1539	0.393654	0	p__Bacteroidetes	f__Prevotellaceae	g__Prevotellaceae_NK3B31_group	p__Firmicutes	f__Veillonellaceae	g__Anaerovibrio	inter Family
163	OTU1231	OTU1557	-0.284766	0.01	p__Bacteroidetes	f__Prevotellaceae	g__Prevotellaceae_NK3B31_group	p__Firmicutes	f__Veillonellaceae	g__Mitsuokella	inter Family
164	OTU1231	OTU1562	-0.220749	0.05	p__Bacteroidetes	f__Prevotellaceae	g__Prevotellaceae_NK3B31_group	p__Firmicutes	f__Bacillaceae	g__Bacillus	inter Family
165	OTU1231	OTU1705	0.301136	0.01	p__Bacteroidetes	f__Prevotellaceae	g__Prevotellaceae_NK3B31_group	p__Bacteroidetes	f__Prevotellaceae	g__Prevotella_2	intra Family
166	OTU1231	OTU1909	0.337428	0	p__Bacteroidetes	f__Prevotellaceae	g__Prevotellaceae_NK3B31_group	p__Bacteroidetes	f__Prevotellaceae	g__Prevotella_1	intra Family
167	OTU1231	OTU1913	0.317391	0	p__Bacteroidetes	f__Prevotellaceae	g__Prevotellaceae_NK3B31_group	p__Bacteroidetes	f__Rikenellaceae	g__Rikenellaceae_RC9_gut_group	inter Family
168	OTU1231	OTU1996	0.5392	0	p__Bacteroidetes	f__Prevotellaceae	g__Prevotellaceae_NK3B31_group	p__Bacteroidetes	f__Prevotellaceae	g__Prevotellaceae_UCG-003	intra Family
169	OTU1231	OTU2015	-0.174714	0	p__Bacteroidetes	f__Prevotellaceae	g__Prevotellaceae_NK3B31_group	p__Proteobacteria	f__Caulobacteraceae	g__Brevundimonas	inter Family
170	OTU1231	OTU2096	-0.252817	0.01	p__Bacteroidetes	f__Prevotellaceae	g__Prevotellaceae_NK3B31_group	p__Firmicutes	f__Enterococcaceae	g__Enterococcus	inter Family
171	OTU1231	OTU2114	0.290546	0	p__Bacteroidetes	f__Prevotellaceae	g__Prevotellaceae_NK3B31_group	p__Firmicutes	f__Lachnospiraceae	g__Pseudobutyrivibrio	inter Family
172	OTU1231	OTU2143	-0.401295	0	p__Bacteroidetes	f__Prevotellaceae	g__Prevotellaceae_NK3B31_group	p__Firmicutes	f__Veillonellaceae	g__Dialister	inter Family
173	OTU1231	OTU2177	-0.202098	0.03	p__Bacteroidetes	f__Prevotellaceae	g__Prevotellaceae_NK3B31_group	p__Proteobacteria	f__Xanthomonadaceae	g__Stenotrophomonas	inter Family
174	OTU1231	OTU2204	-0.194514	0.05	p__Bacteroidetes	f__Prevotellaceae	g__Prevotellaceae_NK3B31_group	p__Proteobacteria	f__Pseudomonadaceae	g__Pseudomonas	inter Family
175	OTU1231	OTU224	0.406279	0	p__Bacteroidetes	f__Prevotellaceae	g__Prevotellaceae_NK3B31_group	p__Bacteroidetes	f__Prevotellaceae	g__Alloprevotella	intra Family
176	OTU1231	OTU2339	0.321278	0.01	p__Bacteroidetes	f__Prevotellaceae	g__Prevotellaceae_NK3B31_group	p__Firmicutes	f__Lachnospiraceae	g__Incertae_Sedis	inter Family
177	OTU1231	OTU267	-0.236829	0.03	p__Bacteroidetes	f__Prevotellaceae	g__Prevotellaceae_NK3B31_group	p__Firmicutes	f__Streptococcaceae	g__Lactococcus	inter Family
178	OTU1231	OTU380	0.526883	0	p__Bacteroidetes	f__Prevotellaceae	g__Prevotellaceae_NK3B31_group	p__Firmicutes	f__Lachnospiraceae	g__Lachnospiraceae_UCG-005	inter Family
179	OTU1231	OTU390	0.315273	0.01	p__Bacteroidetes	f__Prevotellaceae	g__Prevotellaceae_NK3B31_group	p__Bacteroidetes	f__Bacteroidales_S24-7_group	g__norank1	inter Family
180	OTU1231	OTU41	-0.25374	0	p__Bacteroidetes	f__Prevotellaceae	g__Prevotellaceae_NK3B31_group	p__Proteobacteria	f__Pseudomonadaceae	g__Pseudomonas	inter Family
181	OTU1231	OTU480	0.303185	0	p__Bacteroidetes	f__Prevotellaceae	g__Prevotellaceae_NK3B31_group	p__Firmicutes	f__Acidaminococcaceae	g__Phascolarctobacterium	inter Family
182	OTU1231	OTU482	-0.317475	0	p__Bacteroidetes	f__Prevotellaceae	g__Prevotellaceae_NK3B31_group	p__Proteobacteria	f__Campylobacteraceae	g__Campylobacter	inter Family
183	OTU1231	OTU530	-0.248501	0.01	p__Bacteroidetes	f__Prevotellaceae	g__Prevotellaceae_NK3B31_group	p__Bacteroidetes	f__Prevotellaceae	g__Unclassified	intra Family
184	OTU1231	OTU648	0.225831	0.03	p__Bacteroidetes	f__Prevotellaceae	g__Prevotellaceae_NK3B31_group	p__Firmicutes	f__Ruminococcaceae	g__[Eubacterium]_coprostanoligenes_group	inter Family
185	OTU1231	OTU657	-0.235592	0.04	p__Bacteroidetes	f__Prevotellaceae	g__Prevotellaceae_NK3B31_group	p__Firmicutes	f__Erysipelotrichaceae	g__Turicibacter	inter Family
186	OTU1231	OTU82	0.298224	0	p__Bacteroidetes	f__Prevotellaceae	g__Prevotellaceae_NK3B31_group	p__Bacteroidetes	f__Rikenellaceae	g__Rikenellaceae_RC9_gut_group	inter Family
187	OTU1231	OTU864	-0.221926	0.03	p__Bacteroidetes	f__Prevotellaceae	g__Prevotellaceae_NK3B31_group	p__Tenericutes	f__Mycoplasmataceae	g__Mycoplasma	inter Family
188	OTU1231	OTU977	-0.289127	0	p__Bacteroidetes	f__Prevotellaceae	g__Prevotellaceae_NK3B31_group	p__Proteobacteria	f__Helicobacteraceae	g__Helicobacter	inter Family
189	OTU1304	OTU1339	0.214997	0.04	p__Firmicutes	f__Veillonellaceae	g__uncultured3	p__Firmicutes	f__Ruminococcaceae	g__Ruminococcaceae_UCG-005	inter Family
190	OTU1304	OTU1396	0.427916	0	p__Firmicutes	f__Veillonellaceae	g__uncultured3	p__Bacteroidetes	f__Prevotellaceae	g__uncultured1	inter Family
191	OTU1304	OTU1398	0.22011	0.03	p__Firmicutes	f__Veillonellaceae	g__uncultured3	p__Firmicutes	f__Ruminococcaceae	g__Faecalibacterium	inter Family
192	OTU1304	OTU142	0.282604	0.01	p__Firmicutes	f__Veillonellaceae	g__uncultured3	p__Bacteroidetes	f__Prevotellaceae	g__Prevotella_9	inter Family
193	OTU1304	OTU1429	-0.26172	0	p__Firmicutes	f__Veillonellaceae	g__uncultured3	p__Firmicutes	f__Lactobacillaceae	g__Lactobacillus	inter Family
194	OTU1304	OTU143	0.34623	0.02	p__Firmicutes	f__Veillonellaceae	g__uncultured3	p__Firmicutes	f__Lachnospiraceae	g__Lachnospira	inter Family
195	OTU1304	OTU1488	0.291124	0.02	p__Firmicutes	f__Veillonellaceae	g__uncultured3	p__Bacteroidetes	f__Prevotellaceae	g__Prevotella_9	inter Family
196	OTU1304	OTU1539	0.289632	0.01	p__Firmicutes	f__Veillonellaceae	g__uncultured3	p__Firmicutes	f__Veillonellaceae	g__Anaerovibrio	intra Family
197	OTU1304	OTU1562	-0.302729	0.01	p__Firmicutes	f__Veillonellaceae	g__uncultured3	p__Firmicutes	f__Bacillaceae	g__Bacillus	inter Family
198	OTU1304	OTU1705	0.338553	0.01	p__Firmicutes	f__Veillonellaceae	g__uncultured3	p__Bacteroidetes	f__Prevotellaceae	g__Prevotella_2	inter Family
199	OTU1304	OTU1913	0.275797	0.01	p__Firmicutes	f__Veillonellaceae	g__uncultured3	p__Bacteroidetes	f__Rikenellaceae	g__Rikenellaceae_RC9_gut_group	inter Family
200	OTU1304	OTU1953	-0.380049	0	p__Firmicutes	f__Veillonellaceae	g__uncultured3	p__Proteobacteria	f__Enterobacteriaceae	g__Escherichia-Shigella	inter Family
201	OTU1304	OTU1975	0.297462	0.01	p__Firmicutes	f__Veillonellaceae	g__uncultured3	p__Firmicutes	f__Ruminococcaceae	g__Subdoligranulum	inter Family
202	OTU1304	OTU2002	-0.256066	0.02	p__Firmicutes	f__Veillonellaceae	g__uncultured3	p__Firmicutes	f__Lactobacillaceae	g__Lactobacillus	inter Family
203	OTU1304	OTU2015	-0.335756	0	p__Firmicutes	f__Veillonellaceae	g__uncultured3	p__Proteobacteria	f__Caulobacteraceae	g__Brevundimonas	inter Family
204	OTU1304	OTU2030	0.784308	0	p__Firmicutes	f__Veillonellaceae	g__uncultured3	p__Firmicutes	f__Veillonellaceae	g__uncultured4	intra Family
205	OTU1304	OTU2096	-0.355302	0	p__Firmicutes	f__Veillonellaceae	g__uncultured3	p__Firmicutes	f__Enterococcaceae	g__Enterococcus	inter Family
206	OTU1304	OTU2114	0.340285	0	p__Firmicutes	f__Veillonellaceae	g__uncultured3	p__Firmicutes	f__Lachnospiraceae	g__Pseudobutyrivibrio	inter Family
207	OTU1304	OTU2143	0.274284	0	p__Firmicutes	f__Veillonellaceae	g__uncultured3	p__Firmicutes	f__Veillonellaceae	g__Dialister	intra Family
208	OTU1304	OTU2177	-0.341629	0	p__Firmicutes	f__Veillonellaceae	g__uncultured3	p__Proteobacteria	f__Xanthomonadaceae	g__Stenotrophomonas	inter Family
209	OTU1304	OTU22	0.262851	0.03	p__Firmicutes	f__Veillonellaceae	g__uncultured3	p__Bacteroidetes	f__Prevotellaceae	g__Prevotella_9	inter Family
210	OTU1304	OTU2204	-0.321459	0	p__Firmicutes	f__Veillonellaceae	g__uncultured3	p__Proteobacteria	f__Pseudomonadaceae	g__Pseudomonas	inter Family
211	OTU1304	OTU2327	0.421105	0	p__Firmicutes	f__Veillonellaceae	g__uncultured3	p__Bacteroidetes	f__Prevotellaceae	g__Alloprevotella	inter Family
212	OTU1304	OTU2336	0.32732	0.01	p__Firmicutes	f__Veillonellaceae	g__uncultured3	p__Bacteroidetes	f__Prevotellaceae	g__Prevotella_9	inter Family
213	OTU1304	OTU2339	0.23322	0.03	p__Firmicutes	f__Veillonellaceae	g__uncultured3	p__Firmicutes	f__Lachnospiraceae	g__Incertae_Sedis	inter Family
214	OTU1304	OTU2360	-0.296292	0.01	p__Firmicutes	f__Veillonellaceae	g__uncultured3	p__Firmicutes	f__Clostridiaceae_1	g__Clostridium_sensu_stricto_1	inter Family
215	OTU1304	OTU264	-0.354234	0.01	p__Firmicutes	f__Veillonellaceae	g__uncultured3	p__Firmicutes	f__Peptostreptococcaceae	g__Terrisporobacter	inter Family
216	OTU1304	OTU267	-0.356694	0	p__Firmicutes	f__Veillonellaceae	g__uncultured3	p__Firmicutes	f__Streptococcaceae	g__Lactococcus	inter Family
217	OTU1304	OTU405	0.314982	0	p__Firmicutes	f__Veillonellaceae	g__uncultured3	p__Bacteroidetes	f__Prevotellaceae	g__Alloprevotella	inter Family
218	OTU1304	OTU41	-0.346281	0	p__Firmicutes	f__Veillonellaceae	g__uncultured3	p__Proteobacteria	f__Pseudomonadaceae	g__Pseudomonas	inter Family
219	OTU1304	OTU480	0.340541	0	p__Firmicutes	f__Veillonellaceae	g__uncultured3	p__Firmicutes	f__Acidaminococcaceae	g__Phascolarctobacterium	inter Family
220	OTU1304	OTU602	0.282021	0	p__Firmicutes	f__Veillonellaceae	g__uncultured3	p__Bacteroidetes	f__Prevotellaceae	g__Prevotellaceae_NK3B31_group	inter Family
221	OTU1304	OTU657	-0.311973	0	p__Firmicutes	f__Veillonellaceae	g__uncultured3	p__Firmicutes	f__Erysipelotrichaceae	g__Turicibacter	inter Family
222	OTU1304	OTU777	0.238604	0.03	p__Firmicutes	f__Veillonellaceae	g__uncultured3	p__Firmicutes	f__Veillonellaceae	g__Megasphaera	intra Family
223	OTU1304	OTU82	0.235665	0.04	p__Firmicutes	f__Veillonellaceae	g__uncultured3	p__Bacteroidetes	f__Rikenellaceae	g__Rikenellaceae_RC9_gut_group	inter Family
224	OTU1304	OTU864	-0.307778	0.02	p__Firmicutes	f__Veillonellaceae	g__uncultured3	p__Tenericutes	f__Mycoplasmataceae	g__Mycoplasma	inter Family
225	OTU1304	OTU869	-0.208058	0.05	p__Firmicutes	f__Veillonellaceae	g__uncultured3	p__Firmicutes	f__Streptococcaceae	g__Streptococcus	inter Family
226	OTU1304	OTU977	-0.367983	0	p__Firmicutes	f__Veillonellaceae	g__uncultured3	p__Proteobacteria	f__Helicobacteraceae	g__Helicobacter	inter Family
227	OTU1308	OTU1320	-0.487632	0	p__Firmicutes	f__Lactobacillaceae	g__Lactobacillus	p__Bacteroidetes	f__Prevotellaceae	g__Prevotella_2	inter Family
228	OTU1308	OTU1339	-0.296147	0.01	p__Firmicutes	f__Lactobacillaceae	g__Lactobacillus	p__Firmicutes	f__Ruminococcaceae	g__Ruminococcaceae_UCG-005	inter Family
229	OTU1308	OTU1396	-0.464755	0	p__Firmicutes	f__Lactobacillaceae	g__Lactobacillus	p__Bacteroidetes	f__Prevotellaceae	g__uncultured1	inter Family
230	OTU1308	OTU1398	-0.547242	0	p__Firmicutes	f__Lactobacillaceae	g__Lactobacillus	p__Firmicutes	f__Ruminococcaceae	g__Faecalibacterium	inter Family
231	OTU1308	OTU142	-0.53989	0	p__Firmicutes	f__Lactobacillaceae	g__Lactobacillus	p__Bacteroidetes	f__Prevotellaceae	g__Prevotella_9	inter Family
232	OTU1308	OTU1429	0.777896	0	p__Firmicutes	f__Lactobacillaceae	g__Lactobacillus	p__Firmicutes	f__Lactobacillaceae	g__Lactobacillus	intra Family
233	OTU1308	OTU1488	-0.492825	0	p__Firmicutes	f__Lactobacillaceae	g__Lactobacillus	p__Bacteroidetes	f__Prevotellaceae	g__Prevotella_9	inter Family
234	OTU1308	OTU1539	-0.441217	0	p__Firmicutes	f__Lactobacillaceae	g__Lactobacillus	p__Firmicutes	f__Veillonellaceae	g__Anaerovibrio	inter Family
235	OTU1308	OTU1557	0.285716	0.01	p__Firmicutes	f__Lactobacillaceae	g__Lactobacillus	p__Firmicutes	f__Veillonellaceae	g__Mitsuokella	inter Family
236	OTU1308	OTU1562	0.466781	0	p__Firmicutes	f__Lactobacillaceae	g__Lactobacillus	p__Firmicutes	f__Bacillaceae	g__Bacillus	inter Family
237	OTU1308	OTU1705	-0.429739	0	p__Firmicutes	f__Lactobacillaceae	g__Lactobacillus	p__Bacteroidetes	f__Prevotellaceae	g__Prevotella_2	inter Family
238	OTU1308	OTU1894	-0.277346	0.02	p__Firmicutes	f__Lactobacillaceae	g__Lactobacillus	p__Proteobacteria	f__Succinivibrionaceae	g__Succinivibrio	inter Family
239	OTU1308	OTU1913	-0.3567	0.01	p__Firmicutes	f__Lactobacillaceae	g__Lactobacillus	p__Bacteroidetes	f__Rikenellaceae	g__Rikenellaceae_RC9_gut_group	inter Family
240	OTU1308	OTU1921	-0.201798	0.05	p__Firmicutes	f__Lactobacillaceae	g__Lactobacillus	p__Firmicutes	f__Veillonellaceae	g__Anaerovibrio	inter Family
241	OTU1308	OTU1953	0.422233	0	p__Firmicutes	f__Lactobacillaceae	g__Lactobacillus	p__Proteobacteria	f__Enterobacteriaceae	g__Escherichia-Shigella	inter Family
242	OTU1308	OTU1975	-0.306467	0.01	p__Firmicutes	f__Lactobacillaceae	g__Lactobacillus	p__Firmicutes	f__Ruminococcaceae	g__Subdoligranulum	inter Family
243	OTU1308	OTU1996	-0.288805	0	p__Firmicutes	f__Lactobacillaceae	g__Lactobacillus	p__Bacteroidetes	f__Prevotellaceae	g__Prevotellaceae_UCG-003	inter Family
244	OTU1308	OTU2002	0.764933	0	p__Firmicutes	f__Lactobacillaceae	g__Lactobacillus	p__Firmicutes	f__Lactobacillaceae	g__Lactobacillus	intra Family
245	OTU1308	OTU2015	0.381532	0	p__Firmicutes	f__Lactobacillaceae	g__Lactobacillus	p__Proteobacteria	f__Caulobacteraceae	g__Brevundimonas	inter Family
246	OTU1308	OTU2074	0.36547	0	p__Firmicutes	f__Lactobacillaceae	g__Lactobacillus	p__Firmicutes	f__Veillonellaceae	g__Megasphaera	inter Family
247	OTU1308	OTU2096	0.320835	0	p__Firmicutes	f__Lactobacillaceae	g__Lactobacillus	p__Firmicutes	f__Enterococcaceae	g__Enterococcus	inter Family
248	OTU1308	OTU2114	-0.442937	0	p__Firmicutes	f__Lactobacillaceae	g__Lactobacillus	p__Firmicutes	f__Lachnospiraceae	g__Pseudobutyrivibrio	inter Family
249	OTU1308	OTU2143	-0.297446	0	p__Firmicutes	f__Lactobacillaceae	g__Lactobacillus	p__Firmicutes	f__Veillonellaceae	g__Dialister	inter Family
250	OTU1308	OTU2177	0.427543	0	p__Firmicutes	f__Lactobacillaceae	g__Lactobacillus	p__Proteobacteria	f__Xanthomonadaceae	g__Stenotrophomonas	inter Family
251	OTU1308	OTU22	-0.340465	0	p__Firmicutes	f__Lactobacillaceae	g__Lactobacillus	p__Bacteroidetes	f__Prevotellaceae	g__Prevotella_9	inter Family
252	OTU1308	OTU2204	0.386899	0	p__Firmicutes	f__Lactobacillaceae	g__Lactobacillus	p__Proteobacteria	f__Pseudomonadaceae	g__Pseudomonas	inter Family
253	OTU1308	OTU224	-0.236242	0.03	p__Firmicutes	f__Lactobacillaceae	g__Lactobacillus	p__Bacteroidetes	f__Prevotellaceae	g__Alloprevotella	inter Family
254	OTU1308	OTU2327	-0.478435	0	p__Firmicutes	f__Lactobacillaceae	g__Lactobacillus	p__Bacteroidetes	f__Prevotellaceae	g__Alloprevotella	inter Family
255	OTU1308	OTU2336	-0.482036	0	p__Firmicutes	f__Lactobacillaceae	g__Lactobacillus	p__Bacteroidetes	f__Prevotellaceae	g__Prevotella_9	inter Family
256	OTU1308	OTU2339	-0.355882	0	p__Firmicutes	f__Lactobacillaceae	g__Lactobacillus	p__Firmicutes	f__Lachnospiraceae	g__Incertae_Sedis	inter Family
257	OTU1308	OTU2360	0.233779	0.03	p__Firmicutes	f__Lactobacillaceae	g__Lactobacillus	p__Firmicutes	f__Clostridiaceae_1	g__Clostridium_sensu_stricto_1	inter Family
258	OTU1308	OTU264	0.248513	0.04	p__Firmicutes	f__Lactobacillaceae	g__Lactobacillus	p__Firmicutes	f__Peptostreptococcaceae	g__Terrisporobacter	inter Family
259	OTU1308	OTU267	0.438136	0	p__Firmicutes	f__Lactobacillaceae	g__Lactobacillus	p__Firmicutes	f__Streptococcaceae	g__Lactococcus	inter Family
260	OTU1308	OTU380	-0.332857	0	p__Firmicutes	f__Lactobacillaceae	g__Lactobacillus	p__Firmicutes	f__Lachnospiraceae	g__Lachnospiraceae_UCG-005	inter Family
261	OTU1308	OTU390	-0.384417	0	p__Firmicutes	f__Lactobacillaceae	g__Lactobacillus	p__Bacteroidetes	f__Bacteroidales_S24-7_group	g__norank1	inter Family
262	OTU1308	OTU405	-0.447165	0	p__Firmicutes	f__Lactobacillaceae	g__Lactobacillus	p__Bacteroidetes	f__Prevotellaceae	g__Alloprevotella	inter Family
263	OTU1308	OTU41	0.376183	0	p__Firmicutes	f__Lactobacillaceae	g__Lactobacillus	p__Proteobacteria	f__Pseudomonadaceae	g__Pseudomonas	inter Family
264	OTU1308	OTU480	-0.441169	0	p__Firmicutes	f__Lactobacillaceae	g__Lactobacillus	p__Firmicutes	f__Acidaminococcaceae	g__Phascolarctobacterium	inter Family
265	OTU1308	OTU524	0.248475	0.01	p__Firmicutes	f__Lactobacillaceae	g__Lactobacillus	p__Proteobacteria	f__Helicobacteraceae	g__Helicobacter	inter Family
266	OTU1308	OTU530	-0.37814	0	p__Firmicutes	f__Lactobacillaceae	g__Lactobacillus	p__Bacteroidetes	f__Prevotellaceae	g__Unclassified	inter Family
267	OTU1308	OTU584	-0.370152	0	p__Firmicutes	f__Lactobacillaceae	g__Lactobacillus	p__Bacteroidetes	f__Prevotellaceae	g__uncultured5	inter Family
268	OTU1308	OTU602	-0.535396	0	p__Firmicutes	f__Lactobacillaceae	g__Lactobacillus	p__Bacteroidetes	f__Prevotellaceae	g__Prevotellaceae_NK3B31_group	inter Family
269	OTU1308	OTU62	0.221644	0.04	p__Firmicutes	f__Lactobacillaceae	g__Lactobacillus	p__Firmicutes	f__Lactobacillaceae	g__Lactobacillus	intra Family
270	OTU1308	OTU78	0.482357	0	p__Firmicutes	f__Lactobacillaceae	g__Lactobacillus	p__Firmicutes	f__Lactobacillaceae	g__Lactobacillus	intra Family
271	OTU1308	OTU82	-0.39027	0	p__Firmicutes	f__Lactobacillaceae	g__Lactobacillus	p__Bacteroidetes	f__Rikenellaceae	g__Rikenellaceae_RC9_gut_group	inter Family
272	OTU1308	OTU864	0.365483	0	p__Firmicutes	f__Lactobacillaceae	g__Lactobacillus	p__Tenericutes	f__Mycoplasmataceae	g__Mycoplasma	inter Family
273	OTU1320	OTU1396	0.595607	0	p__Bacteroidetes	f__Prevotellaceae	g__Prevotella_2	p__Bacteroidetes	f__Prevotellaceae	g__uncultured1	intra Family
274	OTU1320	OTU1398	0.680986	0	p__Bacteroidetes	f__Prevotellaceae	g__Prevotella_2	p__Firmicutes	f__Ruminococcaceae	g__Faecalibacterium	inter Family
275	OTU1320	OTU142	0.728892	0	p__Bacteroidetes	f__Prevotellaceae	g__Prevotella_2	p__Bacteroidetes	f__Prevotellaceae	g__Prevotella_9	intra Family
276	OTU1320	OTU1429	-0.404149	0.02	p__Bacteroidetes	f__Prevotellaceae	g__Prevotella_2	p__Firmicutes	f__Lactobacillaceae	g__Lactobacillus	inter Family
277	OTU1320	OTU1488	0.830812	0	p__Bacteroidetes	f__Prevotellaceae	g__Prevotella_2	p__Bacteroidetes	f__Prevotellaceae	g__Prevotella_9	intra Family
278	OTU1320	OTU1497	0.237386	0.01	p__Bacteroidetes	f__Prevotellaceae	g__Prevotella_2	p__Bacteroidetes	f__Prevotellaceae	g__Alloprevotella	intra Family
279	OTU1320	OTU1539	0.501442	0	p__Bacteroidetes	f__Prevotellaceae	g__Prevotella_2	p__Firmicutes	f__Veillonellaceae	g__Anaerovibrio	inter Family
280	OTU1320	OTU1562	-0.528476	0	p__Bacteroidetes	f__Prevotellaceae	g__Prevotella_2	p__Firmicutes	f__Bacillaceae	g__Bacillus	inter Family
281	OTU1320	OTU1705	0.65001	0	p__Bacteroidetes	f__Prevotellaceae	g__Prevotella_2	p__Bacteroidetes	f__Prevotellaceae	g__Prevotella_2	intra Family
282	OTU1320	OTU1813	-0.272717	0	p__Bacteroidetes	f__Prevotellaceae	g__Prevotella_2	p__Spirochaetae	f__Spirochaetaceae	g__Treponema_2	inter Family
283	OTU1320	OTU1894	0.562279	0	p__Bacteroidetes	f__Prevotellaceae	g__Prevotella_2	p__Proteobacteria	f__Succinivibrionaceae	g__Succinivibrio	inter Family
284	OTU1320	OTU1909	0.313019	0	p__Bacteroidetes	f__Prevotellaceae	g__Prevotella_2	p__Bacteroidetes	f__Prevotellaceae	g__Prevotella_1	intra Family
285	OTU1320	OTU1913	0.32326	0.01	p__Bacteroidetes	f__Prevotellaceae	g__Prevotella_2	p__Bacteroidetes	f__Rikenellaceae	g__Rikenellaceae_RC9_gut_group	inter Family
286	OTU1320	OTU1921	0.487525	0	p__Bacteroidetes	f__Prevotellaceae	g__Prevotella_2	p__Firmicutes	f__Veillonellaceae	g__Anaerovibrio	inter Family
287	OTU1320	OTU1953	-0.644403	0	p__Bacteroidetes	f__Prevotellaceae	g__Prevotella_2	p__Proteobacteria	f__Enterobacteriaceae	g__Escherichia-Shigella	inter Family
288	OTU1320	OTU1975	0.491388	0	p__Bacteroidetes	f__Prevotellaceae	g__Prevotella_2	p__Firmicutes	f__Ruminococcaceae	g__Subdoligranulum	inter Family
289	OTU1320	OTU1996	0.256121	0.01	p__Bacteroidetes	f__Prevotellaceae	g__Prevotella_2	p__Bacteroidetes	f__Prevotellaceae	g__Prevotellaceae_UCG-003	intra Family
290	OTU1320	OTU2002	-0.390529	0	p__Bacteroidetes	f__Prevotellaceae	g__Prevotella_2	p__Firmicutes	f__Lactobacillaceae	g__Lactobacillus	inter Family
291	OTU1320	OTU2015	-0.546402	0	p__Bacteroidetes	f__Prevotellaceae	g__Prevotella_2	p__Proteobacteria	f__Caulobacteraceae	g__Brevundimonas	inter Family
292	OTU1320	OTU2030	0.297639	0	p__Bacteroidetes	f__Prevotellaceae	g__Prevotella_2	p__Firmicutes	f__Veillonellaceae	g__uncultured4	inter Family
293	OTU1320	OTU2096	-0.563074	0	p__Bacteroidetes	f__Prevotellaceae	g__Prevotella_2	p__Firmicutes	f__Enterococcaceae	g__Enterococcus	inter Family
294	OTU1320	OTU2114	0.602559	0	p__Bacteroidetes	f__Prevotellaceae	g__Prevotella_2	p__Firmicutes	f__Lachnospiraceae	g__Pseudobutyrivibrio	inter Family
295	OTU1320	OTU2143	0.469374	0	p__Bacteroidetes	f__Prevotellaceae	g__Prevotella_2	p__Firmicutes	f__Veillonellaceae	g__Dialister	inter Family
296	OTU1320	OTU2177	-0.566773	0	p__Bacteroidetes	f__Prevotellaceae	g__Prevotella_2	p__Proteobacteria	f__Xanthomonadaceae	g__Stenotrophomonas	inter Family
297	OTU1320	OTU22	0.601541	0	p__Bacteroidetes	f__Prevotellaceae	g__Prevotella_2	p__Bacteroidetes	f__Prevotellaceae	g__Prevotella_9	intra Family
298	OTU1320	OTU2204	-0.551484	0	p__Bacteroidetes	f__Prevotellaceae	g__Prevotella_2	p__Proteobacteria	f__Pseudomonadaceae	g__Pseudomonas	inter Family
299	OTU1320	OTU2327	0.484534	0	p__Bacteroidetes	f__Prevotellaceae	g__Prevotella_2	p__Bacteroidetes	f__Prevotellaceae	g__Alloprevotella	intra Family
300	OTU1320	OTU2336	0.790735	0	p__Bacteroidetes	f__Prevotellaceae	g__Prevotella_2	p__Bacteroidetes	f__Prevotellaceae	g__Prevotella_9	intra Family
301	OTU1320	OTU2339	0.539313	0	p__Bacteroidetes	f__Prevotellaceae	g__Prevotella_2	p__Firmicutes	f__Lachnospiraceae	g__Incertae_Sedis	inter Family
302	OTU1320	OTU2360	-0.440442	0	p__Bacteroidetes	f__Prevotellaceae	g__Prevotella_2	p__Firmicutes	f__Clostridiaceae_1	g__Clostridium_sensu_stricto_1	inter Family
303	OTU1320	OTU264	-0.46719	0	p__Bacteroidetes	f__Prevotellaceae	g__Prevotella_2	p__Firmicutes	f__Peptostreptococcaceae	g__Terrisporobacter	inter Family
304	OTU1320	OTU267	-0.583656	0	p__Bacteroidetes	f__Prevotellaceae	g__Prevotella_2	p__Firmicutes	f__Streptococcaceae	g__Lactococcus	inter Family
305	OTU1320	OTU390	0.40343	0	p__Bacteroidetes	f__Prevotellaceae	g__Prevotella_2	p__Bacteroidetes	f__Bacteroidales_S24-7_group	g__norank1	inter Family
306	OTU1320	OTU405	0.480971	0	p__Bacteroidetes	f__Prevotellaceae	g__Prevotella_2	p__Bacteroidetes	f__Prevotellaceae	g__Alloprevotella	intra Family
307	OTU1320	OTU41	-0.552216	0	p__Bacteroidetes	f__Prevotellaceae	g__Prevotella_2	p__Proteobacteria	f__Pseudomonadaceae	g__Pseudomonas	inter Family
308	OTU1320	OTU480	0.471711	0	p__Bacteroidetes	f__Prevotellaceae	g__Prevotella_2	p__Firmicutes	f__Acidaminococcaceae	g__Phascolarctobacterium	inter Family
309	OTU1320	OTU524	-0.439625	0	p__Bacteroidetes	f__Prevotellaceae	g__Prevotella_2	p__Proteobacteria	f__Helicobacteraceae	g__Helicobacter	inter Family
310	OTU1320	OTU530	0.66438	0	p__Bacteroidetes	f__Prevotellaceae	g__Prevotella_2	p__Bacteroidetes	f__Prevotellaceae	g__Unclassified	intra Family
311	OTU1320	OTU584	0.62028	0	p__Bacteroidetes	f__Prevotellaceae	g__Prevotella_2	p__Bacteroidetes	f__Prevotellaceae	g__uncultured5	intra Family
312	OTU1320	OTU602	0.731256	0	p__Bacteroidetes	f__Prevotellaceae	g__Prevotella_2	p__Bacteroidetes	f__Prevotellaceae	g__Prevotellaceae_NK3B31_group	intra Family
313	OTU1320	OTU62	-0.415856	0	p__Bacteroidetes	f__Prevotellaceae	g__Prevotella_2	p__Firmicutes	f__Lactobacillaceae	g__Lactobacillus	inter Family
314	OTU1320	OTU657	-0.423565	0	p__Bacteroidetes	f__Prevotellaceae	g__Prevotella_2	p__Firmicutes	f__Erysipelotrichaceae	g__Turicibacter	inter Family
315	OTU1320	OTU777	0.336093	0.01	p__Bacteroidetes	f__Prevotellaceae	g__Prevotella_2	p__Firmicutes	f__Veillonellaceae	g__Megasphaera	inter Family
316	OTU1320	OTU78	-0.410931	0	p__Bacteroidetes	f__Prevotellaceae	g__Prevotella_2	p__Firmicutes	f__Lactobacillaceae	g__Lactobacillus	inter Family
317	OTU1320	OTU82	0.406619	0	p__Bacteroidetes	f__Prevotellaceae	g__Prevotella_2	p__Bacteroidetes	f__Rikenellaceae	g__Rikenellaceae_RC9_gut_group	inter Family
318	OTU1320	OTU864	-0.555817	0	p__Bacteroidetes	f__Prevotellaceae	g__Prevotella_2	p__Tenericutes	f__Mycoplasmataceae	g__Mycoplasma	inter Family
319	OTU1320	OTU869	-0.3982	0	p__Bacteroidetes	f__Prevotellaceae	g__Prevotella_2	p__Firmicutes	f__Streptococcaceae	g__Streptococcus	inter Family
320	OTU1320	OTU977	-0.313595	0	p__Bacteroidetes	f__Prevotellaceae	g__Prevotella_2	p__Proteobacteria	f__Helicobacteraceae	g__Helicobacter	inter Family
321	OTU1339	OTU1396	0.319239	0.02	p__Firmicutes	f__Ruminococcaceae	g__Ruminococcaceae_UCG-005	p__Bacteroidetes	f__Prevotellaceae	g__uncultured1	inter Family
322	OTU1339	OTU1398	0.495799	0	p__Firmicutes	f__Ruminococcaceae	g__Ruminococcaceae_UCG-005	p__Firmicutes	f__Ruminococcaceae	g__Faecalibacterium	intra Family
323	OTU1339	OTU142	0.333821	0	p__Firmicutes	f__Ruminococcaceae	g__Ruminococcaceae_UCG-005	p__Bacteroidetes	f__Prevotellaceae	g__Prevotella_9	inter Family
324	OTU1339	OTU1429	-0.298655	0.01	p__Firmicutes	f__Ruminococcaceae	g__Ruminococcaceae_UCG-005	p__Firmicutes	f__Lactobacillaceae	g__Lactobacillus	inter Family
325	OTU1339	OTU143	0.532495	0	p__Firmicutes	f__Ruminococcaceae	g__Ruminococcaceae_UCG-005	p__Firmicutes	f__Lachnospiraceae	g__Lachnospira	inter Family
326	OTU1339	OTU1488	0.337313	0	p__Firmicutes	f__Ruminococcaceae	g__Ruminococcaceae_UCG-005	p__Bacteroidetes	f__Prevotellaceae	g__Prevotella_9	inter Family
327	OTU1339	OTU1539	0.630567	0	p__Firmicutes	f__Ruminococcaceae	g__Ruminococcaceae_UCG-005	p__Firmicutes	f__Veillonellaceae	g__Anaerovibrio	inter Family
328	OTU1339	OTU1557	-0.249389	0.02	p__Firmicutes	f__Ruminococcaceae	g__Ruminococcaceae_UCG-005	p__Firmicutes	f__Veillonellaceae	g__Mitsuokella	inter Family
329	OTU1339	OTU1562	-0.507428	0	p__Firmicutes	f__Ruminococcaceae	g__Ruminococcaceae_UCG-005	p__Firmicutes	f__Bacillaceae	g__Bacillus	inter Family
330	OTU1339	OTU1705	0.574037	0	p__Firmicutes	f__Ruminococcaceae	g__Ruminococcaceae_UCG-005	p__Bacteroidetes	f__Prevotellaceae	g__Prevotella_2	inter Family
331	OTU1339	OTU1909	0.47276	0	p__Firmicutes	f__Ruminococcaceae	g__Ruminococcaceae_UCG-005	p__Bacteroidetes	f__Prevotellaceae	g__Prevotella_1	inter Family
332	OTU1339	OTU1913	0.584808	0	p__Firmicutes	f__Ruminococcaceae	g__Ruminococcaceae_UCG-005	p__Bacteroidetes	f__Rikenellaceae	g__Rikenellaceae_RC9_gut_group	inter Family
333	OTU1339	OTU1921	0.357389	0	p__Firmicutes	f__Ruminococcaceae	g__Ruminococcaceae_UCG-005	p__Firmicutes	f__Veillonellaceae	g__Anaerovibrio	inter Family
334	OTU1339	OTU1953	-0.435767	0	p__Firmicutes	f__Ruminococcaceae	g__Ruminococcaceae_UCG-005	p__Proteobacteria	f__Enterobacteriaceae	g__Escherichia-Shigella	inter Family
335	OTU1339	OTU1975	0.48055	0	p__Firmicutes	f__Ruminococcaceae	g__Ruminococcaceae_UCG-005	p__Firmicutes	f__Ruminococcaceae	g__Subdoligranulum	intra Family
336	OTU1339	OTU1996	0.652741	0	p__Firmicutes	f__Ruminococcaceae	g__Ruminococcaceae_UCG-005	p__Bacteroidetes	f__Prevotellaceae	g__Prevotellaceae_UCG-003	inter Family
337	OTU1339	OTU2002	-0.289546	0	p__Firmicutes	f__Ruminococcaceae	g__Ruminococcaceae_UCG-005	p__Firmicutes	f__Lactobacillaceae	g__Lactobacillus	inter Family
338	OTU1339	OTU2015	-0.458533	0	p__Firmicutes	f__Ruminococcaceae	g__Ruminococcaceae_UCG-005	p__Proteobacteria	f__Caulobacteraceae	g__Brevundimonas	inter Family
339	OTU1339	OTU2030	0.374379	0	p__Firmicutes	f__Ruminococcaceae	g__Ruminococcaceae_UCG-005	p__Firmicutes	f__Veillonellaceae	g__uncultured4	inter Family
340	OTU1339	OTU2096	-0.515181	0	p__Firmicutes	f__Ruminococcaceae	g__Ruminococcaceae_UCG-005	p__Firmicutes	f__Enterococcaceae	g__Enterococcus	inter Family
341	OTU1339	OTU2114	0.687425	0	p__Firmicutes	f__Ruminococcaceae	g__Ruminococcaceae_UCG-005	p__Firmicutes	f__Lachnospiraceae	g__Pseudobutyrivibrio	inter Family
342	OTU1339	OTU2177	-0.53007	0	p__Firmicutes	f__Ruminococcaceae	g__Ruminococcaceae_UCG-005	p__Proteobacteria	f__Xanthomonadaceae	g__Stenotrophomonas	inter Family
343	OTU1339	OTU2204	-0.492897	0	p__Firmicutes	f__Ruminococcaceae	g__Ruminococcaceae_UCG-005	p__Proteobacteria	f__Pseudomonadaceae	g__Pseudomonas	inter Family
344	OTU1339	OTU224	0.36251	0	p__Firmicutes	f__Ruminococcaceae	g__Ruminococcaceae_UCG-005	p__Bacteroidetes	f__Prevotellaceae	g__Alloprevotella	inter Family
345	OTU1339	OTU2327	0.391186	0	p__Firmicutes	f__Ruminococcaceae	g__Ruminococcaceae_UCG-005	p__Bacteroidetes	f__Prevotellaceae	g__Alloprevotella	inter Family
346	OTU1339	OTU2336	0.334413	0.01	p__Firmicutes	f__Ruminococcaceae	g__Ruminococcaceae_UCG-005	p__Bacteroidetes	f__Prevotellaceae	g__Prevotella_9	inter Family
347	OTU1339	OTU2339	0.480148	0	p__Firmicutes	f__Ruminococcaceae	g__Ruminococcaceae_UCG-005	p__Firmicutes	f__Lachnospiraceae	g__Incertae_Sedis	inter Family
348	OTU1339	OTU2360	-0.420239	0	p__Firmicutes	f__Ruminococcaceae	g__Ruminococcaceae_UCG-005	p__Firmicutes	f__Clostridiaceae_1	g__Clostridium_sensu_stricto_1	inter Family
349	OTU1339	OTU264	-0.398981	0	p__Firmicutes	f__Ruminococcaceae	g__Ruminococcaceae_UCG-005	p__Firmicutes	f__Peptostreptococcaceae	g__Terrisporobacter	inter Family
350	OTU1339	OTU267	-0.526783	0	p__Firmicutes	f__Ruminococcaceae	g__Ruminococcaceae_UCG-005	p__Firmicutes	f__Streptococcaceae	g__Lactococcus	inter Family
351	OTU1339	OTU380	0.655892	0	p__Firmicutes	f__Ruminococcaceae	g__Ruminococcaceae_UCG-005	p__Firmicutes	f__Lachnospiraceae	g__Lachnospiraceae_UCG-005	inter Family
352	OTU1339	OTU390	0.616793	0	p__Firmicutes	f__Ruminococcaceae	g__Ruminococcaceae_UCG-005	p__Bacteroidetes	f__Bacteroidales_S24-7_group	g__norank1	inter Family
353	OTU1339	OTU405	0.446944	0	p__Firmicutes	f__Ruminococcaceae	g__Ruminococcaceae_UCG-005	p__Bacteroidetes	f__Prevotellaceae	g__Alloprevotella	inter Family
354	OTU1339	OTU41	-0.531031	0	p__Firmicutes	f__Ruminococcaceae	g__Ruminococcaceae_UCG-005	p__Proteobacteria	f__Pseudomonadaceae	g__Pseudomonas	inter Family
355	OTU1339	OTU480	0.651412	0	p__Firmicutes	f__Ruminococcaceae	g__Ruminococcaceae_UCG-005	p__Firmicutes	f__Acidaminococcaceae	g__Phascolarctobacterium	inter Family
356	OTU1339	OTU524	-0.217461	0.04	p__Firmicutes	f__Ruminococcaceae	g__Ruminococcaceae_UCG-005	p__Proteobacteria	f__Helicobacteraceae	g__Helicobacter	inter Family
357	OTU1339	OTU584	0.189517	0.05	p__Firmicutes	f__Ruminococcaceae	g__Ruminococcaceae_UCG-005	p__Bacteroidetes	f__Prevotellaceae	g__uncultured5	inter Family
358	OTU1339	OTU602	0.244293	0.02	p__Firmicutes	f__Ruminococcaceae	g__Ruminococcaceae_UCG-005	p__Bacteroidetes	f__Prevotellaceae	g__Prevotellaceae_NK3B31_group	inter Family
359	OTU1339	OTU62	-0.232006	0.02	p__Firmicutes	f__Ruminococcaceae	g__Ruminococcaceae_UCG-005	p__Firmicutes	f__Lactobacillaceae	g__Lactobacillus	inter Family
360	OTU1339	OTU648	0.410113	0	p__Firmicutes	f__Ruminococcaceae	g__Ruminococcaceae_UCG-005	p__Firmicutes	f__Ruminococcaceae	g__[Eubacterium]_coprostanoligenes_group	intra Family
361	OTU1339	OTU657	-0.387674	0	p__Firmicutes	f__Ruminococcaceae	g__Ruminococcaceae_UCG-005	p__Firmicutes	f__Erysipelotrichaceae	g__Turicibacter	inter Family
362	OTU1339	OTU78	-0.236206	0.02	p__Firmicutes	f__Ruminococcaceae	g__Ruminococcaceae_UCG-005	p__Firmicutes	f__Lactobacillaceae	g__Lactobacillus	inter Family
363	OTU1339	OTU82	0.592367	0	p__Firmicutes	f__Ruminococcaceae	g__Ruminococcaceae_UCG-005	p__Bacteroidetes	f__Rikenellaceae	g__Rikenellaceae_RC9_gut_group	inter Family
364	OTU1339	OTU864	-0.530779	0	p__Firmicutes	f__Ruminococcaceae	g__Ruminococcaceae_UCG-005	p__Tenericutes	f__Mycoplasmataceae	g__Mycoplasma	inter Family
365	OTU1339	OTU869	-0.447113	0	p__Firmicutes	f__Ruminococcaceae	g__Ruminococcaceae_UCG-005	p__Firmicutes	f__Streptococcaceae	g__Streptococcus	inter Family
366	OTU1339	OTU977	-0.364673	0	p__Firmicutes	f__Ruminococcaceae	g__Ruminococcaceae_UCG-005	p__Proteobacteria	f__Helicobacteraceae	g__Helicobacter	inter Family
367	OTU1396	OTU1398	0.621773	0	p__Bacteroidetes	f__Prevotellaceae	g__uncultured1	p__Firmicutes	f__Ruminococcaceae	g__Faecalibacterium	inter Family
368	OTU1396	OTU142	0.630594	0	p__Bacteroidetes	f__Prevotellaceae	g__uncultured1	p__Bacteroidetes	f__Prevotellaceae	g__Prevotella_9	intra Family
369	OTU1396	OTU1429	-0.479573	0	p__Bacteroidetes	f__Prevotellaceae	g__uncultured1	p__Firmicutes	f__Lactobacillaceae	g__Lactobacillus	inter Family
370	OTU1396	OTU143	0.425143	0	p__Bacteroidetes	f__Prevotellaceae	g__uncultured1	p__Firmicutes	f__Lachnospiraceae	g__Lachnospira	inter Family
371	OTU1396	OTU1488	0.690766	0	p__Bacteroidetes	f__Prevotellaceae	g__uncultured1	p__Bacteroidetes	f__Prevotellaceae	g__Prevotella_9	intra Family
372	OTU1396	OTU1539	0.47404	0	p__Bacteroidetes	f__Prevotellaceae	g__uncultured1	p__Firmicutes	f__Veillonellaceae	g__Anaerovibrio	inter Family
373	OTU1396	OTU1562	-0.53933	0	p__Bacteroidetes	f__Prevotellaceae	g__uncultured1	p__Firmicutes	f__Bacillaceae	g__Bacillus	inter Family
374	OTU1396	OTU1705	0.560883	0	p__Bacteroidetes	f__Prevotellaceae	g__uncultured1	p__Bacteroidetes	f__Prevotellaceae	g__Prevotella_2	intra Family
375	OTU1396	OTU1813	-0.259067	0.01	p__Bacteroidetes	f__Prevotellaceae	g__uncultured1	p__Spirochaetae	f__Spirochaetaceae	g__Treponema_2	inter Family
376	OTU1396	OTU1909	0.366773	0	p__Bacteroidetes	f__Prevotellaceae	g__uncultured1	p__Bacteroidetes	f__Prevotellaceae	g__Prevotella_1	intra Family
377	OTU1396	OTU1913	0.33811	0	p__Bacteroidetes	f__Prevotellaceae	g__uncultured1	p__Bacteroidetes	f__Rikenellaceae	g__Rikenellaceae_RC9_gut_group	inter Family
378	OTU1396	OTU1921	0.344078	0	p__Bacteroidetes	f__Prevotellaceae	g__uncultured1	p__Firmicutes	f__Veillonellaceae	g__Anaerovibrio	inter Family
379	OTU1396	OTU1953	-0.618663	0	p__Bacteroidetes	f__Prevotellaceae	g__uncultured1	p__Proteobacteria	f__Enterobacteriaceae	g__Escherichia-Shigella	inter Family
380	OTU1396	OTU1975	0.450829	0	p__Bacteroidetes	f__Prevotellaceae	g__uncultured1	p__Firmicutes	f__Ruminococcaceae	g__Subdoligranulum	inter Family
381	OTU1396	OTU1996	0.332201	0	p__Bacteroidetes	f__Prevotellaceae	g__uncultured1	p__Bacteroidetes	f__Prevotellaceae	g__Prevotellaceae_UCG-003	intra Family
382	OTU1396	OTU2002	-0.451557	0	p__Bacteroidetes	f__Prevotellaceae	g__uncultured1	p__Firmicutes	f__Lactobacillaceae	g__Lactobacillus	inter Family
383	OTU1396	OTU2015	-0.533714	0	p__Bacteroidetes	f__Prevotellaceae	g__uncultured1	p__Proteobacteria	f__Caulobacteraceae	g__Brevundimonas	inter Family
384	OTU1396	OTU2030	0.534158	0	p__Bacteroidetes	f__Prevotellaceae	g__uncultured1	p__Firmicutes	f__Veillonellaceae	g__uncultured4	inter Family
385	OTU1396	OTU2096	-0.543815	0	p__Bacteroidetes	f__Prevotellaceae	g__uncultured1	p__Firmicutes	f__Enterococcaceae	g__Enterococcus	inter Family
386	OTU1396	OTU2114	0.556206	0	p__Bacteroidetes	f__Prevotellaceae	g__uncultured1	p__Firmicutes	f__Lachnospiraceae	g__Pseudobutyrivibrio	inter Family
387	OTU1396	OTU2143	0.410176	0	p__Bacteroidetes	f__Prevotellaceae	g__uncultured1	p__Firmicutes	f__Veillonellaceae	g__Dialister	inter Family
388	OTU1396	OTU2177	-0.554134	0	p__Bacteroidetes	f__Prevotellaceae	g__uncultured1	p__Proteobacteria	f__Xanthomonadaceae	g__Stenotrophomonas	inter Family
389	OTU1396	OTU22	0.536913	0	p__Bacteroidetes	f__Prevotellaceae	g__uncultured1	p__Bacteroidetes	f__Prevotellaceae	g__Prevotella_9	intra Family
390	OTU1396	OTU2204	-0.564457	0	p__Bacteroidetes	f__Prevotellaceae	g__uncultured1	p__Proteobacteria	f__Pseudomonadaceae	g__Pseudomonas	inter Family
391	OTU1396	OTU224	0.204922	0.04	p__Bacteroidetes	f__Prevotellaceae	g__uncultured1	p__Bacteroidetes	f__Prevotellaceae	g__Alloprevotella	intra Family
392	OTU1396	OTU2327	0.479625	0.01	p__Bacteroidetes	f__Prevotellaceae	g__uncultured1	p__Bacteroidetes	f__Prevotellaceae	g__Alloprevotella	intra Family
393	OTU1396	OTU2336	0.66295	0	p__Bacteroidetes	f__Prevotellaceae	g__uncultured1	p__Bacteroidetes	f__Prevotellaceae	g__Prevotella_9	intra Family
394	OTU1396	OTU2339	0.451751	0	p__Bacteroidetes	f__Prevotellaceae	g__uncultured1	p__Firmicutes	f__Lachnospiraceae	g__Incertae_Sedis	inter Family
395	OTU1396	OTU2360	-0.431107	0	p__Bacteroidetes	f__Prevotellaceae	g__uncultured1	p__Firmicutes	f__Clostridiaceae_1	g__Clostridium_sensu_stricto_1	inter Family
396	OTU1396	OTU264	-0.423747	0.01	p__Bacteroidetes	f__Prevotellaceae	g__uncultured1	p__Firmicutes	f__Peptostreptococcaceae	g__Terrisporobacter	inter Family
397	OTU1396	OTU267	-0.538343	0	p__Bacteroidetes	f__Prevotellaceae	g__uncultured1	p__Firmicutes	f__Streptococcaceae	g__Lactococcus	inter Family
398	OTU1396	OTU380	0.25657	0.01	p__Bacteroidetes	f__Prevotellaceae	g__uncultured1	p__Firmicutes	f__Lachnospiraceae	g__Lachnospiraceae_UCG-005	inter Family
399	OTU1396	OTU390	0.309498	0	p__Bacteroidetes	f__Prevotellaceae	g__uncultured1	p__Bacteroidetes	f__Bacteroidales_S24-7_group	g__norank1	inter Family
400	OTU1396	OTU405	0.435595	0	p__Bacteroidetes	f__Prevotellaceae	g__uncultured1	p__Bacteroidetes	f__Prevotellaceae	g__Alloprevotella	intra Family
401	OTU1396	OTU41	-0.523065	0	p__Bacteroidetes	f__Prevotellaceae	g__uncultured1	p__Proteobacteria	f__Pseudomonadaceae	g__Pseudomonas	inter Family
402	OTU1396	OTU480	0.522586	0	p__Bacteroidetes	f__Prevotellaceae	g__uncultured1	p__Firmicutes	f__Acidaminococcaceae	g__Phascolarctobacterium	inter Family
403	OTU1396	OTU524	-0.334137	0	p__Bacteroidetes	f__Prevotellaceae	g__uncultured1	p__Proteobacteria	f__Helicobacteraceae	g__Helicobacter	inter Family
404	OTU1396	OTU530	0.590449	0	p__Bacteroidetes	f__Prevotellaceae	g__uncultured1	p__Bacteroidetes	f__Prevotellaceae	g__Unclassified	intra Family
405	OTU1396	OTU584	0.412841	0	p__Bacteroidetes	f__Prevotellaceae	g__uncultured1	p__Bacteroidetes	f__Prevotellaceae	g__uncultured5	intra Family
406	OTU1396	OTU602	0.645435	0	p__Bacteroidetes	f__Prevotellaceae	g__uncultured1	p__Bacteroidetes	f__Prevotellaceae	g__Prevotellaceae_NK3B31_group	intra Family
407	OTU1396	OTU62	-0.277226	0.01	p__Bacteroidetes	f__Prevotellaceae	g__uncultured1	p__Firmicutes	f__Lactobacillaceae	g__Lactobacillus	inter Family
408	OTU1396	OTU657	-0.395826	0	p__Bacteroidetes	f__Prevotellaceae	g__uncultured1	p__Firmicutes	f__Erysipelotrichaceae	g__Turicibacter	inter Family
409	OTU1396	OTU777	0.315763	0.01	p__Bacteroidetes	f__Prevotellaceae	g__uncultured1	p__Firmicutes	f__Veillonellaceae	g__Megasphaera	inter Family
410	OTU1396	OTU78	-0.355116	0	p__Bacteroidetes	f__Prevotellaceae	g__uncultured1	p__Firmicutes	f__Lactobacillaceae	g__Lactobacillus	inter Family
411	OTU1396	OTU82	0.345605	0.01	p__Bacteroidetes	f__Prevotellaceae	g__uncultured1	p__Bacteroidetes	f__Rikenellaceae	g__Rikenellaceae_RC9_gut_group	inter Family
412	OTU1396	OTU864	-0.477872	0	p__Bacteroidetes	f__Prevotellaceae	g__uncultured1	p__Tenericutes	f__Mycoplasmataceae	g__Mycoplasma	inter Family
413	OTU1396	OTU869	-0.412006	0	p__Bacteroidetes	f__Prevotellaceae	g__uncultured1	p__Firmicutes	f__Streptococcaceae	g__Streptococcus	inter Family
414	OTU1396	OTU977	-0.353205	0	p__Bacteroidetes	f__Prevotellaceae	g__uncultured1	p__Proteobacteria	f__Helicobacteraceae	g__Helicobacter	inter Family
415	OTU1398	OTU142	0.718787	0	p__Firmicutes	f__Ruminococcaceae	g__Faecalibacterium	p__Bacteroidetes	f__Prevotellaceae	g__Prevotella_9	inter Family
416	OTU1398	OTU1429	-0.510695	0	p__Firmicutes	f__Ruminococcaceae	g__Faecalibacterium	p__Firmicutes	f__Lactobacillaceae	g__Lactobacillus	inter Family
417	OTU1398	OTU143	0.414104	0	p__Firmicutes	f__Ruminococcaceae	g__Faecalibacterium	p__Firmicutes	f__Lachnospiraceae	g__Lachnospira	inter Family
418	OTU1398	OTU1488	0.769115	0	p__Firmicutes	f__Ruminococcaceae	g__Faecalibacterium	p__Bacteroidetes	f__Prevotellaceae	g__Prevotella_9	inter Family
419	OTU1398	OTU1497	0.34543	0.01	p__Firmicutes	f__Ruminococcaceae	g__Faecalibacterium	p__Bacteroidetes	f__Prevotellaceae	g__Alloprevotella	inter Family
420	OTU1398	OTU1539	0.695477	0	p__Firmicutes	f__Ruminococcaceae	g__Faecalibacterium	p__Firmicutes	f__Veillonellaceae	g__Anaerovibrio	inter Family
421	OTU1398	OTU1562	-0.63986	0	p__Firmicutes	f__Ruminococcaceae	g__Faecalibacterium	p__Firmicutes	f__Bacillaceae	g__Bacillus	inter Family
422	OTU1398	OTU1705	0.656998	0	p__Firmicutes	f__Ruminococcaceae	g__Faecalibacterium	p__Bacteroidetes	f__Prevotellaceae	g__Prevotella_2	inter Family
423	OTU1398	OTU1813	-0.298787	0	p__Firmicutes	f__Ruminococcaceae	g__Faecalibacterium	p__Spirochaetae	f__Spirochaetaceae	g__Treponema_2	inter Family
424	OTU1398	OTU1894	0.390827	0	p__Firmicutes	f__Ruminococcaceae	g__Faecalibacterium	p__Proteobacteria	f__Succinivibrionaceae	g__Succinivibrio	inter Family
425	OTU1398	OTU1909	0.431008	0	p__Firmicutes	f__Ruminococcaceae	g__Faecalibacterium	p__Bacteroidetes	f__Prevotellaceae	g__Prevotella_1	inter Family
426	OTU1398	OTU1913	0.558441	0	p__Firmicutes	f__Ruminococcaceae	g__Faecalibacterium	p__Bacteroidetes	f__Rikenellaceae	g__Rikenellaceae_RC9_gut_group	inter Family
427	OTU1398	OTU1921	0.524219	0	p__Firmicutes	f__Ruminococcaceae	g__Faecalibacterium	p__Firmicutes	f__Veillonellaceae	g__Anaerovibrio	inter Family
428	OTU1398	OTU1953	-0.655735	0	p__Firmicutes	f__Ruminococcaceae	g__Faecalibacterium	p__Proteobacteria	f__Enterobacteriaceae	g__Escherichia-Shigella	inter Family
429	OTU1398	OTU1975	0.676682	0	p__Firmicutes	f__Ruminococcaceae	g__Faecalibacterium	p__Firmicutes	f__Ruminococcaceae	g__Subdoligranulum	intra Family
430	OTU1398	OTU1996	0.611698	0	p__Firmicutes	f__Ruminococcaceae	g__Faecalibacterium	p__Bacteroidetes	f__Prevotellaceae	g__Prevotellaceae_UCG-003	inter Family
431	OTU1398	OTU2002	-0.466533	0	p__Firmicutes	f__Ruminococcaceae	g__Faecalibacterium	p__Firmicutes	f__Lactobacillaceae	g__Lactobacillus	inter Family
432	OTU1398	OTU2015	-0.611599	0	p__Firmicutes	f__Ruminococcaceae	g__Faecalibacterium	p__Proteobacteria	f__Caulobacteraceae	g__Brevundimonas	inter Family
433	OTU1398	OTU2030	0.378634	0	p__Firmicutes	f__Ruminococcaceae	g__Faecalibacterium	p__Firmicutes	f__Veillonellaceae	g__uncultured4	inter Family
434	OTU1398	OTU2096	-0.650716	0	p__Firmicutes	f__Ruminococcaceae	g__Faecalibacterium	p__Firmicutes	f__Enterococcaceae	g__Enterococcus	inter Family
435	OTU1398	OTU2114	0.76469	0	p__Firmicutes	f__Ruminococcaceae	g__Faecalibacterium	p__Firmicutes	f__Lachnospiraceae	g__Pseudobutyrivibrio	inter Family
436	OTU1398	OTU2143	0.358011	0	p__Firmicutes	f__Ruminococcaceae	g__Faecalibacterium	p__Firmicutes	f__Veillonellaceae	g__Dialister	inter Family
437	OTU1398	OTU2177	-0.682835	0	p__Firmicutes	f__Ruminococcaceae	g__Faecalibacterium	p__Proteobacteria	f__Xanthomonadaceae	g__Stenotrophomonas	inter Family
438	OTU1398	OTU22	0.484468	0	p__Firmicutes	f__Ruminococcaceae	g__Faecalibacterium	p__Bacteroidetes	f__Prevotellaceae	g__Prevotella_9	inter Family
439	OTU1398	OTU2204	-0.678979	0	p__Firmicutes	f__Ruminococcaceae	g__Faecalibacterium	p__Proteobacteria	f__Pseudomonadaceae	g__Pseudomonas	inter Family
440	OTU1398	OTU224	0.353713	0	p__Firmicutes	f__Ruminococcaceae	g__Faecalibacterium	p__Bacteroidetes	f__Prevotellaceae	g__Alloprevotella	inter Family
441	OTU1398	OTU2327	0.512366	0	p__Firmicutes	f__Ruminococcaceae	g__Faecalibacterium	p__Bacteroidetes	f__Prevotellaceae	g__Alloprevotella	inter Family
442	OTU1398	OTU2336	0.759294	0	p__Firmicutes	f__Ruminococcaceae	g__Faecalibacterium	p__Bacteroidetes	f__Prevotellaceae	g__Prevotella_9	inter Family
443	OTU1398	OTU2339	0.685159	0	p__Firmicutes	f__Ruminococcaceae	g__Faecalibacterium	p__Firmicutes	f__Lachnospiraceae	g__Incertae_Sedis	inter Family
444	OTU1398	OTU2360	-0.529005	0	p__Firmicutes	f__Ruminococcaceae	g__Faecalibacterium	p__Firmicutes	f__Clostridiaceae_1	g__Clostridium_sensu_stricto_1	inter Family
445	OTU1398	OTU264	-0.545309	0	p__Firmicutes	f__Ruminococcaceae	g__Faecalibacterium	p__Firmicutes	f__Peptostreptococcaceae	g__Terrisporobacter	inter Family
446	OTU1398	OTU267	-0.637727	0	p__Firmicutes	f__Ruminococcaceae	g__Faecalibacterium	p__Firmicutes	f__Streptococcaceae	g__Lactococcus	inter Family
447	OTU1398	OTU380	0.37827	0	p__Firmicutes	f__Ruminococcaceae	g__Faecalibacterium	p__Firmicutes	f__Lachnospiraceae	g__Lachnospiraceae_UCG-005	inter Family
448	OTU1398	OTU390	0.579156	0	p__Firmicutes	f__Ruminococcaceae	g__Faecalibacterium	p__Bacteroidetes	f__Bacteroidales_S24-7_group	g__norank1	inter Family
449	OTU1398	OTU405	0.589403	0	p__Firmicutes	f__Ruminococcaceae	g__Faecalibacterium	p__Bacteroidetes	f__Prevotellaceae	g__Alloprevotella	inter Family
450	OTU1398	OTU41	-0.630407	0	p__Firmicutes	f__Ruminococcaceae	g__Faecalibacterium	p__Proteobacteria	f__Pseudomonadaceae	g__Pseudomonas	inter Family
451	OTU1398	OTU480	0.689841	0	p__Firmicutes	f__Ruminococcaceae	g__Faecalibacterium	p__Firmicutes	f__Acidaminococcaceae	g__Phascolarctobacterium	inter Family
452	OTU1398	OTU524	-0.452693	0	p__Firmicutes	f__Ruminococcaceae	g__Faecalibacterium	p__Proteobacteria	f__Helicobacteraceae	g__Helicobacter	inter Family
453	OTU1398	OTU530	0.497694	0	p__Firmicutes	f__Ruminococcaceae	g__Faecalibacterium	p__Bacteroidetes	f__Prevotellaceae	g__Unclassified	inter Family
454	OTU1398	OTU584	0.617939	0	p__Firmicutes	f__Ruminococcaceae	g__Faecalibacterium	p__Bacteroidetes	f__Prevotellaceae	g__uncultured5	inter Family
455	OTU1398	OTU602	0.648049	0	p__Firmicutes	f__Ruminococcaceae	g__Faecalibacterium	p__Bacteroidetes	f__Prevotellaceae	g__Prevotellaceae_NK3B31_group	inter Family
456	OTU1398	OTU62	-0.401951	0	p__Firmicutes	f__Ruminococcaceae	g__Faecalibacterium	p__Firmicutes	f__Lactobacillaceae	g__Lactobacillus	inter Family
457	OTU1398	OTU648	0.313259	0	p__Firmicutes	f__Ruminococcaceae	g__Faecalibacterium	p__Firmicutes	f__Ruminococcaceae	g__[Eubacterium]_coprostanoligenes_group	intra Family
458	OTU1398	OTU657	-0.532961	0	p__Firmicutes	f__Ruminococcaceae	g__Faecalibacterium	p__Firmicutes	f__Erysipelotrichaceae	g__Turicibacter	inter Family
459	OTU1398	OTU777	0.271336	0.03	p__Firmicutes	f__Ruminococcaceae	g__Faecalibacterium	p__Firmicutes	f__Veillonellaceae	g__Megasphaera	inter Family
460	OTU1398	OTU78	-0.430184	0	p__Firmicutes	f__Ruminococcaceae	g__Faecalibacterium	p__Firmicutes	f__Lactobacillaceae	g__Lactobacillus	inter Family
461	OTU1398	OTU82	0.592948	0	p__Firmicutes	f__Ruminococcaceae	g__Faecalibacterium	p__Bacteroidetes	f__Rikenellaceae	g__Rikenellaceae_RC9_gut_group	inter Family
462	OTU1398	OTU864	-0.667245	0	p__Firmicutes	f__Ruminococcaceae	g__Faecalibacterium	p__Tenericutes	f__Mycoplasmataceae	g__Mycoplasma	inter Family
463	OTU1398	OTU869	-0.528517	0	p__Firmicutes	f__Ruminococcaceae	g__Faecalibacterium	p__Firmicutes	f__Streptococcaceae	g__Streptococcus	inter Family
464	OTU1398	OTU977	-0.48798	0	p__Firmicutes	f__Ruminococcaceae	g__Faecalibacterium	p__Proteobacteria	f__Helicobacteraceae	g__Helicobacter	inter Family
465	OTU142	OTU1429	-0.488475	0	p__Bacteroidetes	f__Prevotellaceae	g__Prevotella_9	p__Firmicutes	f__Lactobacillaceae	g__Lactobacillus	inter Family
466	OTU142	OTU143	0.245507	0.03	p__Bacteroidetes	f__Prevotellaceae	g__Prevotella_9	p__Firmicutes	f__Lachnospiraceae	g__Lachnospira	inter Family
467	OTU142	OTU1488	0.809693	0	p__Bacteroidetes	f__Prevotellaceae	g__Prevotella_9	p__Bacteroidetes	f__Prevotellaceae	g__Prevotella_9	intra Family
468	OTU142	OTU1539	0.623928	0	p__Bacteroidetes	f__Prevotellaceae	g__Prevotella_9	p__Firmicutes	f__Veillonellaceae	g__Anaerovibrio	inter Family
469	OTU142	OTU1562	-0.566114	0	p__Bacteroidetes	f__Prevotellaceae	g__Prevotella_9	p__Firmicutes	f__Bacillaceae	g__Bacillus	inter Family
470	OTU142	OTU1705	0.663228	0	p__Bacteroidetes	f__Prevotellaceae	g__Prevotella_9	p__Bacteroidetes	f__Prevotellaceae	g__Prevotella_2	intra Family
471	OTU142	OTU1813	-0.286988	0	p__Bacteroidetes	f__Prevotellaceae	g__Prevotella_9	p__Spirochaetae	f__Spirochaetaceae	g__Treponema_2	inter Family
472	OTU142	OTU1894	0.446705	0	p__Bacteroidetes	f__Prevotellaceae	g__Prevotella_9	p__Proteobacteria	f__Succinivibrionaceae	g__Succinivibrio	inter Family
473	OTU142	OTU1909	0.318782	0.02	p__Bacteroidetes	f__Prevotellaceae	g__Prevotella_9	p__Bacteroidetes	f__Prevotellaceae	g__Prevotella_1	intra Family
474	OTU142	OTU1913	0.529275	0	p__Bacteroidetes	f__Prevotellaceae	g__Prevotella_9	p__Bacteroidetes	f__Rikenellaceae	g__Rikenellaceae_RC9_gut_group	inter Family
475	OTU142	OTU1921	0.464758	0	p__Bacteroidetes	f__Prevotellaceae	g__Prevotella_9	p__Firmicutes	f__Veillonellaceae	g__Anaerovibrio	inter Family
476	OTU142	OTU1953	-0.738222	0	p__Bacteroidetes	f__Prevotellaceae	g__Prevotella_9	p__Proteobacteria	f__Enterobacteriaceae	g__Escherichia-Shigella	inter Family
477	OTU142	OTU1975	0.621479	0	p__Bacteroidetes	f__Prevotellaceae	g__Prevotella_9	p__Firmicutes	f__Ruminococcaceae	g__Subdoligranulum	inter Family
478	OTU142	OTU1996	0.323457	0	p__Bacteroidetes	f__Prevotellaceae	g__Prevotella_9	p__Bacteroidetes	f__Prevotellaceae	g__Prevotellaceae_UCG-003	intra Family
479	OTU142	OTU2002	-0.431061	0.01	p__Bacteroidetes	f__Prevotellaceae	g__Prevotella_9	p__Firmicutes	f__Lactobacillaceae	g__Lactobacillus	inter Family
480	OTU142	OTU2015	-0.571922	0	p__Bacteroidetes	f__Prevotellaceae	g__Prevotella_9	p__Proteobacteria	f__Caulobacteraceae	g__Brevundimonas	inter Family
481	OTU142	OTU2030	0.372466	0	p__Bacteroidetes	f__Prevotellaceae	g__Prevotella_9	p__Firmicutes	f__Veillonellaceae	g__uncultured4	inter Family
482	OTU142	OTU2096	-0.567952	0	p__Bacteroidetes	f__Prevotellaceae	g__Prevotella_9	p__Firmicutes	f__Enterococcaceae	g__Enterococcus	inter Family
483	OTU142	OTU2114	0.627653	0	p__Bacteroidetes	f__Prevotellaceae	g__Prevotella_9	p__Firmicutes	f__Lachnospiraceae	g__Pseudobutyrivibrio	inter Family
484	OTU142	OTU2143	0.497283	0	p__Bacteroidetes	f__Prevotellaceae	g__Prevotella_9	p__Firmicutes	f__Veillonellaceae	g__Dialister	inter Family
485	OTU142	OTU2177	-0.579325	0	p__Bacteroidetes	f__Prevotellaceae	g__Prevotella_9	p__Proteobacteria	f__Xanthomonadaceae	g__Stenotrophomonas	inter Family
486	OTU142	OTU22	0.552416	0	p__Bacteroidetes	f__Prevotellaceae	g__Prevotella_9	p__Bacteroidetes	f__Prevotellaceae	g__Prevotella_9	intra Family
487	OTU142	OTU2204	-0.598729	0	p__Bacteroidetes	f__Prevotellaceae	g__Prevotella_9	p__Proteobacteria	f__Pseudomonadaceae	g__Pseudomonas	inter Family
488	OTU142	OTU2327	0.632495	0	p__Bacteroidetes	f__Prevotellaceae	g__Prevotella_9	p__Bacteroidetes	f__Prevotellaceae	g__Alloprevotella	intra Family
489	OTU142	OTU2336	0.840298	0	p__Bacteroidetes	f__Prevotellaceae	g__Prevotella_9	p__Bacteroidetes	f__Prevotellaceae	g__Prevotella_9	intra Family
490	OTU142	OTU2339	0.520608	0	p__Bacteroidetes	f__Prevotellaceae	g__Prevotella_9	p__Firmicutes	f__Lachnospiraceae	g__Incertae_Sedis	inter Family
491	OTU142	OTU2360	-0.53127	0	p__Bacteroidetes	f__Prevotellaceae	g__Prevotella_9	p__Firmicutes	f__Clostridiaceae_1	g__Clostridium_sensu_stricto_1	inter Family
492	OTU142	OTU264	-0.528925	0	p__Bacteroidetes	f__Prevotellaceae	g__Prevotella_9	p__Firmicutes	f__Peptostreptococcaceae	g__Terrisporobacter	inter Family
493	OTU142	OTU267	-0.595595	0	p__Bacteroidetes	f__Prevotellaceae	g__Prevotella_9	p__Firmicutes	f__Streptococcaceae	g__Lactococcus	inter Family
494	OTU142	OTU390	0.48064	0	p__Bacteroidetes	f__Prevotellaceae	g__Prevotella_9	p__Bacteroidetes	f__Bacteroidales_S24-7_group	g__norank1	inter Family
495	OTU142	OTU405	0.629954	0	p__Bacteroidetes	f__Prevotellaceae	g__Prevotella_9	p__Bacteroidetes	f__Prevotellaceae	g__Alloprevotella	intra Family
496	OTU142	OTU41	-0.562882	0	p__Bacteroidetes	f__Prevotellaceae	g__Prevotella_9	p__Proteobacteria	f__Pseudomonadaceae	g__Pseudomonas	inter Family
497	OTU142	OTU480	0.696552	0	p__Bacteroidetes	f__Prevotellaceae	g__Prevotella_9	p__Firmicutes	f__Acidaminococcaceae	g__Phascolarctobacterium	inter Family
498	OTU142	OTU524	-0.398743	0	p__Bacteroidetes	f__Prevotellaceae	g__Prevotella_9	p__Proteobacteria	f__Helicobacteraceae	g__Helicobacter	inter Family
499	OTU142	OTU530	0.566412	0	p__Bacteroidetes	f__Prevotellaceae	g__Prevotella_9	p__Bacteroidetes	f__Prevotellaceae	g__Unclassified	intra Family
500	OTU142	OTU584	0.542073	0	p__Bacteroidetes	f__Prevotellaceae	g__Prevotella_9	p__Bacteroidetes	f__Prevotellaceae	g__uncultured5	intra Family
501	OTU142	OTU602	0.71842	0	p__Bacteroidetes	f__Prevotellaceae	g__Prevotella_9	p__Bacteroidetes	f__Prevotellaceae	g__Prevotellaceae_NK3B31_group	intra Family
502	OTU142	OTU62	-0.333858	0	p__Bacteroidetes	f__Prevotellaceae	g__Prevotella_9	p__Firmicutes	f__Lactobacillaceae	g__Lactobacillus	inter Family
503	OTU142	OTU657	-0.485098	0	p__Bacteroidetes	f__Prevotellaceae	g__Prevotella_9	p__Firmicutes	f__Erysipelotrichaceae	g__Turicibacter	inter Family
504	OTU142	OTU777	0.355088	0	p__Bacteroidetes	f__Prevotellaceae	g__Prevotella_9	p__Firmicutes	f__Veillonellaceae	g__Megasphaera	inter Family
505	OTU142	OTU78	-0.370681	0	p__Bacteroidetes	f__Prevotellaceae	g__Prevotella_9	p__Firmicutes	f__Lactobacillaceae	g__Lactobacillus	inter Family
506	OTU142	OTU82	0.529735	0	p__Bacteroidetes	f__Prevotellaceae	g__Prevotella_9	p__Bacteroidetes	f__Rikenellaceae	g__Rikenellaceae_RC9_gut_group	inter Family
507	OTU142	OTU864	-0.593541	0	p__Bacteroidetes	f__Prevotellaceae	g__Prevotella_9	p__Tenericutes	f__Mycoplasmataceae	g__Mycoplasma	inter Family
508	OTU142	OTU869	-0.476807	0	p__Bacteroidetes	f__Prevotellaceae	g__Prevotella_9	p__Firmicutes	f__Streptococcaceae	g__Streptococcus	inter Family
509	OTU142	OTU977	-0.379282	0	p__Bacteroidetes	f__Prevotellaceae	g__Prevotella_9	p__Proteobacteria	f__Helicobacteraceae	g__Helicobacter	inter Family
510	OTU1429	OTU143	-0.277493	0.03	p__Firmicutes	f__Lactobacillaceae	g__Lactobacillus	p__Firmicutes	f__Lachnospiraceae	g__Lachnospira	inter Family
511	OTU1429	OTU1488	-0.445004	0	p__Firmicutes	f__Lactobacillaceae	g__Lactobacillus	p__Bacteroidetes	f__Prevotellaceae	g__Prevotella_9	inter Family
512	OTU1429	OTU1539	-0.432225	0	p__Firmicutes	f__Lactobacillaceae	g__Lactobacillus	p__Firmicutes	f__Veillonellaceae	g__Anaerovibrio	inter Family
513	OTU1429	OTU1562	0.549083	0	p__Firmicutes	f__Lactobacillaceae	g__Lactobacillus	p__Firmicutes	f__Bacillaceae	g__Bacillus	inter Family
514	OTU1429	OTU1705	-0.45368	0	p__Firmicutes	f__Lactobacillaceae	g__Lactobacillus	p__Bacteroidetes	f__Prevotellaceae	g__Prevotella_2	inter Family
515	OTU1429	OTU1894	-0.337532	0	p__Firmicutes	f__Lactobacillaceae	g__Lactobacillus	p__Proteobacteria	f__Succinivibrionaceae	g__Succinivibrio	inter Family
516	OTU1429	OTU1913	-0.366248	0	p__Firmicutes	f__Lactobacillaceae	g__Lactobacillus	p__Bacteroidetes	f__Rikenellaceae	g__Rikenellaceae_RC9_gut_group	inter Family
517	OTU1429	OTU1921	-0.278464	0.02	p__Firmicutes	f__Lactobacillaceae	g__Lactobacillus	p__Firmicutes	f__Veillonellaceae	g__Anaerovibrio	inter Family
518	OTU1429	OTU1953	0.463963	0	p__Firmicutes	f__Lactobacillaceae	g__Lactobacillus	p__Proteobacteria	f__Enterobacteriaceae	g__Escherichia-Shigella	inter Family
519	OTU1429	OTU1975	-0.380071	0.01	p__Firmicutes	f__Lactobacillaceae	g__Lactobacillus	p__Firmicutes	f__Ruminococcaceae	g__Subdoligranulum	inter Family
520	OTU1429	OTU1996	-0.236138	0	p__Firmicutes	f__Lactobacillaceae	g__Lactobacillus	p__Bacteroidetes	f__Prevotellaceae	g__Prevotellaceae_UCG-003	inter Family
521	OTU1429	OTU2002	0.963351	0	p__Firmicutes	f__Lactobacillaceae	g__Lactobacillus	p__Firmicutes	f__Lactobacillaceae	g__Lactobacillus	intra Family
522	OTU1429	OTU2015	0.46124	0	p__Firmicutes	f__Lactobacillaceae	g__Lactobacillus	p__Proteobacteria	f__Caulobacteraceae	g__Brevundimonas	inter Family
523	OTU1429	OTU2030	-0.316174	0.01	p__Firmicutes	f__Lactobacillaceae	g__Lactobacillus	p__Firmicutes	f__Veillonellaceae	g__uncultured4	inter Family
524	OTU1429	OTU2074	0.26859	0.01	p__Firmicutes	f__Lactobacillaceae	g__Lactobacillus	p__Firmicutes	f__Veillonellaceae	g__Megasphaera	inter Family
525	OTU1429	OTU2096	0.410564	0	p__Firmicutes	f__Lactobacillaceae	g__Lactobacillus	p__Firmicutes	f__Enterococcaceae	g__Enterococcus	inter Family
526	OTU1429	OTU2114	-0.496926	0	p__Firmicutes	f__Lactobacillaceae	g__Lactobacillus	p__Firmicutes	f__Lachnospiraceae	g__Pseudobutyrivibrio	inter Family
527	OTU1429	OTU2143	-0.366533	0	p__Firmicutes	f__Lactobacillaceae	g__Lactobacillus	p__Firmicutes	f__Veillonellaceae	g__Dialister	inter Family
528	OTU1429	OTU2177	0.533942	0	p__Firmicutes	f__Lactobacillaceae	g__Lactobacillus	p__Proteobacteria	f__Xanthomonadaceae	g__Stenotrophomonas	inter Family
529	OTU1429	OTU22	-0.421824	0	p__Firmicutes	f__Lactobacillaceae	g__Lactobacillus	p__Bacteroidetes	f__Prevotellaceae	g__Prevotella_9	inter Family
530	OTU1429	OTU2204	0.496535	0	p__Firmicutes	f__Lactobacillaceae	g__Lactobacillus	p__Proteobacteria	f__Pseudomonadaceae	g__Pseudomonas	inter Family
531	OTU1429	OTU2327	-0.526168	0	p__Firmicutes	f__Lactobacillaceae	g__Lactobacillus	p__Bacteroidetes	f__Prevotellaceae	g__Alloprevotella	inter Family
532	OTU1429	OTU2336	-0.419537	0	p__Firmicutes	f__Lactobacillaceae	g__Lactobacillus	p__Bacteroidetes	f__Prevotellaceae	g__Prevotella_9	inter Family
533	OTU1429	OTU2339	-0.374439	0	p__Firmicutes	f__Lactobacillaceae	g__Lactobacillus	p__Firmicutes	f__Lachnospiraceae	g__Incertae_Sedis	inter Family
534	OTU1429	OTU2360	0.264796	0.03	p__Firmicutes	f__Lactobacillaceae	g__Lactobacillus	p__Firmicutes	f__Clostridiaceae_1	g__Clostridium_sensu_stricto_1	inter Family
535	OTU1429	OTU264	0.315621	0	p__Firmicutes	f__Lactobacillaceae	g__Lactobacillus	p__Firmicutes	f__Peptostreptococcaceae	g__Terrisporobacter	inter Family
536	OTU1429	OTU267	0.524765	0	p__Firmicutes	f__Lactobacillaceae	g__Lactobacillus	p__Firmicutes	f__Streptococcaceae	g__Lactococcus	inter Family
537	OTU1429	OTU380	-0.274114	0	p__Firmicutes	f__Lactobacillaceae	g__Lactobacillus	p__Firmicutes	f__Lachnospiraceae	g__Lachnospiraceae_UCG-005	inter Family
538	OTU1429	OTU390	-0.309768	0.01	p__Firmicutes	f__Lactobacillaceae	g__Lactobacillus	p__Bacteroidetes	f__Bacteroidales_S24-7_group	g__norank1	inter Family
539	OTU1429	OTU405	-0.509145	0	p__Firmicutes	f__Lactobacillaceae	g__Lactobacillus	p__Bacteroidetes	f__Prevotellaceae	g__Alloprevotella	inter Family
540	OTU1429	OTU41	0.469863	0	p__Firmicutes	f__Lactobacillaceae	g__Lactobacillus	p__Proteobacteria	f__Pseudomonadaceae	g__Pseudomonas	inter Family
541	OTU1429	OTU480	-0.463651	0	p__Firmicutes	f__Lactobacillaceae	g__Lactobacillus	p__Firmicutes	f__Acidaminococcaceae	g__Phascolarctobacterium	inter Family
542	OTU1429	OTU524	0.222983	0.03	p__Firmicutes	f__Lactobacillaceae	g__Lactobacillus	p__Proteobacteria	f__Helicobacteraceae	g__Helicobacter	inter Family
543	OTU1429	OTU530	-0.377516	0.01	p__Firmicutes	f__Lactobacillaceae	g__Lactobacillus	p__Bacteroidetes	f__Prevotellaceae	g__Unclassified	inter Family
544	OTU1429	OTU584	-0.286781	0	p__Firmicutes	f__Lactobacillaceae	g__Lactobacillus	p__Bacteroidetes	f__Prevotellaceae	g__uncultured5	inter Family
545	OTU1429	OTU602	-0.502803	0	p__Firmicutes	f__Lactobacillaceae	g__Lactobacillus	p__Bacteroidetes	f__Prevotellaceae	g__Prevotellaceae_NK3B31_group	inter Family
546	OTU1429	OTU62	0.320299	0	p__Firmicutes	f__Lactobacillaceae	g__Lactobacillus	p__Firmicutes	f__Lactobacillaceae	g__Lactobacillus	intra Family
547	OTU1429	OTU657	0.218131	0.03	p__Firmicutes	f__Lactobacillaceae	g__Lactobacillus	p__Firmicutes	f__Erysipelotrichaceae	g__Turicibacter	inter Family
548	OTU1429	OTU78	0.564212	0	p__Firmicutes	f__Lactobacillaceae	g__Lactobacillus	p__Firmicutes	f__Lactobacillaceae	g__Lactobacillus	intra Family
549	OTU1429	OTU82	-0.391148	0	p__Firmicutes	f__Lactobacillaceae	g__Lactobacillus	p__Bacteroidetes	f__Rikenellaceae	g__Rikenellaceae_RC9_gut_group	inter Family
550	OTU1429	OTU864	0.440507	0	p__Firmicutes	f__Lactobacillaceae	g__Lactobacillus	p__Tenericutes	f__Mycoplasmataceae	g__Mycoplasma	inter Family
551	OTU1429	OTU977	0.294426	0	p__Firmicutes	f__Lactobacillaceae	g__Lactobacillus	p__Proteobacteria	f__Helicobacteraceae	g__Helicobacter	inter Family
552	OTU143	OTU1488	0.217641	0.05	p__Firmicutes	f__Lachnospiraceae	g__Lachnospira	p__Bacteroidetes	f__Prevotellaceae	g__Prevotella_9	inter Family
553	OTU143	OTU1497	0.219543	0.05	p__Firmicutes	f__Lachnospiraceae	g__Lachnospira	p__Bacteroidetes	f__Prevotellaceae	g__Alloprevotella	inter Family
554	OTU143	OTU1539	0.409128	0	p__Firmicutes	f__Lachnospiraceae	g__Lachnospira	p__Firmicutes	f__Veillonellaceae	g__Anaerovibrio	inter Family
555	OTU143	OTU1562	-0.434357	0	p__Firmicutes	f__Lachnospiraceae	g__Lachnospira	p__Firmicutes	f__Bacillaceae	g__Bacillus	inter Family
556	OTU143	OTU1705	0.442553	0	p__Firmicutes	f__Lachnospiraceae	g__Lachnospira	p__Bacteroidetes	f__Prevotellaceae	g__Prevotella_2	inter Family
557	OTU143	OTU1813	-0.203006	0.03	p__Firmicutes	f__Lachnospiraceae	g__Lachnospira	p__Spirochaetae	f__Spirochaetaceae	g__Treponema_2	inter Family
558	OTU143	OTU1909	0.453615	0	p__Firmicutes	f__Lachnospiraceae	g__Lachnospira	p__Bacteroidetes	f__Prevotellaceae	g__Prevotella_1	inter Family
559	OTU143	OTU1913	0.43903	0	p__Firmicutes	f__Lachnospiraceae	g__Lachnospira	p__Bacteroidetes	f__Rikenellaceae	g__Rikenellaceae_RC9_gut_group	inter Family
560	OTU143	OTU1921	0.236613	0.01	p__Firmicutes	f__Lachnospiraceae	g__Lachnospira	p__Firmicutes	f__Veillonellaceae	g__Anaerovibrio	inter Family
561	OTU143	OTU1953	-0.290148	0	p__Firmicutes	f__Lachnospiraceae	g__Lachnospira	p__Proteobacteria	f__Enterobacteriaceae	g__Escherichia-Shigella	inter Family
562	OTU143	OTU1975	0.408072	0	p__Firmicutes	f__Lachnospiraceae	g__Lachnospira	p__Firmicutes	f__Ruminococcaceae	g__Subdoligranulum	inter Family
563	OTU143	OTU1996	0.549312	0	p__Firmicutes	f__Lachnospiraceae	g__Lachnospira	p__Bacteroidetes	f__Prevotellaceae	g__Prevotellaceae_UCG-003	inter Family
564	OTU143	OTU2002	-0.267528	0.02	p__Firmicutes	f__Lachnospiraceae	g__Lachnospira	p__Firmicutes	f__Lactobacillaceae	g__Lactobacillus	inter Family
565	OTU143	OTU2015	-0.434306	0	p__Firmicutes	f__Lachnospiraceae	g__Lachnospira	p__Proteobacteria	f__Caulobacteraceae	g__Brevundimonas	inter Family
566	OTU143	OTU2030	0.474913	0	p__Firmicutes	f__Lachnospiraceae	g__Lachnospira	p__Firmicutes	f__Veillonellaceae	g__uncultured4	inter Family
567	OTU143	OTU2096	-0.51233	0	p__Firmicutes	f__Lachnospiraceae	g__Lachnospira	p__Firmicutes	f__Enterococcaceae	g__Enterococcus	inter Family
568	OTU143	OTU2114	0.545883	0	p__Firmicutes	f__Lachnospiraceae	g__Lachnospira	p__Firmicutes	f__Lachnospiraceae	g__Pseudobutyrivibrio	intra Family
569	OTU143	OTU2177	-0.469835	0	p__Firmicutes	f__Lachnospiraceae	g__Lachnospira	p__Proteobacteria	f__Xanthomonadaceae	g__Stenotrophomonas	inter Family
570	OTU143	OTU2204	-0.478454	0	p__Firmicutes	f__Lachnospiraceae	g__Lachnospira	p__Proteobacteria	f__Pseudomonadaceae	g__Pseudomonas	inter Family
571	OTU143	OTU224	0.336019	0	p__Firmicutes	f__Lachnospiraceae	g__Lachnospira	p__Bacteroidetes	f__Prevotellaceae	g__Alloprevotella	inter Family
572	OTU143	OTU2327	0.358986	0.01	p__Firmicutes	f__Lachnospiraceae	g__Lachnospira	p__Bacteroidetes	f__Prevotellaceae	g__Alloprevotella	inter Family
573	OTU143	OTU2339	0.55584	0	p__Firmicutes	f__Lachnospiraceae	g__Lachnospira	p__Firmicutes	f__Lachnospiraceae	g__Incertae_Sedis	intra Family
574	OTU143	OTU2360	-0.305797	0.02	p__Firmicutes	f__Lachnospiraceae	g__Lachnospira	p__Firmicutes	f__Clostridiaceae_1	g__Clostridium_sensu_stricto_1	inter Family
575	OTU143	OTU264	-0.274822	0.02	p__Firmicutes	f__Lachnospiraceae	g__Lachnospira	p__Firmicutes	f__Peptostreptococcaceae	g__Terrisporobacter	inter Family
576	OTU143	OTU267	-0.427448	0	p__Firmicutes	f__Lachnospiraceae	g__Lachnospira	p__Firmicutes	f__Streptococcaceae	g__Lactococcus	inter Family
577	OTU143	OTU380	0.498683	0	p__Firmicutes	f__Lachnospiraceae	g__Lachnospira	p__Firmicutes	f__Lachnospiraceae	g__Lachnospiraceae_UCG-005	intra Family
578	OTU143	OTU390	0.394352	0	p__Firmicutes	f__Lachnospiraceae	g__Lachnospira	p__Bacteroidetes	f__Bacteroidales_S24-7_group	g__norank1	inter Family
579	OTU143	OTU405	0.365225	0	p__Firmicutes	f__Lachnospiraceae	g__Lachnospira	p__Bacteroidetes	f__Prevotellaceae	g__Alloprevotella	inter Family
580	OTU143	OTU41	-0.452554	0	p__Firmicutes	f__Lachnospiraceae	g__Lachnospira	p__Proteobacteria	f__Pseudomonadaceae	g__Pseudomonas	inter Family
581	OTU143	OTU480	0.467549	0	p__Firmicutes	f__Lachnospiraceae	g__Lachnospira	p__Firmicutes	f__Acidaminococcaceae	g__Phascolarctobacterium	inter Family
582	OTU143	OTU482	-0.27111	0.01	p__Firmicutes	f__Lachnospiraceae	g__Lachnospira	p__Proteobacteria	f__Campylobacteraceae	g__Campylobacter	inter Family
583	OTU143	OTU524	-0.199691	0.05	p__Firmicutes	f__Lachnospiraceae	g__Lachnospira	p__Proteobacteria	f__Helicobacteraceae	g__Helicobacter	inter Family
584	OTU143	OTU602	0.209088	0.03	p__Firmicutes	f__Lachnospiraceae	g__Lachnospira	p__Bacteroidetes	f__Prevotellaceae	g__Prevotellaceae_NK3B31_group	inter Family
585	OTU143	OTU62	-0.285072	0.01	p__Firmicutes	f__Lachnospiraceae	g__Lachnospira	p__Firmicutes	f__Lactobacillaceae	g__Lactobacillus	inter Family
586	OTU143	OTU648	0.301972	0.02	p__Firmicutes	f__Lachnospiraceae	g__Lachnospira	p__Firmicutes	f__Ruminococcaceae	g__[Eubacterium]_coprostanoligenes_group	inter Family
587	OTU143	OTU657	-0.287213	0	p__Firmicutes	f__Lachnospiraceae	g__Lachnospira	p__Firmicutes	f__Erysipelotrichaceae	g__Turicibacter	inter Family
588	OTU143	OTU78	-0.300209	0.02	p__Firmicutes	f__Lachnospiraceae	g__Lachnospira	p__Firmicutes	f__Lactobacillaceae	g__Lactobacillus	inter Family
589	OTU143	OTU82	0.337489	0	p__Firmicutes	f__Lachnospiraceae	g__Lachnospira	p__Bacteroidetes	f__Rikenellaceae	g__Rikenellaceae_RC9_gut_group	inter Family
590	OTU143	OTU864	-0.435323	0	p__Firmicutes	f__Lachnospiraceae	g__Lachnospira	p__Tenericutes	f__Mycoplasmataceae	g__Mycoplasma	inter Family
591	OTU143	OTU977	-0.376624	0	p__Firmicutes	f__Lachnospiraceae	g__Lachnospira	p__Proteobacteria	f__Helicobacteraceae	g__Helicobacter	inter Family
592	OTU1488	OTU1497	0.270406	0.02	p__Bacteroidetes	f__Prevotellaceae	g__Prevotella_9	p__Bacteroidetes	f__Prevotellaceae	g__Alloprevotella	intra Family
593	OTU1488	OTU1539	0.631707	0	p__Bacteroidetes	f__Prevotellaceae	g__Prevotella_9	p__Firmicutes	f__Veillonellaceae	g__Anaerovibrio	inter Family
594	OTU1488	OTU1562	-0.611741	0	p__Bacteroidetes	f__Prevotellaceae	g__Prevotella_9	p__Firmicutes	f__Bacillaceae	g__Bacillus	inter Family
595	OTU1488	OTU1705	0.660143	0	p__Bacteroidetes	f__Prevotellaceae	g__Prevotella_9	p__Bacteroidetes	f__Prevotellaceae	g__Prevotella_2	intra Family
596	OTU1488	OTU1813	-0.317429	0	p__Bacteroidetes	f__Prevotellaceae	g__Prevotella_9	p__Spirochaetae	f__Spirochaetaceae	g__Treponema_2	inter Family
597	OTU1488	OTU1894	0.575852	0	p__Bacteroidetes	f__Prevotellaceae	g__Prevotella_9	p__Proteobacteria	f__Succinivibrionaceae	g__Succinivibrio	inter Family
598	OTU1488	OTU1909	0.409532	0	p__Bacteroidetes	f__Prevotellaceae	g__Prevotella_9	p__Bacteroidetes	f__Prevotellaceae	g__Prevotella_1	intra Family
599	OTU1488	OTU1913	0.424139	0	p__Bacteroidetes	f__Prevotellaceae	g__Prevotella_9	p__Bacteroidetes	f__Rikenellaceae	g__Rikenellaceae_RC9_gut_group	inter Family
600	OTU1488	OTU1921	0.619476	0	p__Bacteroidetes	f__Prevotellaceae	g__Prevotella_9	p__Firmicutes	f__Veillonellaceae	g__Anaerovibrio	inter Family
601	OTU1488	OTU1953	-0.77084	0	p__Bacteroidetes	f__Prevotellaceae	g__Prevotella_9	p__Proteobacteria	f__Enterobacteriaceae	g__Escherichia-Shigella	inter Family
602	OTU1488	OTU1975	0.61372	0	p__Bacteroidetes	f__Prevotellaceae	g__Prevotella_9	p__Firmicutes	f__Ruminococcaceae	g__Subdoligranulum	inter Family
603	OTU1488	OTU1996	0.316595	0	p__Bacteroidetes	f__Prevotellaceae	g__Prevotella_9	p__Bacteroidetes	f__Prevotellaceae	g__Prevotellaceae_UCG-003	intra Family
604	OTU1488	OTU2002	-0.425793	0	p__Bacteroidetes	f__Prevotellaceae	g__Prevotella_9	p__Firmicutes	f__Lactobacillaceae	g__Lactobacillus	inter Family
605	OTU1488	OTU2015	-0.611497	0	p__Bacteroidetes	f__Prevotellaceae	g__Prevotella_9	p__Proteobacteria	f__Caulobacteraceae	g__Brevundimonas	inter Family
606	OTU1488	OTU2030	0.412586	0	p__Bacteroidetes	f__Prevotellaceae	g__Prevotella_9	p__Firmicutes	f__Veillonellaceae	g__uncultured4	inter Family
607	OTU1488	OTU2096	-0.625579	0	p__Bacteroidetes	f__Prevotellaceae	g__Prevotella_9	p__Firmicutes	f__Enterococcaceae	g__Enterococcus	inter Family
608	OTU1488	OTU2114	0.672955	0	p__Bacteroidetes	f__Prevotellaceae	g__Prevotella_9	p__Firmicutes	f__Lachnospiraceae	g__Pseudobutyrivibrio	inter Family
609	OTU1488	OTU2143	0.507713	0	p__Bacteroidetes	f__Prevotellaceae	g__Prevotella_9	p__Firmicutes	f__Veillonellaceae	g__Dialister	inter Family
610	OTU1488	OTU2177	-0.668226	0	p__Bacteroidetes	f__Prevotellaceae	g__Prevotella_9	p__Proteobacteria	f__Xanthomonadaceae	g__Stenotrophomonas	inter Family
611	OTU1488	OTU22	0.667507	0	p__Bacteroidetes	f__Prevotellaceae	g__Prevotella_9	p__Bacteroidetes	f__Prevotellaceae	g__Prevotella_9	intra Family
612	OTU1488	OTU2204	-0.623834	0	p__Bacteroidetes	f__Prevotellaceae	g__Prevotella_9	p__Proteobacteria	f__Pseudomonadaceae	g__Pseudomonas	inter Family
613	OTU1488	OTU224	0.25521	0.03	p__Bacteroidetes	f__Prevotellaceae	g__Prevotella_9	p__Bacteroidetes	f__Prevotellaceae	g__Alloprevotella	intra Family
614	OTU1488	OTU2327	0.535724	0	p__Bacteroidetes	f__Prevotellaceae	g__Prevotella_9	p__Bacteroidetes	f__Prevotellaceae	g__Alloprevotella	intra Family
615	OTU1488	OTU2336	0.931154	0	p__Bacteroidetes	f__Prevotellaceae	g__Prevotella_9	p__Bacteroidetes	f__Prevotellaceae	g__Prevotella_9	intra Family
616	OTU1488	OTU2339	0.54057	0	p__Bacteroidetes	f__Prevotellaceae	g__Prevotella_9	p__Firmicutes	f__Lachnospiraceae	g__Incertae_Sedis	inter Family
617	OTU1488	OTU2360	-0.547827	0	p__Bacteroidetes	f__Prevotellaceae	g__Prevotella_9	p__Firmicutes	f__Clostridiaceae_1	g__Clostridium_sensu_stricto_1	inter Family
618	OTU1488	OTU264	-0.570358	0	p__Bacteroidetes	f__Prevotellaceae	g__Prevotella_9	p__Firmicutes	f__Peptostreptococcaceae	g__Terrisporobacter	inter Family
619	OTU1488	OTU267	-0.637574	0	p__Bacteroidetes	f__Prevotellaceae	g__Prevotella_9	p__Firmicutes	f__Streptococcaceae	g__Lactococcus	inter Family
620	OTU1488	OTU380	0.23393	0.04	p__Bacteroidetes	f__Prevotellaceae	g__Prevotella_9	p__Firmicutes	f__Lachnospiraceae	g__Lachnospiraceae_UCG-005	inter Family
621	OTU1488	OTU390	0.455399	0	p__Bacteroidetes	f__Prevotellaceae	g__Prevotella_9	p__Bacteroidetes	f__Bacteroidales_S24-7_group	g__norank1	inter Family
622	OTU1488	OTU405	0.560851	0	p__Bacteroidetes	f__Prevotellaceae	g__Prevotella_9	p__Bacteroidetes	f__Prevotellaceae	g__Alloprevotella	intra Family
623	OTU1488	OTU41	-0.614448	0	p__Bacteroidetes	f__Prevotellaceae	g__Prevotella_9	p__Proteobacteria	f__Pseudomonadaceae	g__Pseudomonas	inter Family
624	OTU1488	OTU480	0.593599	0	p__Bacteroidetes	f__Prevotellaceae	g__Prevotella_9	p__Firmicutes	f__Acidaminococcaceae	g__Phascolarctobacterium	inter Family
625	OTU1488	OTU524	-0.369049	0	p__Bacteroidetes	f__Prevotellaceae	g__Prevotella_9	p__Proteobacteria	f__Helicobacteraceae	g__Helicobacter	inter Family
626	OTU1488	OTU530	0.713004	0	p__Bacteroidetes	f__Prevotellaceae	g__Prevotella_9	p__Bacteroidetes	f__Prevotellaceae	g__Unclassified	intra Family
627	OTU1488	OTU584	0.709543	0	p__Bacteroidetes	f__Prevotellaceae	g__Prevotella_9	p__Bacteroidetes	f__Prevotellaceae	g__uncultured5	intra Family
628	OTU1488	OTU602	0.790653	0	p__Bacteroidetes	f__Prevotellaceae	g__Prevotella_9	p__Bacteroidetes	f__Prevotellaceae	g__Prevotellaceae_NK3B31_group	intra Family
629	OTU1488	OTU62	-0.408372	0	p__Bacteroidetes	f__Prevotellaceae	g__Prevotella_9	p__Firmicutes	f__Lactobacillaceae	g__Lactobacillus	inter Family
630	OTU1488	OTU657	-0.508351	0	p__Bacteroidetes	f__Prevotellaceae	g__Prevotella_9	p__Firmicutes	f__Erysipelotrichaceae	g__Turicibacter	inter Family
631	OTU1488	OTU777	0.420389	0	p__Bacteroidetes	f__Prevotellaceae	g__Prevotella_9	p__Firmicutes	f__Veillonellaceae	g__Megasphaera	inter Family
632	OTU1488	OTU78	-0.398881	0	p__Bacteroidetes	f__Prevotellaceae	g__Prevotella_9	p__Firmicutes	f__Lactobacillaceae	g__Lactobacillus	inter Family
633	OTU1488	OTU82	0.523688	0	p__Bacteroidetes	f__Prevotellaceae	g__Prevotella_9	p__Bacteroidetes	f__Rikenellaceae	g__Rikenellaceae_RC9_gut_group	inter Family
634	OTU1488	OTU864	-0.563371	0	p__Bacteroidetes	f__Prevotellaceae	g__Prevotella_9	p__Tenericutes	f__Mycoplasmataceae	g__Mycoplasma	inter Family
635	OTU1488	OTU869	-0.538598	0	p__Bacteroidetes	f__Prevotellaceae	g__Prevotella_9	p__Firmicutes	f__Streptococcaceae	g__Streptococcus	inter Family
636	OTU1488	OTU977	-0.374103	0	p__Bacteroidetes	f__Prevotellaceae	g__Prevotella_9	p__Proteobacteria	f__Helicobacteraceae	g__Helicobacter	inter Family
637	OTU1497	OTU1539	0.284147	0.01	p__Bacteroidetes	f__Prevotellaceae	g__Alloprevotella	p__Firmicutes	f__Veillonellaceae	g__Anaerovibrio	inter Family
638	OTU1497	OTU1562	-0.247508	0.03	p__Bacteroidetes	f__Prevotellaceae	g__Alloprevotella	p__Firmicutes	f__Bacillaceae	g__Bacillus	inter Family
639	OTU1497	OTU1909	0.221111	0.05	p__Bacteroidetes	f__Prevotellaceae	g__Alloprevotella	p__Bacteroidetes	f__Prevotellaceae	g__Prevotella_1	intra Family
640	OTU1497	OTU1913	0.244159	0.01	p__Bacteroidetes	f__Prevotellaceae	g__Alloprevotella	p__Bacteroidetes	f__Rikenellaceae	g__Rikenellaceae_RC9_gut_group	inter Family
641	OTU1497	OTU1921	0.406253	0	p__Bacteroidetes	f__Prevotellaceae	g__Alloprevotella	p__Firmicutes	f__Veillonellaceae	g__Anaerovibrio	inter Family
642	OTU1497	OTU1975	0.315114	0	p__Bacteroidetes	f__Prevotellaceae	g__Alloprevotella	p__Firmicutes	f__Ruminococcaceae	g__Subdoligranulum	inter Family
643	OTU1497	OTU1996	0.286594	0.01	p__Bacteroidetes	f__Prevotellaceae	g__Alloprevotella	p__Bacteroidetes	f__Prevotellaceae	g__Prevotellaceae_UCG-003	intra Family
644	OTU1497	OTU2015	-0.245642	0	p__Bacteroidetes	f__Prevotellaceae	g__Alloprevotella	p__Proteobacteria	f__Caulobacteraceae	g__Brevundimonas	inter Family
645	OTU1497	OTU2074	-0.274299	0.01	p__Bacteroidetes	f__Prevotellaceae	g__Alloprevotella	p__Firmicutes	f__Veillonellaceae	g__Megasphaera	inter Family
646	OTU1497	OTU2096	-0.258869	0	p__Bacteroidetes	f__Prevotellaceae	g__Alloprevotella	p__Firmicutes	f__Enterococcaceae	g__Enterococcus	inter Family
647	OTU1497	OTU2114	0.345852	0	p__Bacteroidetes	f__Prevotellaceae	g__Alloprevotella	p__Firmicutes	f__Lachnospiraceae	g__Pseudobutyrivibrio	inter Family
648	OTU1497	OTU2177	-0.273265	0	p__Bacteroidetes	f__Prevotellaceae	g__Alloprevotella	p__Proteobacteria	f__Xanthomonadaceae	g__Stenotrophomonas	inter Family
649	OTU1497	OTU22	0.248663	0.05	p__Bacteroidetes	f__Prevotellaceae	g__Alloprevotella	p__Bacteroidetes	f__Prevotellaceae	g__Prevotella_9	intra Family
650	OTU1497	OTU2204	-0.269558	0	p__Bacteroidetes	f__Prevotellaceae	g__Alloprevotella	p__Proteobacteria	f__Pseudomonadaceae	g__Pseudomonas	inter Family
651	OTU1497	OTU2339	0.284701	0.02	p__Bacteroidetes	f__Prevotellaceae	g__Alloprevotella	p__Firmicutes	f__Lachnospiraceae	g__Incertae_Sedis	inter Family
652	OTU1497	OTU267	-0.258088	0	p__Bacteroidetes	f__Prevotellaceae	g__Alloprevotella	p__Firmicutes	f__Streptococcaceae	g__Lactococcus	inter Family
653	OTU1497	OTU41	-0.257662	0	p__Bacteroidetes	f__Prevotellaceae	g__Alloprevotella	p__Proteobacteria	f__Pseudomonadaceae	g__Pseudomonas	inter Family
654	OTU1497	OTU530	0.286966	0	p__Bacteroidetes	f__Prevotellaceae	g__Alloprevotella	p__Bacteroidetes	f__Prevotellaceae	g__Unclassified	intra Family
655	OTU1497	OTU584	0.314551	0.01	p__Bacteroidetes	f__Prevotellaceae	g__Alloprevotella	p__Bacteroidetes	f__Prevotellaceae	g__uncultured5	intra Family
656	OTU1497	OTU62	-0.335469	0	p__Bacteroidetes	f__Prevotellaceae	g__Alloprevotella	p__Firmicutes	f__Lactobacillaceae	g__Lactobacillus	inter Family
657	OTU1497	OTU78	-0.322416	0.01	p__Bacteroidetes	f__Prevotellaceae	g__Alloprevotella	p__Firmicutes	f__Lactobacillaceae	g__Lactobacillus	inter Family
658	OTU1497	OTU82	0.212838	0.04	p__Bacteroidetes	f__Prevotellaceae	g__Alloprevotella	p__Bacteroidetes	f__Rikenellaceae	g__Rikenellaceae_RC9_gut_group	inter Family
659	OTU1497	OTU864	-0.216292	0.02	p__Bacteroidetes	f__Prevotellaceae	g__Alloprevotella	p__Tenericutes	f__Mycoplasmataceae	g__Mycoplasma	inter Family
660	OTU1539	OTU1562	-0.636358	0	p__Firmicutes	f__Veillonellaceae	g__Anaerovibrio	p__Firmicutes	f__Bacillaceae	g__Bacillus	inter Family
661	OTU1539	OTU1705	0.688347	0	p__Firmicutes	f__Veillonellaceae	g__Anaerovibrio	p__Bacteroidetes	f__Prevotellaceae	g__Prevotella_2	inter Family
662	OTU1539	OTU1813	-0.279536	0.02	p__Firmicutes	f__Veillonellaceae	g__Anaerovibrio	p__Spirochaetae	f__Spirochaetaceae	g__Treponema_2	inter Family
663	OTU1539	OTU1894	0.339605	0.01	p__Firmicutes	f__Veillonellaceae	g__Anaerovibrio	p__Proteobacteria	f__Succinivibrionaceae	g__Succinivibrio	inter Family
664	OTU1539	OTU1909	0.488318	0	p__Firmicutes	f__Veillonellaceae	g__Anaerovibrio	p__Bacteroidetes	f__Prevotellaceae	g__Prevotella_1	inter Family
665	OTU1539	OTU1913	0.641913	0	p__Firmicutes	f__Veillonellaceae	g__Anaerovibrio	p__Bacteroidetes	f__Rikenellaceae	g__Rikenellaceae_RC9_gut_group	inter Family
666	OTU1539	OTU1921	0.511192	0	p__Firmicutes	f__Veillonellaceae	g__Anaerovibrio	p__Firmicutes	f__Veillonellaceae	g__Anaerovibrio	intra Family
667	OTU1539	OTU1953	-0.624788	0	p__Firmicutes	f__Veillonellaceae	g__Anaerovibrio	p__Proteobacteria	f__Enterobacteriaceae	g__Escherichia-Shigella	inter Family
668	OTU1539	OTU1975	0.564478	0	p__Firmicutes	f__Veillonellaceae	g__Anaerovibrio	p__Firmicutes	f__Ruminococcaceae	g__Subdoligranulum	inter Family
669	OTU1539	OTU1996	0.553175	0	p__Firmicutes	f__Veillonellaceae	g__Anaerovibrio	p__Bacteroidetes	f__Prevotellaceae	g__Prevotellaceae_UCG-003	inter Family
670	OTU1539	OTU2002	-0.415807	0	p__Firmicutes	f__Veillonellaceae	g__Anaerovibrio	p__Firmicutes	f__Lactobacillaceae	g__Lactobacillus	inter Family
671	OTU1539	OTU2015	-0.562848	0	p__Firmicutes	f__Veillonellaceae	g__Anaerovibrio	p__Proteobacteria	f__Caulobacteraceae	g__Brevundimonas	inter Family
672	OTU1539	OTU2030	0.406426	0	p__Firmicutes	f__Veillonellaceae	g__Anaerovibrio	p__Firmicutes	f__Veillonellaceae	g__uncultured4	intra Family
673	OTU1539	OTU2096	-0.632966	0	p__Firmicutes	f__Veillonellaceae	g__Anaerovibrio	p__Firmicutes	f__Enterococcaceae	g__Enterococcus	inter Family
674	OTU1539	OTU2114	0.767097	0	p__Firmicutes	f__Veillonellaceae	g__Anaerovibrio	p__Firmicutes	f__Lachnospiraceae	g__Pseudobutyrivibrio	inter Family
675	OTU1539	OTU2177	-0.668029	0	p__Firmicutes	f__Veillonellaceae	g__Anaerovibrio	p__Proteobacteria	f__Xanthomonadaceae	g__Stenotrophomonas	inter Family
676	OTU1539	OTU22	0.277051	0.01	p__Firmicutes	f__Veillonellaceae	g__Anaerovibrio	p__Bacteroidetes	f__Prevotellaceae	g__Prevotella_9	inter Family
677	OTU1539	OTU2204	-0.606934	0	p__Firmicutes	f__Veillonellaceae	g__Anaerovibrio	p__Proteobacteria	f__Pseudomonadaceae	g__Pseudomonas	inter Family
678	OTU1539	OTU224	0.413241	0	p__Firmicutes	f__Veillonellaceae	g__Anaerovibrio	p__Bacteroidetes	f__Prevotellaceae	g__Alloprevotella	inter Family
679	OTU1539	OTU2327	0.530947	0	p__Firmicutes	f__Veillonellaceae	g__Anaerovibrio	p__Bacteroidetes	f__Prevotellaceae	g__Alloprevotella	inter Family
680	OTU1539	OTU2336	0.608265	0	p__Firmicutes	f__Veillonellaceae	g__Anaerovibrio	p__Bacteroidetes	f__Prevotellaceae	g__Prevotella_9	inter Family
681	OTU1539	OTU2339	0.593402	0	p__Firmicutes	f__Veillonellaceae	g__Anaerovibrio	p__Firmicutes	f__Lachnospiraceae	g__Incertae_Sedis	inter Family
682	OTU1539	OTU2360	-0.544995	0	p__Firmicutes	f__Veillonellaceae	g__Anaerovibrio	p__Firmicutes	f__Clostridiaceae_1	g__Clostridium_sensu_stricto_1	inter Family
683	OTU1539	OTU264	-0.550015	0	p__Firmicutes	f__Veillonellaceae	g__Anaerovibrio	p__Firmicutes	f__Peptostreptococcaceae	g__Terrisporobacter	inter Family
684	OTU1539	OTU267	-0.667705	0	p__Firmicutes	f__Veillonellaceae	g__Anaerovibrio	p__Firmicutes	f__Streptococcaceae	g__Lactococcus	inter Family
685	OTU1539	OTU380	0.57336	0	p__Firmicutes	f__Veillonellaceae	g__Anaerovibrio	p__Firmicutes	f__Lachnospiraceae	g__Lachnospiraceae_UCG-005	inter Family
686	OTU1539	OTU390	0.60226	0	p__Firmicutes	f__Veillonellaceae	g__Anaerovibrio	p__Bacteroidetes	f__Bacteroidales_S24-7_group	g__norank1	inter Family
687	OTU1539	OTU405	0.520874	0	p__Firmicutes	f__Veillonellaceae	g__Anaerovibrio	p__Bacteroidetes	f__Prevotellaceae	g__Alloprevotella	inter Family
688	OTU1539	OTU41	-0.592925	0	p__Firmicutes	f__Veillonellaceae	g__Anaerovibrio	p__Proteobacteria	f__Pseudomonadaceae	g__Pseudomonas	inter Family
689	OTU1539	OTU480	0.776069	0	p__Firmicutes	f__Veillonellaceae	g__Anaerovibrio	p__Firmicutes	f__Acidaminococcaceae	g__Phascolarctobacterium	inter Family
690	OTU1539	OTU524	-0.436713	0	p__Firmicutes	f__Veillonellaceae	g__Anaerovibrio	p__Proteobacteria	f__Helicobacteraceae	g__Helicobacter	inter Family
691	OTU1539	OTU530	0.249219	0.03	p__Firmicutes	f__Veillonellaceae	g__Anaerovibrio	p__Bacteroidetes	f__Prevotellaceae	g__Unclassified	inter Family
692	OTU1539	OTU584	0.435652	0	p__Firmicutes	f__Veillonellaceae	g__Anaerovibrio	p__Bacteroidetes	f__Prevotellaceae	g__uncultured5	inter Family
693	OTU1539	OTU602	0.53941	0	p__Firmicutes	f__Veillonellaceae	g__Anaerovibrio	p__Bacteroidetes	f__Prevotellaceae	g__Prevotellaceae_NK3B31_group	inter Family
694	OTU1539	OTU62	-0.430351	0	p__Firmicutes	f__Veillonellaceae	g__Anaerovibrio	p__Firmicutes	f__Lactobacillaceae	g__Lactobacillus	inter Family
695	OTU1539	OTU648	0.271108	0	p__Firmicutes	f__Veillonellaceae	g__Anaerovibrio	p__Firmicutes	f__Ruminococcaceae	g__[Eubacterium]_coprostanoligenes_group	inter Family
696	OTU1539	OTU657	-0.516157	0	p__Firmicutes	f__Veillonellaceae	g__Anaerovibrio	p__Firmicutes	f__Erysipelotrichaceae	g__Turicibacter	inter Family
697	OTU1539	OTU777	0.270161	0.01	p__Firmicutes	f__Veillonellaceae	g__Anaerovibrio	p__Firmicutes	f__Veillonellaceae	g__Megasphaera	intra Family
698	OTU1539	OTU78	-0.421497	0	p__Firmicutes	f__Veillonellaceae	g__Anaerovibrio	p__Firmicutes	f__Lactobacillaceae	g__Lactobacillus	inter Family
699	OTU1539	OTU82	0.607337	0	p__Firmicutes	f__Veillonellaceae	g__Anaerovibrio	p__Bacteroidetes	f__Rikenellaceae	g__Rikenellaceae_RC9_gut_group	inter Family
700	OTU1539	OTU864	-0.616931	0	p__Firmicutes	f__Veillonellaceae	g__Anaerovibrio	p__Tenericutes	f__Mycoplasmataceae	g__Mycoplasma	inter Family
701	OTU1539	OTU869	-0.489291	0	p__Firmicutes	f__Veillonellaceae	g__Anaerovibrio	p__Firmicutes	f__Streptococcaceae	g__Streptococcus	inter Family
702	OTU1539	OTU977	-0.512338	0	p__Firmicutes	f__Veillonellaceae	g__Anaerovibrio	p__Proteobacteria	f__Helicobacteraceae	g__Helicobacter	inter Family
703	OTU1557	OTU1996	-0.345932	0	p__Firmicutes	f__Veillonellaceae	g__Mitsuokella	p__Bacteroidetes	f__Prevotellaceae	g__Prevotellaceae_UCG-003	inter Family
704	OTU1557	OTU2074	0.681457	0	p__Firmicutes	f__Veillonellaceae	g__Mitsuokella	p__Firmicutes	f__Veillonellaceae	g__Megasphaera	intra Family
705	OTU1557	OTU2143	0.300582	0	p__Firmicutes	f__Veillonellaceae	g__Mitsuokella	p__Firmicutes	f__Veillonellaceae	g__Dialister	intra Family
706	OTU1557	OTU224	-0.369112	0	p__Firmicutes	f__Veillonellaceae	g__Mitsuokella	p__Bacteroidetes	f__Prevotellaceae	g__Alloprevotella	inter Family
707	OTU1557	OTU380	-0.381269	0	p__Firmicutes	f__Veillonellaceae	g__Mitsuokella	p__Firmicutes	f__Lachnospiraceae	g__Lachnospiraceae_UCG-005	inter Family
708	OTU1557	OTU390	-0.263257	0.03	p__Firmicutes	f__Veillonellaceae	g__Mitsuokella	p__Bacteroidetes	f__Bacteroidales_S24-7_group	g__norank1	inter Family
709	OTU1557	OTU62	-0.249184	0.02	p__Firmicutes	f__Veillonellaceae	g__Mitsuokella	p__Firmicutes	f__Lactobacillaceae	g__Lactobacillus	inter Family
710	OTU1557	OTU648	-0.254452	0.02	p__Firmicutes	f__Veillonellaceae	g__Mitsuokella	p__Firmicutes	f__Ruminococcaceae	g__[Eubacterium]_coprostanoligenes_group	inter Family
711	OTU1557	OTU777	0.583517	0	p__Firmicutes	f__Veillonellaceae	g__Mitsuokella	p__Firmicutes	f__Veillonellaceae	g__Megasphaera	intra Family
712	OTU1562	OTU1705	-0.645195	0	p__Firmicutes	f__Bacillaceae	g__Bacillus	p__Bacteroidetes	f__Prevotellaceae	g__Prevotella_2	inter Family
713	OTU1562	OTU1813	0.25383	0	p__Firmicutes	f__Bacillaceae	g__Bacillus	p__Spirochaetae	f__Spirochaetaceae	g__Treponema_2	inter Family
714	OTU1562	OTU1894	-0.278623	0.01	p__Firmicutes	f__Bacillaceae	g__Bacillus	p__Proteobacteria	f__Succinivibrionaceae	g__Succinivibrio	inter Family
715	OTU1562	OTU1909	-0.41973	0	p__Firmicutes	f__Bacillaceae	g__Bacillus	p__Bacteroidetes	f__Prevotellaceae	g__Prevotella_1	inter Family
716	OTU1562	OTU1913	-0.582298	0	p__Firmicutes	f__Bacillaceae	g__Bacillus	p__Bacteroidetes	f__Rikenellaceae	g__Rikenellaceae_RC9_gut_group	inter Family
717	OTU1562	OTU1921	-0.491786	0	p__Firmicutes	f__Bacillaceae	g__Bacillus	p__Firmicutes	f__Veillonellaceae	g__Anaerovibrio	inter Family
718	OTU1562	OTU1953	0.754639	0	p__Firmicutes	f__Bacillaceae	g__Bacillus	p__Proteobacteria	f__Enterobacteriaceae	g__Escherichia-Shigella	inter Family
719	OTU1562	OTU1975	-0.617733	0	p__Firmicutes	f__Bacillaceae	g__Bacillus	p__Firmicutes	f__Ruminococcaceae	g__Subdoligranulum	inter Family
720	OTU1562	OTU1996	-0.465379	0	p__Firmicutes	f__Bacillaceae	g__Bacillus	p__Bacteroidetes	f__Prevotellaceae	g__Prevotellaceae_UCG-003	inter Family
721	OTU1562	OTU2002	0.537548	0	p__Firmicutes	f__Bacillaceae	g__Bacillus	p__Firmicutes	f__Lactobacillaceae	g__Lactobacillus	inter Family
722	OTU1562	OTU2015	0.75431	0	p__Firmicutes	f__Bacillaceae	g__Bacillus	p__Proteobacteria	f__Caulobacteraceae	g__Brevundimonas	inter Family
723	OTU1562	OTU2030	-0.451416	0	p__Firmicutes	f__Bacillaceae	g__Bacillus	p__Firmicutes	f__Veillonellaceae	g__uncultured4	inter Family
724	OTU1562	OTU2096	0.778683	0	p__Firmicutes	f__Bacillaceae	g__Bacillus	p__Firmicutes	f__Enterococcaceae	g__Enterococcus	inter Family
725	OTU1562	OTU2114	-0.712843	0	p__Firmicutes	f__Bacillaceae	g__Bacillus	p__Firmicutes	f__Lachnospiraceae	g__Pseudobutyrivibrio	inter Family
726	OTU1562	OTU2143	-0.226792	0.03	p__Firmicutes	f__Bacillaceae	g__Bacillus	p__Firmicutes	f__Veillonellaceae	g__Dialister	inter Family
727	OTU1562	OTU2177	0.854542	0	p__Firmicutes	f__Bacillaceae	g__Bacillus	p__Proteobacteria	f__Xanthomonadaceae	g__Stenotrophomonas	inter Family
728	OTU1562	OTU22	-0.380937	0	p__Firmicutes	f__Bacillaceae	g__Bacillus	p__Bacteroidetes	f__Prevotellaceae	g__Prevotella_9	inter Family
729	OTU1562	OTU2204	0.847544	0	p__Firmicutes	f__Bacillaceae	g__Bacillus	p__Proteobacteria	f__Pseudomonadaceae	g__Pseudomonas	inter Family
730	OTU1562	OTU2327	-0.52743	0	p__Firmicutes	f__Bacillaceae	g__Bacillus	p__Bacteroidetes	f__Prevotellaceae	g__Alloprevotella	inter Family
731	OTU1562	OTU2336	-0.58675	0	p__Firmicutes	f__Bacillaceae	g__Bacillus	p__Bacteroidetes	f__Prevotellaceae	g__Prevotella_9	inter Family
732	OTU1562	OTU2339	-0.593267	0	p__Firmicutes	f__Bacillaceae	g__Bacillus	p__Firmicutes	f__Lachnospiraceae	g__Incertae_Sedis	inter Family
733	OTU1562	OTU2360	0.744166	0	p__Firmicutes	f__Bacillaceae	g__Bacillus	p__Firmicutes	f__Clostridiaceae_1	g__Clostridium_sensu_stricto_1	inter Family
734	OTU1562	OTU264	0.752106	0	p__Firmicutes	f__Bacillaceae	g__Bacillus	p__Firmicutes	f__Peptostreptococcaceae	g__Terrisporobacter	inter Family
735	OTU1562	OTU267	0.903976	0	p__Firmicutes	f__Bacillaceae	g__Bacillus	p__Firmicutes	f__Streptococcaceae	g__Lactococcus	inter Family
736	OTU1562	OTU380	-0.364062	0	p__Firmicutes	f__Bacillaceae	g__Bacillus	p__Firmicutes	f__Lachnospiraceae	g__Lachnospiraceae_UCG-005	inter Family
737	OTU1562	OTU390	-0.59532	0	p__Firmicutes	f__Bacillaceae	g__Bacillus	p__Bacteroidetes	f__Bacteroidales_S24-7_group	g__norank1	inter Family
738	OTU1562	OTU405	-0.563051	0	p__Firmicutes	f__Bacillaceae	g__Bacillus	p__Bacteroidetes	f__Prevotellaceae	g__Alloprevotella	inter Family
739	OTU1562	OTU41	0.834583	0	p__Firmicutes	f__Bacillaceae	g__Bacillus	p__Proteobacteria	f__Pseudomonadaceae	g__Pseudomonas	inter Family
740	OTU1562	OTU480	-0.642023	0	p__Firmicutes	f__Bacillaceae	g__Bacillus	p__Firmicutes	f__Acidaminococcaceae	g__Phascolarctobacterium	inter Family
741	OTU1562	OTU524	0.38788	0	p__Firmicutes	f__Bacillaceae	g__Bacillus	p__Proteobacteria	f__Helicobacteraceae	g__Helicobacter	inter Family
742	OTU1562	OTU530	-0.334228	0	p__Firmicutes	f__Bacillaceae	g__Bacillus	p__Bacteroidetes	f__Prevotellaceae	g__Unclassified	inter Family
743	OTU1562	OTU584	-0.487679	0	p__Firmicutes	f__Bacillaceae	g__Bacillus	p__Bacteroidetes	f__Prevotellaceae	g__uncultured5	inter Family
744	OTU1562	OTU602	-0.52087	0	p__Firmicutes	f__Bacillaceae	g__Bacillus	p__Bacteroidetes	f__Prevotellaceae	g__Prevotellaceae_NK3B31_group	inter Family
745	OTU1562	OTU62	0.58611	0	p__Firmicutes	f__Bacillaceae	g__Bacillus	p__Firmicutes	f__Lactobacillaceae	g__Lactobacillus	inter Family
746	OTU1562	OTU648	-0.252991	0.03	p__Firmicutes	f__Bacillaceae	g__Bacillus	p__Firmicutes	f__Ruminococcaceae	g__[Eubacterium]_coprostanoligenes_group	inter Family
747	OTU1562	OTU657	0.700496	0	p__Firmicutes	f__Bacillaceae	g__Bacillus	p__Firmicutes	f__Erysipelotrichaceae	g__Turicibacter	inter Family
748	OTU1562	OTU777	-0.374324	0	p__Firmicutes	f__Bacillaceae	g__Bacillus	p__Firmicutes	f__Veillonellaceae	g__Megasphaera	inter Family
749	OTU1562	OTU78	0.578546	0	p__Firmicutes	f__Bacillaceae	g__Bacillus	p__Firmicutes	f__Lactobacillaceae	g__Lactobacillus	inter Family
750	OTU1562	OTU82	-0.579695	0	p__Firmicutes	f__Bacillaceae	g__Bacillus	p__Bacteroidetes	f__Rikenellaceae	g__Rikenellaceae_RC9_gut_group	inter Family
751	OTU1562	OTU864	0.708458	0	p__Firmicutes	f__Bacillaceae	g__Bacillus	p__Tenericutes	f__Mycoplasmataceae	g__Mycoplasma	inter Family
752	OTU1562	OTU869	0.537042	0	p__Firmicutes	f__Bacillaceae	g__Bacillus	p__Firmicutes	f__Streptococcaceae	g__Streptococcus	inter Family
753	OTU1562	OTU977	0.502755	0	p__Firmicutes	f__Bacillaceae	g__Bacillus	p__Proteobacteria	f__Helicobacteraceae	g__Helicobacter	inter Family
754	OTU1705	OTU1813	-0.23461	0	p__Bacteroidetes	f__Prevotellaceae	g__Prevotella_2	p__Spirochaetae	f__Spirochaetaceae	g__Treponema_2	inter Family
755	OTU1705	OTU1894	0.340359	0	p__Bacteroidetes	f__Prevotellaceae	g__Prevotella_2	p__Proteobacteria	f__Succinivibrionaceae	g__Succinivibrio	inter Family
756	OTU1705	OTU1909	0.442945	0	p__Bacteroidetes	f__Prevotellaceae	g__Prevotella_2	p__Bacteroidetes	f__Prevotellaceae	g__Prevotella_1	intra Family
757	OTU1705	OTU1913	0.618662	0	p__Bacteroidetes	f__Prevotellaceae	g__Prevotella_2	p__Bacteroidetes	f__Rikenellaceae	g__Rikenellaceae_RC9_gut_group	inter Family
758	OTU1705	OTU1921	0.378193	0	p__Bacteroidetes	f__Prevotellaceae	g__Prevotella_2	p__Firmicutes	f__Veillonellaceae	g__Anaerovibrio	inter Family
759	OTU1705	OTU1953	-0.669896	0	p__Bacteroidetes	f__Prevotellaceae	g__Prevotella_2	p__Proteobacteria	f__Enterobacteriaceae	g__Escherichia-Shigella	inter Family
760	OTU1705	OTU1975	0.564447	0	p__Bacteroidetes	f__Prevotellaceae	g__Prevotella_2	p__Firmicutes	f__Ruminococcaceae	g__Subdoligranulum	inter Family
761	OTU1705	OTU1996	0.465399	0	p__Bacteroidetes	f__Prevotellaceae	g__Prevotella_2	p__Bacteroidetes	f__Prevotellaceae	g__Prevotellaceae_UCG-003	intra Family
762	OTU1705	OTU2002	-0.425478	0.01	p__Bacteroidetes	f__Prevotellaceae	g__Prevotella_2	p__Firmicutes	f__Lactobacillaceae	g__Lactobacillus	inter Family
763	OTU1705	OTU2015	-0.604662	0	p__Bacteroidetes	f__Prevotellaceae	g__Prevotella_2	p__Proteobacteria	f__Caulobacteraceae	g__Brevundimonas	inter Family
764	OTU1705	OTU2030	0.438216	0	p__Bacteroidetes	f__Prevotellaceae	g__Prevotella_2	p__Firmicutes	f__Veillonellaceae	g__uncultured4	inter Family
765	OTU1705	OTU2096	-0.657284	0	p__Bacteroidetes	f__Prevotellaceae	g__Prevotella_2	p__Firmicutes	f__Enterococcaceae	g__Enterococcus	inter Family
766	OTU1705	OTU2114	0.736072	0	p__Bacteroidetes	f__Prevotellaceae	g__Prevotella_2	p__Firmicutes	f__Lachnospiraceae	g__Pseudobutyrivibrio	inter Family
767	OTU1705	OTU2177	-0.669428	0	p__Bacteroidetes	f__Prevotellaceae	g__Prevotella_2	p__Proteobacteria	f__Xanthomonadaceae	g__Stenotrophomonas	inter Family
768	OTU1705	OTU22	0.383954	0	p__Bacteroidetes	f__Prevotellaceae	g__Prevotella_2	p__Bacteroidetes	f__Prevotellaceae	g__Prevotella_9	intra Family
769	OTU1705	OTU2204	-0.649318	0	p__Bacteroidetes	f__Prevotellaceae	g__Prevotella_2	p__Proteobacteria	f__Pseudomonadaceae	g__Pseudomonas	inter Family
770	OTU1705	OTU224	0.284188	0	p__Bacteroidetes	f__Prevotellaceae	g__Prevotella_2	p__Bacteroidetes	f__Prevotellaceae	g__Alloprevotella	intra Family
771	OTU1705	OTU2327	0.546982	0	p__Bacteroidetes	f__Prevotellaceae	g__Prevotella_2	p__Bacteroidetes	f__Prevotellaceae	g__Alloprevotella	intra Family
772	OTU1705	OTU2336	0.666205	0	p__Bacteroidetes	f__Prevotellaceae	g__Prevotella_2	p__Bacteroidetes	f__Prevotellaceae	g__Prevotella_9	intra Family
773	OTU1705	OTU2339	0.613655	0	p__Bacteroidetes	f__Prevotellaceae	g__Prevotella_2	p__Firmicutes	f__Lachnospiraceae	g__Incertae_Sedis	inter Family
774	OTU1705	OTU2360	-0.528876	0	p__Bacteroidetes	f__Prevotellaceae	g__Prevotella_2	p__Firmicutes	f__Clostridiaceae_1	g__Clostridium_sensu_stricto_1	inter Family
775	OTU1705	OTU264	-0.540289	0	p__Bacteroidetes	f__Prevotellaceae	g__Prevotella_2	p__Firmicutes	f__Peptostreptococcaceae	g__Terrisporobacter	inter Family
776	OTU1705	OTU267	-0.683963	0	p__Bacteroidetes	f__Prevotellaceae	g__Prevotella_2	p__Firmicutes	f__Streptococcaceae	g__Lactococcus	inter Family
777	OTU1705	OTU380	0.476153	0	p__Bacteroidetes	f__Prevotellaceae	g__Prevotella_2	p__Firmicutes	f__Lachnospiraceae	g__Lachnospiraceae_UCG-005	inter Family
778	OTU1705	OTU390	0.609565	0	p__Bacteroidetes	f__Prevotellaceae	g__Prevotella_2	p__Bacteroidetes	f__Bacteroidales_S24-7_group	g__norank1	inter Family
779	OTU1705	OTU405	0.535047	0	p__Bacteroidetes	f__Prevotellaceae	g__Prevotella_2	p__Bacteroidetes	f__Prevotellaceae	g__Alloprevotella	intra Family
780	OTU1705	OTU41	-0.650782	0	p__Bacteroidetes	f__Prevotellaceae	g__Prevotella_2	p__Proteobacteria	f__Pseudomonadaceae	g__Pseudomonas	inter Family
781	OTU1705	OTU480	0.659529	0	p__Bacteroidetes	f__Prevotellaceae	g__Prevotella_2	p__Firmicutes	f__Acidaminococcaceae	g__Phascolarctobacterium	inter Family
782	OTU1705	OTU524	-0.345193	0	p__Bacteroidetes	f__Prevotellaceae	g__Prevotella_2	p__Proteobacteria	f__Helicobacteraceae	g__Helicobacter	inter Family
783	OTU1705	OTU530	0.362913	0	p__Bacteroidetes	f__Prevotellaceae	g__Prevotella_2	p__Bacteroidetes	f__Prevotellaceae	g__Unclassified	intra Family
784	OTU1705	OTU584	0.431972	0	p__Bacteroidetes	f__Prevotellaceae	g__Prevotella_2	p__Bacteroidetes	f__Prevotellaceae	g__uncultured5	intra Family
785	OTU1705	OTU602	0.624297	0	p__Bacteroidetes	f__Prevotellaceae	g__Prevotella_2	p__Bacteroidetes	f__Prevotellaceae	g__Prevotellaceae_NK3B31_group	intra Family
786	OTU1705	OTU62	-0.395975	0	p__Bacteroidetes	f__Prevotellaceae	g__Prevotella_2	p__Firmicutes	f__Lactobacillaceae	g__Lactobacillus	inter Family
787	OTU1705	OTU648	0.241401	0.04	p__Bacteroidetes	f__Prevotellaceae	g__Prevotella_2	p__Firmicutes	f__Ruminococcaceae	g__[Eubacterium]_coprostanoligenes_group	inter Family
788	OTU1705	OTU657	-0.504081	0	p__Bacteroidetes	f__Prevotellaceae	g__Prevotella_2	p__Firmicutes	f__Erysipelotrichaceae	g__Turicibacter	inter Family
789	OTU1705	OTU78	-0.411889	0	p__Bacteroidetes	f__Prevotellaceae	g__Prevotella_2	p__Firmicutes	f__Lactobacillaceae	g__Lactobacillus	inter Family
790	OTU1705	OTU82	0.637873	0	p__Bacteroidetes	f__Prevotellaceae	g__Prevotella_2	p__Bacteroidetes	f__Rikenellaceae	g__Rikenellaceae_RC9_gut_group	inter Family
791	OTU1705	OTU864	-0.607541	0	p__Bacteroidetes	f__Prevotellaceae	g__Prevotella_2	p__Tenericutes	f__Mycoplasmataceae	g__Mycoplasma	inter Family
792	OTU1705	OTU869	-0.46031	0	p__Bacteroidetes	f__Prevotellaceae	g__Prevotella_2	p__Firmicutes	f__Streptococcaceae	g__Streptococcus	inter Family
793	OTU1705	OTU977	-0.441673	0	p__Bacteroidetes	f__Prevotellaceae	g__Prevotella_2	p__Proteobacteria	f__Helicobacteraceae	g__Helicobacter	inter Family
794	OTU1813	OTU1894	-0.20449	0.04	p__Spirochaetae	f__Spirochaetaceae	g__Treponema_2	p__Proteobacteria	f__Succinivibrionaceae	g__Succinivibrio	inter Family
795	OTU1813	OTU1909	-0.279745	0	p__Spirochaetae	f__Spirochaetaceae	g__Treponema_2	p__Bacteroidetes	f__Prevotellaceae	g__Prevotella_1	inter Family
796	OTU1813	OTU1921	-0.246749	0.01	p__Spirochaetae	f__Spirochaetaceae	g__Treponema_2	p__Firmicutes	f__Veillonellaceae	g__Anaerovibrio	inter Family
797	OTU1813	OTU1953	0.184553	0.05	p__Spirochaetae	f__Spirochaetaceae	g__Treponema_2	p__Proteobacteria	f__Enterobacteriaceae	g__Escherichia-Shigella	inter Family
798	OTU1813	OTU1975	-0.239197	0.01	p__Spirochaetae	f__Spirochaetaceae	g__Treponema_2	p__Firmicutes	f__Ruminococcaceae	g__Subdoligranulum	inter Family
799	OTU1813	OTU2015	0.152202	0	p__Spirochaetae	f__Spirochaetaceae	g__Treponema_2	p__Proteobacteria	f__Caulobacteraceae	g__Brevundimonas	inter Family
800	OTU1813	OTU2096	0.196759	0	p__Spirochaetae	f__Spirochaetaceae	g__Treponema_2	p__Firmicutes	f__Enterococcaceae	g__Enterococcus	inter Family
801	OTU1813	OTU2114	-0.244722	0	p__Spirochaetae	f__Spirochaetaceae	g__Treponema_2	p__Firmicutes	f__Lachnospiraceae	g__Pseudobutyrivibrio	inter Family
802	OTU1813	OTU2143	-0.200851	0.03	p__Spirochaetae	f__Spirochaetaceae	g__Treponema_2	p__Firmicutes	f__Veillonellaceae	g__Dialister	inter Family
803	OTU1813	OTU2177	0.240638	0	p__Spirochaetae	f__Spirochaetaceae	g__Treponema_2	p__Proteobacteria	f__Xanthomonadaceae	g__Stenotrophomonas	inter Family
804	OTU1813	OTU22	-0.245253	0.01	p__Spirochaetae	f__Spirochaetaceae	g__Treponema_2	p__Bacteroidetes	f__Prevotellaceae	g__Prevotella_9	inter Family
805	OTU1813	OTU2204	0.222494	0	p__Spirochaetae	f__Spirochaetaceae	g__Treponema_2	p__Proteobacteria	f__Pseudomonadaceae	g__Pseudomonas	inter Family
806	OTU1813	OTU2327	-0.245991	0.01	p__Spirochaetae	f__Spirochaetaceae	g__Treponema_2	p__Bacteroidetes	f__Prevotellaceae	g__Alloprevotella	inter Family
807	OTU1813	OTU2336	-0.313585	0	p__Spirochaetae	f__Spirochaetaceae	g__Treponema_2	p__Bacteroidetes	f__Prevotellaceae	g__Prevotella_9	inter Family
808	OTU1813	OTU2339	-0.295163	0.01	p__Spirochaetae	f__Spirochaetaceae	g__Treponema_2	p__Firmicutes	f__Lachnospiraceae	g__Incertae_Sedis	inter Family
809	OTU1813	OTU2360	0.266852	0.01	p__Spirochaetae	f__Spirochaetaceae	g__Treponema_2	p__Firmicutes	f__Clostridiaceae_1	g__Clostridium_sensu_stricto_1	inter Family
810	OTU1813	OTU264	0.251713	0	p__Spirochaetae	f__Spirochaetaceae	g__Treponema_2	p__Firmicutes	f__Peptostreptococcaceae	g__Terrisporobacter	inter Family
811	OTU1813	OTU267	0.279976	0.01	p__Spirochaetae	f__Spirochaetaceae	g__Treponema_2	p__Firmicutes	f__Streptococcaceae	g__Lactococcus	inter Family
812	OTU1813	OTU405	-0.25075	0.01	p__Spirochaetae	f__Spirochaetaceae	g__Treponema_2	p__Bacteroidetes	f__Prevotellaceae	g__Alloprevotella	inter Family
813	OTU1813	OTU41	0.222797	0	p__Spirochaetae	f__Spirochaetaceae	g__Treponema_2	p__Proteobacteria	f__Pseudomonadaceae	g__Pseudomonas	inter Family
814	OTU1813	OTU524	0.324056	0	p__Spirochaetae	f__Spirochaetaceae	g__Treponema_2	p__Proteobacteria	f__Helicobacteraceae	g__Helicobacter	inter Family
815	OTU1813	OTU530	-0.261987	0	p__Spirochaetae	f__Spirochaetaceae	g__Treponema_2	p__Bacteroidetes	f__Prevotellaceae	g__Unclassified	inter Family
816	OTU1813	OTU584	-0.254662	0.02	p__Spirochaetae	f__Spirochaetaceae	g__Treponema_2	p__Bacteroidetes	f__Prevotellaceae	g__uncultured5	inter Family
817	OTU1813	OTU602	-0.261746	0	p__Spirochaetae	f__Spirochaetaceae	g__Treponema_2	p__Bacteroidetes	f__Prevotellaceae	g__Prevotellaceae_NK3B31_group	inter Family
818	OTU1813	OTU62	0.335223	0	p__Spirochaetae	f__Spirochaetaceae	g__Treponema_2	p__Firmicutes	f__Lactobacillaceae	g__Lactobacillus	inter Family
819	OTU1813	OTU657	0.265447	0	p__Spirochaetae	f__Spirochaetaceae	g__Treponema_2	p__Firmicutes	f__Erysipelotrichaceae	g__Turicibacter	inter Family
820	OTU1813	OTU78	0.233766	0	p__Spirochaetae	f__Spirochaetaceae	g__Treponema_2	p__Firmicutes	f__Lactobacillaceae	g__Lactobacillus	inter Family
821	OTU1813	OTU869	0.295837	0	p__Spirochaetae	f__Spirochaetaceae	g__Treponema_2	p__Firmicutes	f__Streptococcaceae	g__Streptococcus	inter Family
822	OTU1813	OTU977	0.230797	0	p__Spirochaetae	f__Spirochaetaceae	g__Treponema_2	p__Proteobacteria	f__Helicobacteraceae	g__Helicobacter	inter Family
823	OTU1894	OTU1921	0.580662	0	p__Proteobacteria	f__Succinivibrionaceae	g__Succinivibrio	p__Firmicutes	f__Veillonellaceae	g__Anaerovibrio	inter Family
824	OTU1894	OTU1953	-0.348064	0.01	p__Proteobacteria	f__Succinivibrionaceae	g__Succinivibrio	p__Proteobacteria	f__Enterobacteriaceae	g__Escherichia-Shigella	inter Family
825	OTU1894	OTU1975	0.346829	0	p__Proteobacteria	f__Succinivibrionaceae	g__Succinivibrio	p__Firmicutes	f__Ruminococcaceae	g__Subdoligranulum	inter Family
826	OTU1894	OTU2002	-0.332861	0	p__Proteobacteria	f__Succinivibrionaceae	g__Succinivibrio	p__Firmicutes	f__Lactobacillaceae	g__Lactobacillus	inter Family
827	OTU1894	OTU2015	-0.324653	0	p__Proteobacteria	f__Succinivibrionaceae	g__Succinivibrio	p__Proteobacteria	f__Caulobacteraceae	g__Brevundimonas	inter Family
828	OTU1894	OTU2096	-0.295837	0	p__Proteobacteria	f__Succinivibrionaceae	g__Succinivibrio	p__Firmicutes	f__Enterococcaceae	g__Enterococcus	inter Family
829	OTU1894	OTU2114	0.344599	0.01	p__Proteobacteria	f__Succinivibrionaceae	g__Succinivibrio	p__Firmicutes	f__Lachnospiraceae	g__Pseudobutyrivibrio	inter Family
830	OTU1894	OTU2143	0.271575	0	p__Proteobacteria	f__Succinivibrionaceae	g__Succinivibrio	p__Firmicutes	f__Veillonellaceae	g__Dialister	inter Family
831	OTU1894	OTU2177	-0.323151	0	p__Proteobacteria	f__Succinivibrionaceae	g__Succinivibrio	p__Proteobacteria	f__Xanthomonadaceae	g__Stenotrophomonas	inter Family
832	OTU1894	OTU22	0.471422	0	p__Proteobacteria	f__Succinivibrionaceae	g__Succinivibrio	p__Bacteroidetes	f__Prevotellaceae	g__Prevotella_9	inter Family
833	OTU1894	OTU2204	-0.300742	0	p__Proteobacteria	f__Succinivibrionaceae	g__Succinivibrio	p__Proteobacteria	f__Pseudomonadaceae	g__Pseudomonas	inter Family
834	OTU1894	OTU2327	0.36436	0	p__Proteobacteria	f__Succinivibrionaceae	g__Succinivibrio	p__Bacteroidetes	f__Prevotellaceae	g__Alloprevotella	inter Family
835	OTU1894	OTU2336	0.526325	0	p__Proteobacteria	f__Succinivibrionaceae	g__Succinivibrio	p__Bacteroidetes	f__Prevotellaceae	g__Prevotella_9	inter Family
836	OTU1894	OTU2339	0.268158	0	p__Proteobacteria	f__Succinivibrionaceae	g__Succinivibrio	p__Firmicutes	f__Lachnospiraceae	g__Incertae_Sedis	inter Family
837	OTU1894	OTU264	-0.262093	0.02	p__Proteobacteria	f__Succinivibrionaceae	g__Succinivibrio	p__Firmicutes	f__Peptostreptococcaceae	g__Terrisporobacter	inter Family
838	OTU1894	OTU267	-0.329309	0	p__Proteobacteria	f__Succinivibrionaceae	g__Succinivibrio	p__Firmicutes	f__Streptococcaceae	g__Lactococcus	inter Family
839	OTU1894	OTU390	0.267417	0.02	p__Proteobacteria	f__Succinivibrionaceae	g__Succinivibrio	p__Bacteroidetes	f__Bacteroidales_S24-7_group	g__norank1	inter Family
840	OTU1894	OTU405	0.351309	0	p__Proteobacteria	f__Succinivibrionaceae	g__Succinivibrio	p__Bacteroidetes	f__Prevotellaceae	g__Alloprevotella	inter Family
841	OTU1894	OTU41	-0.33028	0	p__Proteobacteria	f__Succinivibrionaceae	g__Succinivibrio	p__Proteobacteria	f__Pseudomonadaceae	g__Pseudomonas	inter Family
842	OTU1894	OTU480	0.285026	0.01	p__Proteobacteria	f__Succinivibrionaceae	g__Succinivibrio	p__Firmicutes	f__Acidaminococcaceae	g__Phascolarctobacterium	inter Family
843	OTU1894	OTU524	-0.289048	0.01	p__Proteobacteria	f__Succinivibrionaceae	g__Succinivibrio	p__Proteobacteria	f__Helicobacteraceae	g__Helicobacter	inter Family
844	OTU1894	OTU530	0.436257	0	p__Proteobacteria	f__Succinivibrionaceae	g__Succinivibrio	p__Bacteroidetes	f__Prevotellaceae	g__Unclassified	inter Family
845	OTU1894	OTU584	0.569924	0	p__Proteobacteria	f__Succinivibrionaceae	g__Succinivibrio	p__Bacteroidetes	f__Prevotellaceae	g__uncultured5	inter Family
846	OTU1894	OTU602	0.401338	0	p__Proteobacteria	f__Succinivibrionaceae	g__Succinivibrio	p__Bacteroidetes	f__Prevotellaceae	g__Prevotellaceae_NK3B31_group	inter Family
847	OTU1894	OTU62	-0.314299	0.01	p__Proteobacteria	f__Succinivibrionaceae	g__Succinivibrio	p__Firmicutes	f__Lactobacillaceae	g__Lactobacillus	inter Family
848	OTU1894	OTU777	0.266997	0.02	p__Proteobacteria	f__Succinivibrionaceae	g__Succinivibrio	p__Firmicutes	f__Veillonellaceae	g__Megasphaera	inter Family
849	OTU1894	OTU78	-0.327402	0	p__Proteobacteria	f__Succinivibrionaceae	g__Succinivibrio	p__Firmicutes	f__Lactobacillaceae	g__Lactobacillus	inter Family
850	OTU1894	OTU82	0.247129	0.02	p__Proteobacteria	f__Succinivibrionaceae	g__Succinivibrio	p__Bacteroidetes	f__Rikenellaceae	g__Rikenellaceae_RC9_gut_group	inter Family
851	OTU1894	OTU864	-0.29098	0.02	p__Proteobacteria	f__Succinivibrionaceae	g__Succinivibrio	p__Tenericutes	f__Mycoplasmataceae	g__Mycoplasma	inter Family
852	OTU1894	OTU977	-0.220374	0.01	p__Proteobacteria	f__Succinivibrionaceae	g__Succinivibrio	p__Proteobacteria	f__Helicobacteraceae	g__Helicobacter	inter Family
853	OTU1909	OTU1913	0.330705	0	p__Bacteroidetes	f__Prevotellaceae	g__Prevotella_1	p__Bacteroidetes	f__Rikenellaceae	g__Rikenellaceae_RC9_gut_group	inter Family
854	OTU1909	OTU1921	0.298954	0	p__Bacteroidetes	f__Prevotellaceae	g__Prevotella_1	p__Firmicutes	f__Veillonellaceae	g__Anaerovibrio	inter Family
855	OTU1909	OTU1953	-0.361013	0	p__Bacteroidetes	f__Prevotellaceae	g__Prevotella_1	p__Proteobacteria	f__Enterobacteriaceae	g__Escherichia-Shigella	inter Family
856	OTU1909	OTU1975	0.278959	0	p__Bacteroidetes	f__Prevotellaceae	g__Prevotella_1	p__Firmicutes	f__Ruminococcaceae	g__Subdoligranulum	inter Family
857	OTU1909	OTU1996	0.463977	0	p__Bacteroidetes	f__Prevotellaceae	g__Prevotella_1	p__Bacteroidetes	f__Prevotellaceae	g__Prevotellaceae_UCG-003	intra Family
858	OTU1909	OTU2015	-0.378866	0	p__Bacteroidetes	f__Prevotellaceae	g__Prevotella_1	p__Proteobacteria	f__Caulobacteraceae	g__Brevundimonas	inter Family
859	OTU1909	OTU2030	0.299235	0.02	p__Bacteroidetes	f__Prevotellaceae	g__Prevotella_1	p__Firmicutes	f__Veillonellaceae	g__uncultured4	inter Family
860	OTU1909	OTU2096	-0.47223	0	p__Bacteroidetes	f__Prevotellaceae	g__Prevotella_1	p__Firmicutes	f__Enterococcaceae	g__Enterococcus	inter Family
861	OTU1909	OTU2114	0.449922	0	p__Bacteroidetes	f__Prevotellaceae	g__Prevotella_1	p__Firmicutes	f__Lachnospiraceae	g__Pseudobutyrivibrio	inter Family
862	OTU1909	OTU2177	-0.445836	0	p__Bacteroidetes	f__Prevotellaceae	g__Prevotella_1	p__Proteobacteria	f__Xanthomonadaceae	g__Stenotrophomonas	inter Family
863	OTU1909	OTU22	0.228383	0.04	p__Bacteroidetes	f__Prevotellaceae	g__Prevotella_1	p__Bacteroidetes	f__Prevotellaceae	g__Prevotella_9	intra Family
864	OTU1909	OTU2204	-0.444966	0	p__Bacteroidetes	f__Prevotellaceae	g__Prevotella_1	p__Proteobacteria	f__Pseudomonadaceae	g__Pseudomonas	inter Family
865	OTU1909	OTU224	0.560065	0	p__Bacteroidetes	f__Prevotellaceae	g__Prevotella_1	p__Bacteroidetes	f__Prevotellaceae	g__Alloprevotella	intra Family
866	OTU1909	OTU2336	0.360377	0	p__Bacteroidetes	f__Prevotellaceae	g__Prevotella_1	p__Bacteroidetes	f__Prevotellaceae	g__Prevotella_9	intra Family
867	OTU1909	OTU2339	0.405473	0	p__Bacteroidetes	f__Prevotellaceae	g__Prevotella_1	p__Firmicutes	f__Lachnospiraceae	g__Incertae_Sedis	inter Family
868	OTU1909	OTU2360	-0.367646	0	p__Bacteroidetes	f__Prevotellaceae	g__Prevotella_1	p__Firmicutes	f__Clostridiaceae_1	g__Clostridium_sensu_stricto_1	inter Family
869	OTU1909	OTU264	-0.349952	0.01	p__Bacteroidetes	f__Prevotellaceae	g__Prevotella_1	p__Firmicutes	f__Peptostreptococcaceae	g__Terrisporobacter	inter Family
870	OTU1909	OTU267	-0.458407	0	p__Bacteroidetes	f__Prevotellaceae	g__Prevotella_1	p__Firmicutes	f__Streptococcaceae	g__Lactococcus	inter Family
871	OTU1909	OTU380	0.503116	0	p__Bacteroidetes	f__Prevotellaceae	g__Prevotella_1	p__Firmicutes	f__Lachnospiraceae	g__Lachnospiraceae_UCG-005	inter Family
872	OTU1909	OTU390	0.357956	0	p__Bacteroidetes	f__Prevotellaceae	g__Prevotella_1	p__Bacteroidetes	f__Bacteroidales_S24-7_group	g__norank1	inter Family
873	OTU1909	OTU405	0.228678	0.03	p__Bacteroidetes	f__Prevotellaceae	g__Prevotella_1	p__Bacteroidetes	f__Prevotellaceae	g__Alloprevotella	intra Family
874	OTU1909	OTU41	-0.452268	0	p__Bacteroidetes	f__Prevotellaceae	g__Prevotella_1	p__Proteobacteria	f__Pseudomonadaceae	g__Pseudomonas	inter Family
875	OTU1909	OTU480	0.421278	0	p__Bacteroidetes	f__Prevotellaceae	g__Prevotella_1	p__Firmicutes	f__Acidaminococcaceae	g__Phascolarctobacterium	inter Family
876	OTU1909	OTU524	-0.183655	0.03	p__Bacteroidetes	f__Prevotellaceae	g__Prevotella_1	p__Proteobacteria	f__Helicobacteraceae	g__Helicobacter	inter Family
877	OTU1909	OTU530	0.319408	0	p__Bacteroidetes	f__Prevotellaceae	g__Prevotella_1	p__Bacteroidetes	f__Prevotellaceae	g__Unclassified	intra Family
878	OTU1909	OTU584	0.389772	0	p__Bacteroidetes	f__Prevotellaceae	g__Prevotella_1	p__Bacteroidetes	f__Prevotellaceae	g__uncultured5	intra Family
879	OTU1909	OTU602	0.300427	0	p__Bacteroidetes	f__Prevotellaceae	g__Prevotella_1	p__Bacteroidetes	f__Prevotellaceae	g__Prevotellaceae_NK3B31_group	intra Family
880	OTU1909	OTU62	-0.398534	0	p__Bacteroidetes	f__Prevotellaceae	g__Prevotella_1	p__Firmicutes	f__Lactobacillaceae	g__Lactobacillus	inter Family
881	OTU1909	OTU657	-0.361644	0	p__Bacteroidetes	f__Prevotellaceae	g__Prevotella_1	p__Firmicutes	f__Erysipelotrichaceae	g__Turicibacter	inter Family
882	OTU1909	OTU78	-0.314254	0	p__Bacteroidetes	f__Prevotellaceae	g__Prevotella_1	p__Firmicutes	f__Lactobacillaceae	g__Lactobacillus	inter Family
883	OTU1909	OTU82	0.355407	0	p__Bacteroidetes	f__Prevotellaceae	g__Prevotella_1	p__Bacteroidetes	f__Rikenellaceae	g__Rikenellaceae_RC9_gut_group	inter Family
884	OTU1909	OTU864	-0.379689	0	p__Bacteroidetes	f__Prevotellaceae	g__Prevotella_1	p__Tenericutes	f__Mycoplasmataceae	g__Mycoplasma	inter Family
885	OTU1909	OTU869	-0.434799	0	p__Bacteroidetes	f__Prevotellaceae	g__Prevotella_1	p__Firmicutes	f__Streptococcaceae	g__Streptococcus	inter Family
886	OTU1909	OTU977	-0.317685	0	p__Bacteroidetes	f__Prevotellaceae	g__Prevotella_1	p__Proteobacteria	f__Helicobacteraceae	g__Helicobacter	inter Family
887	OTU1913	OTU1921	0.336888	0	p__Bacteroidetes	f__Rikenellaceae	g__Rikenellaceae_RC9_gut_group	p__Firmicutes	f__Veillonellaceae	g__Anaerovibrio	inter Family
888	OTU1913	OTU1953	-0.506167	0	p__Bacteroidetes	f__Rikenellaceae	g__Rikenellaceae_RC9_gut_group	p__Proteobacteria	f__Enterobacteriaceae	g__Escherichia-Shigella	inter Family
889	OTU1913	OTU1975	0.536976	0	p__Bacteroidetes	f__Rikenellaceae	g__Rikenellaceae_RC9_gut_group	p__Firmicutes	f__Ruminococcaceae	g__Subdoligranulum	inter Family
890	OTU1913	OTU1996	0.519345	0	p__Bacteroidetes	f__Rikenellaceae	g__Rikenellaceae_RC9_gut_group	p__Bacteroidetes	f__Prevotellaceae	g__Prevotellaceae_UCG-003	inter Family
891	OTU1913	OTU2002	-0.332256	0.01	p__Bacteroidetes	f__Rikenellaceae	g__Rikenellaceae_RC9_gut_group	p__Firmicutes	f__Lactobacillaceae	g__Lactobacillus	inter Family
892	OTU1913	OTU2015	-0.53362	0	p__Bacteroidetes	f__Rikenellaceae	g__Rikenellaceae_RC9_gut_group	p__Proteobacteria	f__Caulobacteraceae	g__Brevundimonas	inter Family
893	OTU1913	OTU2030	0.373157	0	p__Bacteroidetes	f__Rikenellaceae	g__Rikenellaceae_RC9_gut_group	p__Firmicutes	f__Veillonellaceae	g__uncultured4	inter Family
894	OTU1913	OTU2096	-0.543494	0	p__Bacteroidetes	f__Rikenellaceae	g__Rikenellaceae_RC9_gut_group	p__Firmicutes	f__Enterococcaceae	g__Enterococcus	inter Family
895	OTU1913	OTU2114	0.65314	0	p__Bacteroidetes	f__Rikenellaceae	g__Rikenellaceae_RC9_gut_group	p__Firmicutes	f__Lachnospiraceae	g__Pseudobutyrivibrio	inter Family
896	OTU1913	OTU2177	-0.594179	0	p__Bacteroidetes	f__Rikenellaceae	g__Rikenellaceae_RC9_gut_group	p__Proteobacteria	f__Xanthomonadaceae	g__Stenotrophomonas	inter Family
897	OTU1913	OTU2204	-0.568449	0	p__Bacteroidetes	f__Rikenellaceae	g__Rikenellaceae_RC9_gut_group	p__Proteobacteria	f__Pseudomonadaceae	g__Pseudomonas	inter Family
898	OTU1913	OTU2327	0.536556	0	p__Bacteroidetes	f__Rikenellaceae	g__Rikenellaceae_RC9_gut_group	p__Bacteroidetes	f__Prevotellaceae	g__Alloprevotella	inter Family
899	OTU1913	OTU2336	0.442597	0	p__Bacteroidetes	f__Rikenellaceae	g__Rikenellaceae_RC9_gut_group	p__Bacteroidetes	f__Prevotellaceae	g__Prevotella_9	inter Family
900	OTU1913	OTU2339	0.570614	0	p__Bacteroidetes	f__Rikenellaceae	g__Rikenellaceae_RC9_gut_group	p__Firmicutes	f__Lachnospiraceae	g__Incertae_Sedis	inter Family
901	OTU1913	OTU2360	-0.464985	0	p__Bacteroidetes	f__Rikenellaceae	g__Rikenellaceae_RC9_gut_group	p__Firmicutes	f__Clostridiaceae_1	g__Clostridium_sensu_stricto_1	inter Family
902	OTU1913	OTU264	-0.498449	0	p__Bacteroidetes	f__Rikenellaceae	g__Rikenellaceae_RC9_gut_group	p__Firmicutes	f__Peptostreptococcaceae	g__Terrisporobacter	inter Family
903	OTU1913	OTU267	-0.573473	0	p__Bacteroidetes	f__Rikenellaceae	g__Rikenellaceae_RC9_gut_group	p__Firmicutes	f__Streptococcaceae	g__Lactococcus	inter Family
904	OTU1913	OTU380	0.413799	0	p__Bacteroidetes	f__Rikenellaceae	g__Rikenellaceae_RC9_gut_group	p__Firmicutes	f__Lachnospiraceae	g__Lachnospiraceae_UCG-005	inter Family
905	OTU1913	OTU390	0.623248	0	p__Bacteroidetes	f__Rikenellaceae	g__Rikenellaceae_RC9_gut_group	p__Bacteroidetes	f__Bacteroidales_S24-7_group	g__norank1	inter Family
906	OTU1913	OTU405	0.587948	0	p__Bacteroidetes	f__Rikenellaceae	g__Rikenellaceae_RC9_gut_group	p__Bacteroidetes	f__Prevotellaceae	g__Alloprevotella	inter Family
907	OTU1913	OTU41	-0.574714	0	p__Bacteroidetes	f__Rikenellaceae	g__Rikenellaceae_RC9_gut_group	p__Proteobacteria	f__Pseudomonadaceae	g__Pseudomonas	inter Family
908	OTU1913	OTU480	0.660656	0	p__Bacteroidetes	f__Rikenellaceae	g__Rikenellaceae_RC9_gut_group	p__Firmicutes	f__Acidaminococcaceae	g__Phascolarctobacterium	inter Family
909	OTU1913	OTU524	-0.291309	0	p__Bacteroidetes	f__Rikenellaceae	g__Rikenellaceae_RC9_gut_group	p__Proteobacteria	f__Helicobacteraceae	g__Helicobacter	inter Family
910	OTU1913	OTU584	0.273701	0.02	p__Bacteroidetes	f__Rikenellaceae	g__Rikenellaceae_RC9_gut_group	p__Bacteroidetes	f__Prevotellaceae	g__uncultured5	inter Family
911	OTU1913	OTU602	0.387323	0	p__Bacteroidetes	f__Rikenellaceae	g__Rikenellaceae_RC9_gut_group	p__Bacteroidetes	f__Prevotellaceae	g__Prevotellaceae_NK3B31_group	inter Family
912	OTU1913	OTU62	-0.364816	0.01	p__Bacteroidetes	f__Rikenellaceae	g__Rikenellaceae_RC9_gut_group	p__Firmicutes	f__Lactobacillaceae	g__Lactobacillus	inter Family
913	OTU1913	OTU648	0.40118	0	p__Bacteroidetes	f__Rikenellaceae	g__Rikenellaceae_RC9_gut_group	p__Firmicutes	f__Ruminococcaceae	g__[Eubacterium]_coprostanoligenes_group	inter Family
914	OTU1913	OTU657	-0.445559	0	p__Bacteroidetes	f__Rikenellaceae	g__Rikenellaceae_RC9_gut_group	p__Firmicutes	f__Erysipelotrichaceae	g__Turicibacter	inter Family
915	OTU1913	OTU78	-0.369961	0	p__Bacteroidetes	f__Rikenellaceae	g__Rikenellaceae_RC9_gut_group	p__Firmicutes	f__Lactobacillaceae	g__Lactobacillus	inter Family
916	OTU1913	OTU82	0.671358	0	p__Bacteroidetes	f__Rikenellaceae	g__Rikenellaceae_RC9_gut_group	p__Bacteroidetes	f__Rikenellaceae	g__Rikenellaceae_RC9_gut_group	intra Family
917	OTU1913	OTU864	-0.588385	0	p__Bacteroidetes	f__Rikenellaceae	g__Rikenellaceae_RC9_gut_group	p__Tenericutes	f__Mycoplasmataceae	g__Mycoplasma	inter Family
918	OTU1913	OTU869	-0.367744	0	p__Bacteroidetes	f__Rikenellaceae	g__Rikenellaceae_RC9_gut_group	p__Firmicutes	f__Streptococcaceae	g__Streptococcus	inter Family
919	OTU1913	OTU977	-0.404365	0	p__Bacteroidetes	f__Rikenellaceae	g__Rikenellaceae_RC9_gut_group	p__Proteobacteria	f__Helicobacteraceae	g__Helicobacter	inter Family
920	OTU1921	OTU1953	-0.53295	0	p__Firmicutes	f__Veillonellaceae	g__Anaerovibrio	p__Proteobacteria	f__Enterobacteriaceae	g__Escherichia-Shigella	inter Family
921	OTU1921	OTU1975	0.636148	0	p__Firmicutes	f__Veillonellaceae	g__Anaerovibrio	p__Firmicutes	f__Ruminococcaceae	g__Subdoligranulum	inter Family
922	OTU1921	OTU1996	0.231372	0.03	p__Firmicutes	f__Veillonellaceae	g__Anaerovibrio	p__Bacteroidetes	f__Prevotellaceae	g__Prevotellaceae_UCG-003	inter Family
923	OTU1921	OTU2002	-0.27363	0	p__Firmicutes	f__Veillonellaceae	g__Anaerovibrio	p__Firmicutes	f__Lactobacillaceae	g__Lactobacillus	inter Family
924	OTU1921	OTU2015	-0.482202	0	p__Firmicutes	f__Veillonellaceae	g__Anaerovibrio	p__Proteobacteria	f__Caulobacteraceae	g__Brevundimonas	inter Family
925	OTU1921	OTU2030	0.286334	0.04	p__Firmicutes	f__Veillonellaceae	g__Anaerovibrio	p__Firmicutes	f__Veillonellaceae	g__uncultured4	intra Family
926	OTU1921	OTU2096	-0.516363	0	p__Firmicutes	f__Veillonellaceae	g__Anaerovibrio	p__Firmicutes	f__Enterococcaceae	g__Enterococcus	inter Family
927	OTU1921	OTU2114	0.621107	0	p__Firmicutes	f__Veillonellaceae	g__Anaerovibrio	p__Firmicutes	f__Lachnospiraceae	g__Pseudobutyrivibrio	inter Family
928	OTU1921	OTU2143	0.26318	0.02	p__Firmicutes	f__Veillonellaceae	g__Anaerovibrio	p__Firmicutes	f__Veillonellaceae	g__Dialister	intra Family
929	OTU1921	OTU2177	-0.574736	0	p__Firmicutes	f__Veillonellaceae	g__Anaerovibrio	p__Proteobacteria	f__Xanthomonadaceae	g__Stenotrophomonas	inter Family
930	OTU1921	OTU22	0.44657	0	p__Firmicutes	f__Veillonellaceae	g__Anaerovibrio	p__Bacteroidetes	f__Prevotellaceae	g__Prevotella_9	inter Family
931	OTU1921	OTU2204	-0.507622	0	p__Firmicutes	f__Veillonellaceae	g__Anaerovibrio	p__Proteobacteria	f__Pseudomonadaceae	g__Pseudomonas	inter Family
932	OTU1921	OTU2327	0.368079	0	p__Firmicutes	f__Veillonellaceae	g__Anaerovibrio	p__Bacteroidetes	f__Prevotellaceae	g__Alloprevotella	inter Family
933	OTU1921	OTU2336	0.524398	0	p__Firmicutes	f__Veillonellaceae	g__Anaerovibrio	p__Bacteroidetes	f__Prevotellaceae	g__Prevotella_9	inter Family
934	OTU1921	OTU2339	0.483548	0	p__Firmicutes	f__Veillonellaceae	g__Anaerovibrio	p__Firmicutes	f__Lachnospiraceae	g__Incertae_Sedis	inter Family
935	OTU1921	OTU2360	-0.500387	0	p__Firmicutes	f__Veillonellaceae	g__Anaerovibrio	p__Firmicutes	f__Clostridiaceae_1	g__Clostridium_sensu_stricto_1	inter Family
936	OTU1921	OTU264	-0.522268	0	p__Firmicutes	f__Veillonellaceae	g__Anaerovibrio	p__Firmicutes	f__Peptostreptococcaceae	g__Terrisporobacter	inter Family
937	OTU1921	OTU267	-0.514498	0	p__Firmicutes	f__Veillonellaceae	g__Anaerovibrio	p__Firmicutes	f__Streptococcaceae	g__Lactococcus	inter Family
938	OTU1921	OTU390	0.48925	0	p__Firmicutes	f__Veillonellaceae	g__Anaerovibrio	p__Bacteroidetes	f__Bacteroidales_S24-7_group	g__norank1	inter Family
939	OTU1921	OTU405	0.477482	0	p__Firmicutes	f__Veillonellaceae	g__Anaerovibrio	p__Bacteroidetes	f__Prevotellaceae	g__Alloprevotella	inter Family
940	OTU1921	OTU41	-0.520523	0	p__Firmicutes	f__Veillonellaceae	g__Anaerovibrio	p__Proteobacteria	f__Pseudomonadaceae	g__Pseudomonas	inter Family
941	OTU1921	OTU480	0.528302	0	p__Firmicutes	f__Veillonellaceae	g__Anaerovibrio	p__Firmicutes	f__Acidaminococcaceae	g__Phascolarctobacterium	inter Family
942	OTU1921	OTU524	-0.38091	0	p__Firmicutes	f__Veillonellaceae	g__Anaerovibrio	p__Proteobacteria	f__Helicobacteraceae	g__Helicobacter	inter Family
943	OTU1921	OTU530	0.375003	0	p__Firmicutes	f__Veillonellaceae	g__Anaerovibrio	p__Bacteroidetes	f__Prevotellaceae	g__Unclassified	inter Family
944	OTU1921	OTU584	0.600518	0	p__Firmicutes	f__Veillonellaceae	g__Anaerovibrio	p__Bacteroidetes	f__Prevotellaceae	g__uncultured5	inter Family
945	OTU1921	OTU602	0.414751	0	p__Firmicutes	f__Veillonellaceae	g__Anaerovibrio	p__Bacteroidetes	f__Prevotellaceae	g__Prevotellaceae_NK3B31_group	inter Family
946	OTU1921	OTU62	-0.428889	0	p__Firmicutes	f__Veillonellaceae	g__Anaerovibrio	p__Firmicutes	f__Lactobacillaceae	g__Lactobacillus	inter Family
947	OTU1921	OTU648	0.323368	0	p__Firmicutes	f__Veillonellaceae	g__Anaerovibrio	p__Firmicutes	f__Ruminococcaceae	g__[Eubacterium]_coprostanoligenes_group	inter Family
948	OTU1921	OTU657	-0.474828	0	p__Firmicutes	f__Veillonellaceae	g__Anaerovibrio	p__Firmicutes	f__Erysipelotrichaceae	g__Turicibacter	inter Family
949	OTU1921	OTU777	0.452424	0	p__Firmicutes	f__Veillonellaceae	g__Anaerovibrio	p__Firmicutes	f__Veillonellaceae	g__Megasphaera	intra Family
950	OTU1921	OTU78	-0.343495	0	p__Firmicutes	f__Veillonellaceae	g__Anaerovibrio	p__Firmicutes	f__Lactobacillaceae	g__Lactobacillus	inter Family
951	OTU1921	OTU82	0.416637	0	p__Firmicutes	f__Veillonellaceae	g__Anaerovibrio	p__Bacteroidetes	f__Rikenellaceae	g__Rikenellaceae_RC9_gut_group	inter Family
952	OTU1921	OTU864	-0.487	0	p__Firmicutes	f__Veillonellaceae	g__Anaerovibrio	p__Tenericutes	f__Mycoplasmataceae	g__Mycoplasma	inter Family
953	OTU1921	OTU869	-0.404887	0	p__Firmicutes	f__Veillonellaceae	g__Anaerovibrio	p__Firmicutes	f__Streptococcaceae	g__Streptococcus	inter Family
954	OTU1921	OTU977	-0.379617	0	p__Firmicutes	f__Veillonellaceae	g__Anaerovibrio	p__Proteobacteria	f__Helicobacteraceae	g__Helicobacter	inter Family
955	OTU1953	OTU1975	-0.5968	0	p__Proteobacteria	f__Enterobacteriaceae	g__Escherichia-Shigella	p__Firmicutes	f__Ruminococcaceae	g__Subdoligranulum	inter Family
956	OTU1953	OTU1996	-0.404922	0	p__Proteobacteria	f__Enterobacteriaceae	g__Escherichia-Shigella	p__Bacteroidetes	f__Prevotellaceae	g__Prevotellaceae_UCG-003	inter Family
957	OTU1953	OTU2002	0.449149	0	p__Proteobacteria	f__Enterobacteriaceae	g__Escherichia-Shigella	p__Firmicutes	f__Lactobacillaceae	g__Lactobacillus	inter Family
958	OTU1953	OTU2015	0.579909	0	p__Proteobacteria	f__Enterobacteriaceae	g__Escherichia-Shigella	p__Proteobacteria	f__Caulobacteraceae	g__Brevundimonas	inter Family
959	OTU1953	OTU2030	-0.480025	0	p__Proteobacteria	f__Enterobacteriaceae	g__Escherichia-Shigella	p__Firmicutes	f__Veillonellaceae	g__uncultured4	inter Family
960	OTU1953	OTU2096	0.634284	0	p__Proteobacteria	f__Enterobacteriaceae	g__Escherichia-Shigella	p__Firmicutes	f__Enterococcaceae	g__Enterococcus	inter Family
961	OTU1953	OTU2114	-0.689881	0	p__Proteobacteria	f__Enterobacteriaceae	g__Escherichia-Shigella	p__Firmicutes	f__Lachnospiraceae	g__Pseudobutyrivibrio	inter Family
962	OTU1953	OTU2143	-0.380145	0	p__Proteobacteria	f__Enterobacteriaceae	g__Escherichia-Shigella	p__Firmicutes	f__Veillonellaceae	g__Dialister	inter Family
963	OTU1953	OTU2177	0.68444	0	p__Proteobacteria	f__Enterobacteriaceae	g__Escherichia-Shigella	p__Proteobacteria	f__Xanthomonadaceae	g__Stenotrophomonas	inter Family
964	OTU1953	OTU22	-0.465934	0	p__Proteobacteria	f__Enterobacteriaceae	g__Escherichia-Shigella	p__Bacteroidetes	f__Prevotellaceae	g__Prevotella_9	inter Family
965	OTU1953	OTU2204	0.697643	0	p__Proteobacteria	f__Enterobacteriaceae	g__Escherichia-Shigella	p__Proteobacteria	f__Pseudomonadaceae	g__Pseudomonas	inter Family
966	OTU1953	OTU2327	-0.579832	0	p__Proteobacteria	f__Enterobacteriaceae	g__Escherichia-Shigella	p__Bacteroidetes	f__Prevotellaceae	g__Alloprevotella	inter Family
967	OTU1953	OTU2336	-0.768344	0	p__Proteobacteria	f__Enterobacteriaceae	g__Escherichia-Shigella	p__Bacteroidetes	f__Prevotellaceae	g__Prevotella_9	inter Family
968	OTU1953	OTU2339	-0.540342	0	p__Proteobacteria	f__Enterobacteriaceae	g__Escherichia-Shigella	p__Firmicutes	f__Lachnospiraceae	g__Incertae_Sedis	inter Family
969	OTU1953	OTU2360	0.80494	0	p__Proteobacteria	f__Enterobacteriaceae	g__Escherichia-Shigella	p__Firmicutes	f__Clostridiaceae_1	g__Clostridium_sensu_stricto_1	inter Family
970	OTU1953	OTU264	0.827981	0	p__Proteobacteria	f__Enterobacteriaceae	g__Escherichia-Shigella	p__Firmicutes	f__Peptostreptococcaceae	g__Terrisporobacter	inter Family
971	OTU1953	OTU267	0.750835	0	p__Proteobacteria	f__Enterobacteriaceae	g__Escherichia-Shigella	p__Firmicutes	f__Streptococcaceae	g__Lactococcus	inter Family
972	OTU1953	OTU380	-0.259909	0.01	p__Proteobacteria	f__Enterobacteriaceae	g__Escherichia-Shigella	p__Firmicutes	f__Lachnospiraceae	g__Lachnospiraceae_UCG-005	inter Family
973	OTU1953	OTU390	-0.581398	0	p__Proteobacteria	f__Enterobacteriaceae	g__Escherichia-Shigella	p__Bacteroidetes	f__Bacteroidales_S24-7_group	g__norank1	inter Family
974	OTU1953	OTU405	-0.588295	0	p__Proteobacteria	f__Enterobacteriaceae	g__Escherichia-Shigella	p__Bacteroidetes	f__Prevotellaceae	g__Alloprevotella	inter Family
975	OTU1953	OTU41	0.661184	0	p__Proteobacteria	f__Enterobacteriaceae	g__Escherichia-Shigella	p__Proteobacteria	f__Pseudomonadaceae	g__Pseudomonas	inter Family
976	OTU1953	OTU480	-0.66961	0	p__Proteobacteria	f__Enterobacteriaceae	g__Escherichia-Shigella	p__Firmicutes	f__Acidaminococcaceae	g__Phascolarctobacterium	inter Family
977	OTU1953	OTU524	0.325383	0.01	p__Proteobacteria	f__Enterobacteriaceae	g__Escherichia-Shigella	p__Proteobacteria	f__Helicobacteraceae	g__Helicobacter	inter Family
978	OTU1953	OTU530	-0.533185	0	p__Proteobacteria	f__Enterobacteriaceae	g__Escherichia-Shigella	p__Bacteroidetes	f__Prevotellaceae	g__Unclassified	inter Family
979	OTU1953	OTU584	-0.57491	0	p__Proteobacteria	f__Enterobacteriaceae	g__Escherichia-Shigella	p__Bacteroidetes	f__Prevotellaceae	g__uncultured5	inter Family
980	OTU1953	OTU602	-0.656384	0	p__Proteobacteria	f__Enterobacteriaceae	g__Escherichia-Shigella	p__Bacteroidetes	f__Prevotellaceae	g__Prevotellaceae_NK3B31_group	inter Family
981	OTU1953	OTU62	0.326408	0	p__Proteobacteria	f__Enterobacteriaceae	g__Escherichia-Shigella	p__Firmicutes	f__Lactobacillaceae	g__Lactobacillus	inter Family
982	OTU1953	OTU648	-0.243547	0.04	p__Proteobacteria	f__Enterobacteriaceae	g__Escherichia-Shigella	p__Firmicutes	f__Ruminococcaceae	g__[Eubacterium]_coprostanoligenes_group	inter Family
983	OTU1953	OTU657	0.749623	0	p__Proteobacteria	f__Enterobacteriaceae	g__Escherichia-Shigella	p__Firmicutes	f__Erysipelotrichaceae	g__Turicibacter	inter Family
984	OTU1953	OTU777	-0.3442	0	p__Proteobacteria	f__Enterobacteriaceae	g__Escherichia-Shigella	p__Firmicutes	f__Veillonellaceae	g__Megasphaera	inter Family
985	OTU1953	OTU78	0.291119	0.01	p__Proteobacteria	f__Enterobacteriaceae	g__Escherichia-Shigella	p__Firmicutes	f__Lactobacillaceae	g__Lactobacillus	inter Family
986	OTU1953	OTU82	-0.590154	0	p__Proteobacteria	f__Enterobacteriaceae	g__Escherichia-Shigella	p__Bacteroidetes	f__Rikenellaceae	g__Rikenellaceae_RC9_gut_group	inter Family
987	OTU1953	OTU864	0.667159	0	p__Proteobacteria	f__Enterobacteriaceae	g__Escherichia-Shigella	p__Tenericutes	f__Mycoplasmataceae	g__Mycoplasma	inter Family
988	OTU1953	OTU869	0.625526	0	p__Proteobacteria	f__Enterobacteriaceae	g__Escherichia-Shigella	p__Firmicutes	f__Streptococcaceae	g__Streptococcus	inter Family
989	OTU1953	OTU977	0.339301	0	p__Proteobacteria	f__Enterobacteriaceae	g__Escherichia-Shigella	p__Proteobacteria	f__Helicobacteraceae	g__Helicobacter	inter Family
990	OTU1975	OTU1996	0.422004	0	p__Firmicutes	f__Ruminococcaceae	g__Subdoligranulum	p__Bacteroidetes	f__Prevotellaceae	g__Prevotellaceae_UCG-003	inter Family
991	OTU1975	OTU2002	-0.351068	0	p__Firmicutes	f__Ruminococcaceae	g__Subdoligranulum	p__Firmicutes	f__Lactobacillaceae	g__Lactobacillus	inter Family
992	OTU1975	OTU2015	-0.604983	0	p__Firmicutes	f__Ruminococcaceae	g__Subdoligranulum	p__Proteobacteria	f__Caulobacteraceae	g__Brevundimonas	inter Family
993	OTU1975	OTU2030	0.451524	0	p__Firmicutes	f__Ruminococcaceae	g__Subdoligranulum	p__Firmicutes	f__Veillonellaceae	g__uncultured4	inter Family
994	OTU1975	OTU2096	-0.608333	0	p__Firmicutes	f__Ruminococcaceae	g__Subdoligranulum	p__Firmicutes	f__Enterococcaceae	g__Enterococcus	inter Family
995	OTU1975	OTU2114	0.738482	0	p__Firmicutes	f__Ruminococcaceae	g__Subdoligranulum	p__Firmicutes	f__Lachnospiraceae	g__Pseudobutyrivibrio	inter Family
996	OTU1975	OTU2143	0.409932	0	p__Firmicutes	f__Ruminococcaceae	g__Subdoligranulum	p__Firmicutes	f__Veillonellaceae	g__Dialister	inter Family
997	OTU1975	OTU2177	-0.643975	0	p__Firmicutes	f__Ruminococcaceae	g__Subdoligranulum	p__Proteobacteria	f__Xanthomonadaceae	g__Stenotrophomonas	inter Family
998	OTU1975	OTU22	0.472016	0	p__Firmicutes	f__Ruminococcaceae	g__Subdoligranulum	p__Bacteroidetes	f__Prevotellaceae	g__Prevotella_9	inter Family
999	OTU1975	OTU2204	-0.656682	0	p__Firmicutes	f__Ruminococcaceae	g__Subdoligranulum	p__Proteobacteria	f__Pseudomonadaceae	g__Pseudomonas	inter Family
1000	OTU1975	OTU2327	0.52027	0	p__Firmicutes	f__Ruminococcaceae	g__Subdoligranulum	p__Bacteroidetes	f__Prevotellaceae	g__Alloprevotella	inter Family
1001	OTU1975	OTU2336	0.594521	0	p__Firmicutes	f__Ruminococcaceae	g__Subdoligranulum	p__Bacteroidetes	f__Prevotellaceae	g__Prevotella_9	inter Family
1002	OTU1975	OTU2339	0.582341	0	p__Firmicutes	f__Ruminococcaceae	g__Subdoligranulum	p__Firmicutes	f__Lachnospiraceae	g__Incertae_Sedis	inter Family
1003	OTU1975	OTU2360	-0.539215	0	p__Firmicutes	f__Ruminococcaceae	g__Subdoligranulum	p__Firmicutes	f__Clostridiaceae_1	g__Clostridium_sensu_stricto_1	inter Family
1004	OTU1975	OTU264	-0.547109	0	p__Firmicutes	f__Ruminococcaceae	g__Subdoligranulum	p__Firmicutes	f__Peptostreptococcaceae	g__Terrisporobacter	inter Family
1005	OTU1975	OTU267	-0.617888	0	p__Firmicutes	f__Ruminococcaceae	g__Subdoligranulum	p__Firmicutes	f__Streptococcaceae	g__Lactococcus	inter Family
1006	OTU1975	OTU380	0.24569	0.04	p__Firmicutes	f__Ruminococcaceae	g__Subdoligranulum	p__Firmicutes	f__Lachnospiraceae	g__Lachnospiraceae_UCG-005	inter Family
1007	OTU1975	OTU390	0.62207	0	p__Firmicutes	f__Ruminococcaceae	g__Subdoligranulum	p__Bacteroidetes	f__Bacteroidales_S24-7_group	g__norank1	inter Family
1008	OTU1975	OTU405	0.680042	0	p__Firmicutes	f__Ruminococcaceae	g__Subdoligranulum	p__Bacteroidetes	f__Prevotellaceae	g__Alloprevotella	inter Family
1009	OTU1975	OTU41	-0.636633	0	p__Firmicutes	f__Ruminococcaceae	g__Subdoligranulum	p__Proteobacteria	f__Pseudomonadaceae	g__Pseudomonas	inter Family
1010	OTU1975	OTU480	0.650043	0	p__Firmicutes	f__Ruminococcaceae	g__Subdoligranulum	p__Firmicutes	f__Acidaminococcaceae	g__Phascolarctobacterium	inter Family
1011	OTU1975	OTU524	-0.328187	0	p__Firmicutes	f__Ruminococcaceae	g__Subdoligranulum	p__Proteobacteria	f__Helicobacteraceae	g__Helicobacter	inter Family
1012	OTU1975	OTU530	0.303383	0.02	p__Firmicutes	f__Ruminococcaceae	g__Subdoligranulum	p__Bacteroidetes	f__Prevotellaceae	g__Unclassified	inter Family
1013	OTU1975	OTU584	0.449089	0	p__Firmicutes	f__Ruminococcaceae	g__Subdoligranulum	p__Bacteroidetes	f__Prevotellaceae	g__uncultured5	inter Family
1014	OTU1975	OTU602	0.438626	0	p__Firmicutes	f__Ruminococcaceae	g__Subdoligranulum	p__Bacteroidetes	f__Prevotellaceae	g__Prevotellaceae_NK3B31_group	inter Family
1015	OTU1975	OTU62	-0.428996	0	p__Firmicutes	f__Ruminococcaceae	g__Subdoligranulum	p__Firmicutes	f__Lactobacillaceae	g__Lactobacillus	inter Family
1016	OTU1975	OTU648	0.343074	0	p__Firmicutes	f__Ruminococcaceae	g__Subdoligranulum	p__Firmicutes	f__Ruminococcaceae	g__[Eubacterium]_coprostanoligenes_group	intra Family
1017	OTU1975	OTU657	-0.509948	0	p__Firmicutes	f__Ruminococcaceae	g__Subdoligranulum	p__Firmicutes	f__Erysipelotrichaceae	g__Turicibacter	inter Family
1018	OTU1975	OTU777	0.425466	0	p__Firmicutes	f__Ruminococcaceae	g__Subdoligranulum	p__Firmicutes	f__Veillonellaceae	g__Megasphaera	inter Family
1019	OTU1975	OTU78	-0.393224	0	p__Firmicutes	f__Ruminococcaceae	g__Subdoligranulum	p__Firmicutes	f__Lactobacillaceae	g__Lactobacillus	inter Family
1020	OTU1975	OTU82	0.544116	0	p__Firmicutes	f__Ruminococcaceae	g__Subdoligranulum	p__Bacteroidetes	f__Rikenellaceae	g__Rikenellaceae_RC9_gut_group	inter Family
1021	OTU1975	OTU864	-0.581564	0	p__Firmicutes	f__Ruminococcaceae	g__Subdoligranulum	p__Tenericutes	f__Mycoplasmataceae	g__Mycoplasma	inter Family
1022	OTU1975	OTU869	-0.4554	0	p__Firmicutes	f__Ruminococcaceae	g__Subdoligranulum	p__Firmicutes	f__Streptococcaceae	g__Streptococcus	inter Family
1023	OTU1975	OTU977	-0.435567	0	p__Firmicutes	f__Ruminococcaceae	g__Subdoligranulum	p__Proteobacteria	f__Helicobacteraceae	g__Helicobacter	inter Family
1024	OTU1996	OTU2015	-0.41115	0	p__Bacteroidetes	f__Prevotellaceae	g__Prevotellaceae_UCG-003	p__Proteobacteria	f__Caulobacteraceae	g__Brevundimonas	inter Family
1025	OTU1996	OTU2030	0.236864	0.05	p__Bacteroidetes	f__Prevotellaceae	g__Prevotellaceae_UCG-003	p__Firmicutes	f__Veillonellaceae	g__uncultured4	inter Family
1026	OTU1996	OTU2074	-0.235255	0.04	p__Bacteroidetes	f__Prevotellaceae	g__Prevotellaceae_UCG-003	p__Firmicutes	f__Veillonellaceae	g__Megasphaera	inter Family
1027	OTU1996	OTU2096	-0.487717	0	p__Bacteroidetes	f__Prevotellaceae	g__Prevotellaceae_UCG-003	p__Firmicutes	f__Enterococcaceae	g__Enterococcus	inter Family
1028	OTU1996	OTU2114	0.638559	0	p__Bacteroidetes	f__Prevotellaceae	g__Prevotellaceae_UCG-003	p__Firmicutes	f__Lachnospiraceae	g__Pseudobutyrivibrio	inter Family
1029	OTU1996	OTU2177	-0.462551	0	p__Bacteroidetes	f__Prevotellaceae	g__Prevotellaceae_UCG-003	p__Proteobacteria	f__Xanthomonadaceae	g__Stenotrophomonas	inter Family
1030	OTU1996	OTU2204	-0.487144	0	p__Bacteroidetes	f__Prevotellaceae	g__Prevotellaceae_UCG-003	p__Proteobacteria	f__Pseudomonadaceae	g__Pseudomonas	inter Family
1031	OTU1996	OTU224	0.516657	0	p__Bacteroidetes	f__Prevotellaceae	g__Prevotellaceae_UCG-003	p__Bacteroidetes	f__Prevotellaceae	g__Alloprevotella	intra Family
1032	OTU1996	OTU2327	0.283022	0.02	p__Bacteroidetes	f__Prevotellaceae	g__Prevotellaceae_UCG-003	p__Bacteroidetes	f__Prevotellaceae	g__Alloprevotella	intra Family
1033	OTU1996	OTU2336	0.321752	0.02	p__Bacteroidetes	f__Prevotellaceae	g__Prevotellaceae_UCG-003	p__Bacteroidetes	f__Prevotellaceae	g__Prevotella_9	intra Family
1034	OTU1996	OTU2339	0.546626	0	p__Bacteroidetes	f__Prevotellaceae	g__Prevotellaceae_UCG-003	p__Firmicutes	f__Lachnospiraceae	g__Incertae_Sedis	inter Family
1035	OTU1996	OTU2360	-0.407399	0	p__Bacteroidetes	f__Prevotellaceae	g__Prevotellaceae_UCG-003	p__Firmicutes	f__Clostridiaceae_1	g__Clostridium_sensu_stricto_1	inter Family
1036	OTU1996	OTU264	-0.387181	0	p__Bacteroidetes	f__Prevotellaceae	g__Prevotellaceae_UCG-003	p__Firmicutes	f__Peptostreptococcaceae	g__Terrisporobacter	inter Family
1037	OTU1996	OTU267	-0.454859	0	p__Bacteroidetes	f__Prevotellaceae	g__Prevotellaceae_UCG-003	p__Firmicutes	f__Streptococcaceae	g__Lactococcus	inter Family
1038	OTU1996	OTU380	0.628827	0	p__Bacteroidetes	f__Prevotellaceae	g__Prevotellaceae_UCG-003	p__Firmicutes	f__Lachnospiraceae	g__Lachnospiraceae_UCG-005	inter Family
1039	OTU1996	OTU390	0.61449	0	p__Bacteroidetes	f__Prevotellaceae	g__Prevotellaceae_UCG-003	p__Bacteroidetes	f__Bacteroidales_S24-7_group	g__norank1	inter Family
1040	OTU1996	OTU405	0.289508	0	p__Bacteroidetes	f__Prevotellaceae	g__Prevotellaceae_UCG-003	p__Bacteroidetes	f__Prevotellaceae	g__Alloprevotella	intra Family
1041	OTU1996	OTU41	-0.486058	0	p__Bacteroidetes	f__Prevotellaceae	g__Prevotellaceae_UCG-003	p__Proteobacteria	f__Pseudomonadaceae	g__Pseudomonas	inter Family
1042	OTU1996	OTU480	0.587879	0	p__Bacteroidetes	f__Prevotellaceae	g__Prevotellaceae_UCG-003	p__Firmicutes	f__Acidaminococcaceae	g__Phascolarctobacterium	inter Family
1043	OTU1996	OTU524	-0.312575	0	p__Bacteroidetes	f__Prevotellaceae	g__Prevotellaceae_UCG-003	p__Proteobacteria	f__Helicobacteraceae	g__Helicobacter	inter Family
1044	OTU1996	OTU602	0.258108	0.02	p__Bacteroidetes	f__Prevotellaceae	g__Prevotellaceae_UCG-003	p__Bacteroidetes	f__Prevotellaceae	g__Prevotellaceae_NK3B31_group	intra Family
1045	OTU1996	OTU62	-0.243655	0.02	p__Bacteroidetes	f__Prevotellaceae	g__Prevotellaceae_UCG-003	p__Firmicutes	f__Lactobacillaceae	g__Lactobacillus	inter Family
1046	OTU1996	OTU648	0.458695	0	p__Bacteroidetes	f__Prevotellaceae	g__Prevotellaceae_UCG-003	p__Firmicutes	f__Ruminococcaceae	g__[Eubacterium]_coprostanoligenes_group	inter Family
1047	OTU1996	OTU657	-0.408468	0	p__Bacteroidetes	f__Prevotellaceae	g__Prevotellaceae_UCG-003	p__Firmicutes	f__Erysipelotrichaceae	g__Turicibacter	inter Family
1048	OTU1996	OTU82	0.498534	0	p__Bacteroidetes	f__Prevotellaceae	g__Prevotellaceae_UCG-003	p__Bacteroidetes	f__Rikenellaceae	g__Rikenellaceae_RC9_gut_group	inter Family
1049	OTU1996	OTU864	-0.512821	0	p__Bacteroidetes	f__Prevotellaceae	g__Prevotellaceae_UCG-003	p__Tenericutes	f__Mycoplasmataceae	g__Mycoplasma	inter Family
1050	OTU1996	OTU869	-0.325193	0.01	p__Bacteroidetes	f__Prevotellaceae	g__Prevotellaceae_UCG-003	p__Firmicutes	f__Streptococcaceae	g__Streptococcus	inter Family
1051	OTU1996	OTU977	-0.309871	0	p__Bacteroidetes	f__Prevotellaceae	g__Prevotellaceae_UCG-003	p__Proteobacteria	f__Helicobacteraceae	g__Helicobacter	inter Family
1052	OTU2002	OTU2015	0.453006	0	p__Firmicutes	f__Lactobacillaceae	g__Lactobacillus	p__Proteobacteria	f__Caulobacteraceae	g__Brevundimonas	inter Family
1053	OTU2002	OTU2030	-0.32424	0	p__Firmicutes	f__Lactobacillaceae	g__Lactobacillus	p__Firmicutes	f__Veillonellaceae	g__uncultured4	inter Family
1054	OTU2002	OTU2074	0.276134	0.01	p__Firmicutes	f__Lactobacillaceae	g__Lactobacillus	p__Firmicutes	f__Veillonellaceae	g__Megasphaera	inter Family
1055	OTU2002	OTU2096	0.403589	0	p__Firmicutes	f__Lactobacillaceae	g__Lactobacillus	p__Firmicutes	f__Enterococcaceae	g__Enterococcus	inter Family
1056	OTU2002	OTU2114	-0.463036	0	p__Firmicutes	f__Lactobacillaceae	g__Lactobacillus	p__Firmicutes	f__Lachnospiraceae	g__Pseudobutyrivibrio	inter Family
1057	OTU2002	OTU2143	-0.363994	0	p__Firmicutes	f__Lactobacillaceae	g__Lactobacillus	p__Firmicutes	f__Veillonellaceae	g__Dialister	inter Family
1058	OTU2002	OTU2177	0.506623	0	p__Firmicutes	f__Lactobacillaceae	g__Lactobacillus	p__Proteobacteria	f__Xanthomonadaceae	g__Stenotrophomonas	inter Family
1059	OTU2002	OTU22	-0.413008	0	p__Firmicutes	f__Lactobacillaceae	g__Lactobacillus	p__Bacteroidetes	f__Prevotellaceae	g__Prevotella_9	inter Family
1060	OTU2002	OTU2204	0.475516	0	p__Firmicutes	f__Lactobacillaceae	g__Lactobacillus	p__Proteobacteria	f__Pseudomonadaceae	g__Pseudomonas	inter Family
1061	OTU2002	OTU2327	-0.514685	0	p__Firmicutes	f__Lactobacillaceae	g__Lactobacillus	p__Bacteroidetes	f__Prevotellaceae	g__Alloprevotella	inter Family
1062	OTU2002	OTU2336	-0.3873	0	p__Firmicutes	f__Lactobacillaceae	g__Lactobacillus	p__Bacteroidetes	f__Prevotellaceae	g__Prevotella_9	inter Family
1063	OTU2002	OTU2339	-0.344173	0.01	p__Firmicutes	f__Lactobacillaceae	g__Lactobacillus	p__Firmicutes	f__Lachnospiraceae	g__Incertae_Sedis	inter Family
1064	OTU2002	OTU264	0.302617	0	p__Firmicutes	f__Lactobacillaceae	g__Lactobacillus	p__Firmicutes	f__Peptostreptococcaceae	g__Terrisporobacter	inter Family
1065	OTU2002	OTU267	0.514059	0	p__Firmicutes	f__Lactobacillaceae	g__Lactobacillus	p__Firmicutes	f__Streptococcaceae	g__Lactococcus	inter Family
1066	OTU2002	OTU380	-0.243422	0.02	p__Firmicutes	f__Lactobacillaceae	g__Lactobacillus	p__Firmicutes	f__Lachnospiraceae	g__Lachnospiraceae_UCG-005	inter Family
1067	OTU2002	OTU390	-0.283052	0	p__Firmicutes	f__Lactobacillaceae	g__Lactobacillus	p__Bacteroidetes	f__Bacteroidales_S24-7_group	g__norank1	inter Family
1068	OTU2002	OTU405	-0.503	0	p__Firmicutes	f__Lactobacillaceae	g__Lactobacillus	p__Bacteroidetes	f__Prevotellaceae	g__Alloprevotella	inter Family
1069	OTU2002	OTU41	0.458759	0	p__Firmicutes	f__Lactobacillaceae	g__Lactobacillus	p__Proteobacteria	f__Pseudomonadaceae	g__Pseudomonas	inter Family
1070	OTU2002	OTU480	-0.436711	0	p__Firmicutes	f__Lactobacillaceae	g__Lactobacillus	p__Firmicutes	f__Acidaminococcaceae	g__Phascolarctobacterium	inter Family
1071	OTU2002	OTU530	-0.372408	0	p__Firmicutes	f__Lactobacillaceae	g__Lactobacillus	p__Bacteroidetes	f__Prevotellaceae	g__Unclassified	inter Family
1072	OTU2002	OTU584	-0.256997	0.04	p__Firmicutes	f__Lactobacillaceae	g__Lactobacillus	p__Bacteroidetes	f__Prevotellaceae	g__uncultured5	inter Family
1073	OTU2002	OTU602	-0.496304	0	p__Firmicutes	f__Lactobacillaceae	g__Lactobacillus	p__Bacteroidetes	f__Prevotellaceae	g__Prevotellaceae_NK3B31_group	inter Family
1074	OTU2002	OTU62	0.311721	0	p__Firmicutes	f__Lactobacillaceae	g__Lactobacillus	p__Firmicutes	f__Lactobacillaceae	g__Lactobacillus	intra Family
1075	OTU2002	OTU657	0.202158	0.05	p__Firmicutes	f__Lactobacillaceae	g__Lactobacillus	p__Firmicutes	f__Erysipelotrichaceae	g__Turicibacter	inter Family
1076	OTU2002	OTU78	0.553031	0	p__Firmicutes	f__Lactobacillaceae	g__Lactobacillus	p__Firmicutes	f__Lactobacillaceae	g__Lactobacillus	intra Family
1077	OTU2002	OTU82	-0.349501	0	p__Firmicutes	f__Lactobacillaceae	g__Lactobacillus	p__Bacteroidetes	f__Rikenellaceae	g__Rikenellaceae_RC9_gut_group	inter Family
1078	OTU2002	OTU864	0.402774	0	p__Firmicutes	f__Lactobacillaceae	g__Lactobacillus	p__Tenericutes	f__Mycoplasmataceae	g__Mycoplasma	inter Family
1079	OTU2002	OTU977	0.270656	0	p__Firmicutes	f__Lactobacillaceae	g__Lactobacillus	p__Proteobacteria	f__Helicobacteraceae	g__Helicobacter	inter Family
1080	OTU2015	OTU2030	-0.418688	0	p__Proteobacteria	f__Caulobacteraceae	g__Brevundimonas	p__Firmicutes	f__Veillonellaceae	g__uncultured4	inter Family
1081	OTU2015	OTU2096	0.611487	0	p__Proteobacteria	f__Caulobacteraceae	g__Brevundimonas	p__Firmicutes	f__Enterococcaceae	g__Enterococcus	inter Family
1082	OTU2015	OTU2114	-0.669417	0	p__Proteobacteria	f__Caulobacteraceae	g__Brevundimonas	p__Firmicutes	f__Lachnospiraceae	g__Pseudobutyrivibrio	inter Family
1083	OTU2015	OTU2143	-0.297051	0	p__Proteobacteria	f__Caulobacteraceae	g__Brevundimonas	p__Firmicutes	f__Veillonellaceae	g__Dialister	inter Family
1084	OTU2015	OTU2177	0.683557	0	p__Proteobacteria	f__Caulobacteraceae	g__Brevundimonas	p__Proteobacteria	f__Xanthomonadaceae	g__Stenotrophomonas	inter Family
1085	OTU2015	OTU22	-0.394246	0	p__Proteobacteria	f__Caulobacteraceae	g__Brevundimonas	p__Bacteroidetes	f__Prevotellaceae	g__Prevotella_9	inter Family
1086	OTU2015	OTU2204	0.662044	0	p__Proteobacteria	f__Caulobacteraceae	g__Brevundimonas	p__Proteobacteria	f__Pseudomonadaceae	g__Pseudomonas	inter Family
1087	OTU2015	OTU224	-0.160559	0.01	p__Proteobacteria	f__Caulobacteraceae	g__Brevundimonas	p__Bacteroidetes	f__Prevotellaceae	g__Alloprevotella	inter Family
1088	OTU2015	OTU2327	-0.537659	0	p__Proteobacteria	f__Caulobacteraceae	g__Brevundimonas	p__Bacteroidetes	f__Prevotellaceae	g__Alloprevotella	inter Family
1089	OTU2015	OTU2336	-0.57679	0	p__Proteobacteria	f__Caulobacteraceae	g__Brevundimonas	p__Bacteroidetes	f__Prevotellaceae	g__Prevotella_9	inter Family
1090	OTU2015	OTU2339	-0.560227	0	p__Proteobacteria	f__Caulobacteraceae	g__Brevundimonas	p__Firmicutes	f__Lachnospiraceae	g__Incertae_Sedis	inter Family
1091	OTU2015	OTU2360	0.601353	0	p__Proteobacteria	f__Caulobacteraceae	g__Brevundimonas	p__Firmicutes	f__Clostridiaceae_1	g__Clostridium_sensu_stricto_1	inter Family
1092	OTU2015	OTU264	0.615299	0	p__Proteobacteria	f__Caulobacteraceae	g__Brevundimonas	p__Firmicutes	f__Peptostreptococcaceae	g__Terrisporobacter	inter Family
1093	OTU2015	OTU267	0.718999	0	p__Proteobacteria	f__Caulobacteraceae	g__Brevundimonas	p__Firmicutes	f__Streptococcaceae	g__Lactococcus	inter Family
1094	OTU2015	OTU380	-0.304992	0	p__Proteobacteria	f__Caulobacteraceae	g__Brevundimonas	p__Firmicutes	f__Lachnospiraceae	g__Lachnospiraceae_UCG-005	inter Family
1095	OTU2015	OTU390	-0.550409	0	p__Proteobacteria	f__Caulobacteraceae	g__Brevundimonas	p__Bacteroidetes	f__Bacteroidales_S24-7_group	g__norank1	inter Family
1096	OTU2015	OTU405	-0.545249	0	p__Proteobacteria	f__Caulobacteraceae	g__Brevundimonas	p__Bacteroidetes	f__Prevotellaceae	g__Alloprevotella	inter Family
1097	OTU2015	OTU41	0.682445	0	p__Proteobacteria	f__Caulobacteraceae	g__Brevundimonas	p__Proteobacteria	f__Pseudomonadaceae	g__Pseudomonas	inter Family
1098	OTU2015	OTU480	-0.598571	0	p__Proteobacteria	f__Caulobacteraceae	g__Brevundimonas	p__Firmicutes	f__Acidaminococcaceae	g__Phascolarctobacterium	inter Family
1099	OTU2015	OTU524	0.256431	0	p__Proteobacteria	f__Caulobacteraceae	g__Brevundimonas	p__Proteobacteria	f__Helicobacteraceae	g__Helicobacter	inter Family
1100	OTU2015	OTU530	-0.369743	0	p__Proteobacteria	f__Caulobacteraceae	g__Brevundimonas	p__Bacteroidetes	f__Prevotellaceae	g__Unclassified	inter Family
1101	OTU2015	OTU584	-0.502753	0	p__Proteobacteria	f__Caulobacteraceae	g__Brevundimonas	p__Bacteroidetes	f__Prevotellaceae	g__uncultured5	inter Family
1102	OTU2015	OTU602	-0.544914	0	p__Proteobacteria	f__Caulobacteraceae	g__Brevundimonas	p__Bacteroidetes	f__Prevotellaceae	g__Prevotellaceae_NK3B31_group	inter Family
1103	OTU2015	OTU62	0.474296	0	p__Proteobacteria	f__Caulobacteraceae	g__Brevundimonas	p__Firmicutes	f__Lactobacillaceae	g__Lactobacillus	inter Family
1104	OTU2015	OTU648	-0.255914	0	p__Proteobacteria	f__Caulobacteraceae	g__Brevundimonas	p__Firmicutes	f__Ruminococcaceae	g__[Eubacterium]_coprostanoligenes_group	inter Family
1105	OTU2015	OTU657	0.548552	0	p__Proteobacteria	f__Caulobacteraceae	g__Brevundimonas	p__Firmicutes	f__Erysipelotrichaceae	g__Turicibacter	inter Family
1106	OTU2015	OTU777	-0.391884	0	p__Proteobacteria	f__Caulobacteraceae	g__Brevundimonas	p__Firmicutes	f__Veillonellaceae	g__Megasphaera	inter Family
1107	OTU2015	OTU78	0.48498	0	p__Proteobacteria	f__Caulobacteraceae	g__Brevundimonas	p__Firmicutes	f__Lactobacillaceae	g__Lactobacillus	inter Family
1108	OTU2015	OTU82	-0.511927	0	p__Proteobacteria	f__Caulobacteraceae	g__Brevundimonas	p__Bacteroidetes	f__Rikenellaceae	g__Rikenellaceae_RC9_gut_group	inter Family
1109	OTU2015	OTU864	0.567913	0	p__Proteobacteria	f__Caulobacteraceae	g__Brevundimonas	p__Tenericutes	f__Mycoplasmataceae	g__Mycoplasma	inter Family
1110	OTU2015	OTU869	0.401907	0	p__Proteobacteria	f__Caulobacteraceae	g__Brevundimonas	p__Firmicutes	f__Streptococcaceae	g__Streptococcus	inter Family
1111	OTU2015	OTU977	0.373605	0	p__Proteobacteria	f__Caulobacteraceae	g__Brevundimonas	p__Proteobacteria	f__Helicobacteraceae	g__Helicobacter	inter Family
1112	OTU2030	OTU2096	-0.491313	0	p__Firmicutes	f__Veillonellaceae	g__uncultured4	p__Firmicutes	f__Enterococcaceae	g__Enterococcus	inter Family
1113	OTU2030	OTU2114	0.488803	0	p__Firmicutes	f__Veillonellaceae	g__uncultured4	p__Firmicutes	f__Lachnospiraceae	g__Pseudobutyrivibrio	inter Family
1114	OTU2030	OTU2143	0.329112	0	p__Firmicutes	f__Veillonellaceae	g__uncultured4	p__Firmicutes	f__Veillonellaceae	g__Dialister	intra Family
1115	OTU2030	OTU2177	-0.493195	0	p__Firmicutes	f__Veillonellaceae	g__uncultured4	p__Proteobacteria	f__Xanthomonadaceae	g__Stenotrophomonas	inter Family
1116	OTU2030	OTU22	0.338634	0	p__Firmicutes	f__Veillonellaceae	g__uncultured4	p__Bacteroidetes	f__Prevotellaceae	g__Prevotella_9	inter Family
1117	OTU2030	OTU2204	-0.462404	0	p__Firmicutes	f__Veillonellaceae	g__uncultured4	p__Proteobacteria	f__Pseudomonadaceae	g__Pseudomonas	inter Family
1118	OTU2030	OTU2327	0.509279	0	p__Firmicutes	f__Veillonellaceae	g__uncultured4	p__Bacteroidetes	f__Prevotellaceae	g__Alloprevotella	inter Family
1119	OTU2030	OTU2336	0.437779	0	p__Firmicutes	f__Veillonellaceae	g__uncultured4	p__Bacteroidetes	f__Prevotellaceae	g__Prevotella_9	inter Family
1120	OTU2030	OTU2339	0.354682	0.01	p__Firmicutes	f__Veillonellaceae	g__uncultured4	p__Firmicutes	f__Lachnospiraceae	g__Incertae_Sedis	inter Family
1121	OTU2030	OTU2360	-0.422529	0	p__Firmicutes	f__Veillonellaceae	g__uncultured4	p__Firmicutes	f__Clostridiaceae_1	g__Clostridium_sensu_stricto_1	inter Family
1122	OTU2030	OTU264	-0.447912	0	p__Firmicutes	f__Veillonellaceae	g__uncultured4	p__Firmicutes	f__Peptostreptococcaceae	g__Terrisporobacter	inter Family
1123	OTU2030	OTU267	-0.469418	0	p__Firmicutes	f__Veillonellaceae	g__uncultured4	p__Firmicutes	f__Streptococcaceae	g__Lactococcus	inter Family
1124	OTU2030	OTU390	0.216695	0.02	p__Firmicutes	f__Veillonellaceae	g__uncultured4	p__Bacteroidetes	f__Bacteroidales_S24-7_group	g__norank1	inter Family
1125	OTU2030	OTU405	0.482184	0	p__Firmicutes	f__Veillonellaceae	g__uncultured4	p__Bacteroidetes	f__Prevotellaceae	g__Alloprevotella	inter Family
1126	OTU2030	OTU41	-0.455006	0	p__Firmicutes	f__Veillonellaceae	g__uncultured4	p__Proteobacteria	f__Pseudomonadaceae	g__Pseudomonas	inter Family
1127	OTU2030	OTU480	0.472493	0	p__Firmicutes	f__Veillonellaceae	g__uncultured4	p__Firmicutes	f__Acidaminococcaceae	g__Phascolarctobacterium	inter Family
1128	OTU2030	OTU602	0.357664	0	p__Firmicutes	f__Veillonellaceae	g__uncultured4	p__Bacteroidetes	f__Prevotellaceae	g__Prevotellaceae_NK3B31_group	inter Family
1129	OTU2030	OTU657	-0.430798	0	p__Firmicutes	f__Veillonellaceae	g__uncultured4	p__Firmicutes	f__Erysipelotrichaceae	g__Turicibacter	inter Family
1130	OTU2030	OTU777	0.346177	0	p__Firmicutes	f__Veillonellaceae	g__uncultured4	p__Firmicutes	f__Veillonellaceae	g__Megasphaera	intra Family
1131	OTU2030	OTU82	0.357389	0	p__Firmicutes	f__Veillonellaceae	g__uncultured4	p__Bacteroidetes	f__Rikenellaceae	g__Rikenellaceae_RC9_gut_group	inter Family
1132	OTU2030	OTU864	-0.436831	0	p__Firmicutes	f__Veillonellaceae	g__uncultured4	p__Tenericutes	f__Mycoplasmataceae	g__Mycoplasma	inter Family
1133	OTU2030	OTU869	-0.333388	0	p__Firmicutes	f__Veillonellaceae	g__uncultured4	p__Firmicutes	f__Streptococcaceae	g__Streptococcus	inter Family
1134	OTU2030	OTU977	-0.430723	0	p__Firmicutes	f__Veillonellaceae	g__uncultured4	p__Proteobacteria	f__Helicobacteraceae	g__Helicobacter	inter Family
1135	OTU2074	OTU2143	0.301814	0	p__Firmicutes	f__Veillonellaceae	g__Megasphaera	p__Firmicutes	f__Veillonellaceae	g__Dialister	intra Family
1136	OTU2074	OTU224	-0.444219	0	p__Firmicutes	f__Veillonellaceae	g__Megasphaera	p__Bacteroidetes	f__Prevotellaceae	g__Alloprevotella	inter Family
1137	OTU2074	OTU380	-0.34004	0.01	p__Firmicutes	f__Veillonellaceae	g__Megasphaera	p__Firmicutes	f__Lachnospiraceae	g__Lachnospiraceae_UCG-005	inter Family
1138	OTU2074	OTU405	0.223232	0.05	p__Firmicutes	f__Veillonellaceae	g__Megasphaera	p__Bacteroidetes	f__Prevotellaceae	g__Alloprevotella	inter Family
1139	OTU2074	OTU777	0.67799	0	p__Firmicutes	f__Veillonellaceae	g__Megasphaera	p__Firmicutes	f__Veillonellaceae	g__Megasphaera	intra Family
1140	OTU2074	OTU869	-0.223692	0.04	p__Firmicutes	f__Veillonellaceae	g__Megasphaera	p__Firmicutes	f__Streptococcaceae	g__Streptococcus	inter Family
1141	OTU2096	OTU2114	-0.720697	0	p__Firmicutes	f__Enterococcaceae	g__Enterococcus	p__Firmicutes	f__Lachnospiraceae	g__Pseudobutyrivibrio	inter Family
1142	OTU2096	OTU2143	-0.222551	0.01	p__Firmicutes	f__Enterococcaceae	g__Enterococcus	p__Firmicutes	f__Veillonellaceae	g__Dialister	inter Family
1143	OTU2096	OTU2177	0.712738	0	p__Firmicutes	f__Enterococcaceae	g__Enterococcus	p__Proteobacteria	f__Xanthomonadaceae	g__Stenotrophomonas	inter Family
1144	OTU2096	OTU22	-0.417894	0	p__Firmicutes	f__Enterococcaceae	g__Enterococcus	p__Bacteroidetes	f__Prevotellaceae	g__Prevotella_9	inter Family
1145	OTU2096	OTU2204	0.709119	0	p__Firmicutes	f__Enterococcaceae	g__Enterococcus	p__Proteobacteria	f__Pseudomonadaceae	g__Pseudomonas	inter Family
1146	OTU2096	OTU224	-0.290497	0	p__Firmicutes	f__Enterococcaceae	g__Enterococcus	p__Bacteroidetes	f__Prevotellaceae	g__Alloprevotella	inter Family
1147	OTU2096	OTU2327	-0.521607	0	p__Firmicutes	f__Enterococcaceae	g__Enterococcus	p__Bacteroidetes	f__Prevotellaceae	g__Alloprevotella	inter Family
1148	OTU2096	OTU2336	-0.591346	0	p__Firmicutes	f__Enterococcaceae	g__Enterococcus	p__Bacteroidetes	f__Prevotellaceae	g__Prevotella_9	inter Family
1149	OTU2096	OTU2339	-0.614133	0	p__Firmicutes	f__Enterococcaceae	g__Enterococcus	p__Firmicutes	f__Lachnospiraceae	g__Incertae_Sedis	inter Family
1150	OTU2096	OTU2360	0.700079	0	p__Firmicutes	f__Enterococcaceae	g__Enterococcus	p__Firmicutes	f__Clostridiaceae_1	g__Clostridium_sensu_stricto_1	inter Family
1151	OTU2096	OTU264	0.690642	0	p__Firmicutes	f__Enterococcaceae	g__Enterococcus	p__Firmicutes	f__Peptostreptococcaceae	g__Terrisporobacter	inter Family
1152	OTU2096	OTU267	0.777729	0	p__Firmicutes	f__Enterococcaceae	g__Enterococcus	p__Firmicutes	f__Streptococcaceae	g__Lactococcus	inter Family
1153	OTU2096	OTU380	-0.420428	0	p__Firmicutes	f__Enterococcaceae	g__Enterococcus	p__Firmicutes	f__Lachnospiraceae	g__Lachnospiraceae_UCG-005	inter Family
1154	OTU2096	OTU390	-0.550836	0	p__Firmicutes	f__Enterococcaceae	g__Enterococcus	p__Bacteroidetes	f__Bacteroidales_S24-7_group	g__norank1	inter Family
1155	OTU2096	OTU405	-0.501236	0	p__Firmicutes	f__Enterococcaceae	g__Enterococcus	p__Bacteroidetes	f__Prevotellaceae	g__Alloprevotella	inter Family
1156	OTU2096	OTU41	0.697372	0	p__Firmicutes	f__Enterococcaceae	g__Enterococcus	p__Proteobacteria	f__Pseudomonadaceae	g__Pseudomonas	inter Family
1157	OTU2096	OTU480	-0.618013	0	p__Firmicutes	f__Enterococcaceae	g__Enterococcus	p__Firmicutes	f__Acidaminococcaceae	g__Phascolarctobacterium	inter Family
1158	OTU2096	OTU524	0.315958	0	p__Firmicutes	f__Enterococcaceae	g__Enterococcus	p__Proteobacteria	f__Helicobacteraceae	g__Helicobacter	inter Family
1159	OTU2096	OTU530	-0.3774	0	p__Firmicutes	f__Enterococcaceae	g__Enterococcus	p__Bacteroidetes	f__Prevotellaceae	g__Unclassified	inter Family
1160	OTU2096	OTU584	-0.506044	0	p__Firmicutes	f__Enterococcaceae	g__Enterococcus	p__Bacteroidetes	f__Prevotellaceae	g__uncultured5	inter Family
1161	OTU2096	OTU602	-0.543497	0	p__Firmicutes	f__Enterococcaceae	g__Enterococcus	p__Bacteroidetes	f__Prevotellaceae	g__Prevotellaceae_NK3B31_group	inter Family
1162	OTU2096	OTU62	0.484384	0	p__Firmicutes	f__Enterococcaceae	g__Enterococcus	p__Firmicutes	f__Lactobacillaceae	g__Lactobacillus	inter Family
1163	OTU2096	OTU648	-0.260147	0	p__Firmicutes	f__Enterococcaceae	g__Enterococcus	p__Firmicutes	f__Ruminococcaceae	g__[Eubacterium]_coprostanoligenes_group	inter Family
1164	OTU2096	OTU657	0.694504	0	p__Firmicutes	f__Enterococcaceae	g__Enterococcus	p__Firmicutes	f__Erysipelotrichaceae	g__Turicibacter	inter Family
1165	OTU2096	OTU777	-0.421412	0	p__Firmicutes	f__Enterococcaceae	g__Enterococcus	p__Firmicutes	f__Veillonellaceae	g__Megasphaera	inter Family
1166	OTU2096	OTU78	0.413179	0	p__Firmicutes	f__Enterococcaceae	g__Enterococcus	p__Firmicutes	f__Lactobacillaceae	g__Lactobacillus	inter Family
1167	OTU2096	OTU82	-0.559348	0	p__Firmicutes	f__Enterococcaceae	g__Enterococcus	p__Bacteroidetes	f__Rikenellaceae	g__Rikenellaceae_RC9_gut_group	inter Family
1168	OTU2096	OTU864	0.646602	0	p__Firmicutes	f__Enterococcaceae	g__Enterococcus	p__Tenericutes	f__Mycoplasmataceae	g__Mycoplasma	inter Family
1169	OTU2096	OTU869	0.518288	0	p__Firmicutes	f__Enterococcaceae	g__Enterococcus	p__Firmicutes	f__Streptococcaceae	g__Streptococcus	inter Family
1170	OTU2096	OTU977	0.439708	0	p__Firmicutes	f__Enterococcaceae	g__Enterococcus	p__Proteobacteria	f__Helicobacteraceae	g__Helicobacter	inter Family
1171	OTU2114	OTU2143	0.238341	0.03	p__Firmicutes	f__Lachnospiraceae	g__Pseudobutyrivibrio	p__Firmicutes	f__Veillonellaceae	g__Dialister	inter Family
1172	OTU2114	OTU2177	-0.760487	0	p__Firmicutes	f__Lachnospiraceae	g__Pseudobutyrivibrio	p__Proteobacteria	f__Xanthomonadaceae	g__Stenotrophomonas	inter Family
1173	OTU2114	OTU22	0.362341	0	p__Firmicutes	f__Lachnospiraceae	g__Pseudobutyrivibrio	p__Bacteroidetes	f__Prevotellaceae	g__Prevotella_9	inter Family
1174	OTU2114	OTU2204	-0.728685	0	p__Firmicutes	f__Lachnospiraceae	g__Pseudobutyrivibrio	p__Proteobacteria	f__Pseudomonadaceae	g__Pseudomonas	inter Family
1175	OTU2114	OTU224	0.288073	0.02	p__Firmicutes	f__Lachnospiraceae	g__Pseudobutyrivibrio	p__Bacteroidetes	f__Prevotellaceae	g__Alloprevotella	inter Family
1176	OTU2114	OTU2327	0.568553	0	p__Firmicutes	f__Lachnospiraceae	g__Pseudobutyrivibrio	p__Bacteroidetes	f__Prevotellaceae	g__Alloprevotella	inter Family
1177	OTU2114	OTU2336	0.639737	0	p__Firmicutes	f__Lachnospiraceae	g__Pseudobutyrivibrio	p__Bacteroidetes	f__Prevotellaceae	g__Prevotella_9	inter Family
1178	OTU2114	OTU2339	0.71033	0	p__Firmicutes	f__Lachnospiraceae	g__Pseudobutyrivibrio	p__Firmicutes	f__Lachnospiraceae	g__Incertae_Sedis	intra Family
1179	OTU2114	OTU2360	-0.610486	0	p__Firmicutes	f__Lachnospiraceae	g__Pseudobutyrivibrio	p__Firmicutes	f__Clostridiaceae_1	g__Clostridium_sensu_stricto_1	inter Family
1180	OTU2114	OTU264	-0.627527	0	p__Firmicutes	f__Lachnospiraceae	g__Pseudobutyrivibrio	p__Firmicutes	f__Peptostreptococcaceae	g__Terrisporobacter	inter Family
1181	OTU2114	OTU267	-0.731561	0	p__Firmicutes	f__Lachnospiraceae	g__Pseudobutyrivibrio	p__Firmicutes	f__Streptococcaceae	g__Lactococcus	inter Family
1182	OTU2114	OTU380	0.550934	0	p__Firmicutes	f__Lachnospiraceae	g__Pseudobutyrivibrio	p__Firmicutes	f__Lachnospiraceae	g__Lachnospiraceae_UCG-005	intra Family
1183	OTU2114	OTU390	0.721866	0	p__Firmicutes	f__Lachnospiraceae	g__Pseudobutyrivibrio	p__Bacteroidetes	f__Bacteroidales_S24-7_group	g__norank1	inter Family
1184	OTU2114	OTU405	0.617424	0	p__Firmicutes	f__Lachnospiraceae	g__Pseudobutyrivibrio	p__Bacteroidetes	f__Prevotellaceae	g__Alloprevotella	inter Family
1185	OTU2114	OTU41	-0.712805	0	p__Firmicutes	f__Lachnospiraceae	g__Pseudobutyrivibrio	p__Proteobacteria	f__Pseudomonadaceae	g__Pseudomonas	inter Family
1186	OTU2114	OTU480	0.779856	0	p__Firmicutes	f__Lachnospiraceae	g__Pseudobutyrivibrio	p__Firmicutes	f__Acidaminococcaceae	g__Phascolarctobacterium	inter Family
1187	OTU2114	OTU524	-0.400018	0	p__Firmicutes	f__Lachnospiraceae	g__Pseudobutyrivibrio	p__Proteobacteria	f__Helicobacteraceae	g__Helicobacter	inter Family
1188	OTU2114	OTU530	0.353735	0	p__Firmicutes	f__Lachnospiraceae	g__Pseudobutyrivibrio	p__Bacteroidetes	f__Prevotellaceae	g__Unclassified	inter Family
1189	OTU2114	OTU584	0.481737	0	p__Firmicutes	f__Lachnospiraceae	g__Pseudobutyrivibrio	p__Bacteroidetes	f__Prevotellaceae	g__uncultured5	inter Family
1190	OTU2114	OTU602	0.533873	0	p__Firmicutes	f__Lachnospiraceae	g__Pseudobutyrivibrio	p__Bacteroidetes	f__Prevotellaceae	g__Prevotellaceae_NK3B31_group	inter Family
1191	OTU2114	OTU62	-0.414058	0	p__Firmicutes	f__Lachnospiraceae	g__Pseudobutyrivibrio	p__Firmicutes	f__Lactobacillaceae	g__Lactobacillus	inter Family
1192	OTU2114	OTU648	0.425241	0.01	p__Firmicutes	f__Lachnospiraceae	g__Pseudobutyrivibrio	p__Firmicutes	f__Ruminococcaceae	g__[Eubacterium]_coprostanoligenes_group	inter Family
1193	OTU2114	OTU657	-0.6017	0	p__Firmicutes	f__Lachnospiraceae	g__Pseudobutyrivibrio	p__Firmicutes	f__Erysipelotrichaceae	g__Turicibacter	inter Family
1194	OTU2114	OTU777	0.351211	0.04	p__Firmicutes	f__Lachnospiraceae	g__Pseudobutyrivibrio	p__Firmicutes	f__Veillonellaceae	g__Megasphaera	inter Family
1195	OTU2114	OTU78	-0.407099	0	p__Firmicutes	f__Lachnospiraceae	g__Pseudobutyrivibrio	p__Firmicutes	f__Lactobacillaceae	g__Lactobacillus	inter Family
1196	OTU2114	OTU82	0.701179	0	p__Firmicutes	f__Lachnospiraceae	g__Pseudobutyrivibrio	p__Bacteroidetes	f__Rikenellaceae	g__Rikenellaceae_RC9_gut_group	inter Family
1197	OTU2114	OTU864	-0.736639	0	p__Firmicutes	f__Lachnospiraceae	g__Pseudobutyrivibrio	p__Tenericutes	f__Mycoplasmataceae	g__Mycoplasma	inter Family
1198	OTU2114	OTU869	-0.489224	0	p__Firmicutes	f__Lachnospiraceae	g__Pseudobutyrivibrio	p__Firmicutes	f__Streptococcaceae	g__Streptococcus	inter Family
1199	OTU2114	OTU977	-0.46048	0	p__Firmicutes	f__Lachnospiraceae	g__Pseudobutyrivibrio	p__Proteobacteria	f__Helicobacteraceae	g__Helicobacter	inter Family
1200	OTU2143	OTU2177	-0.269896	0	p__Firmicutes	f__Veillonellaceae	g__Dialister	p__Proteobacteria	f__Xanthomonadaceae	g__Stenotrophomonas	inter Family
1201	OTU2143	OTU22	0.496074	0	p__Firmicutes	f__Veillonellaceae	g__Dialister	p__Bacteroidetes	f__Prevotellaceae	g__Prevotella_9	inter Family
1202	OTU2143	OTU2204	-0.263451	0	p__Firmicutes	f__Veillonellaceae	g__Dialister	p__Proteobacteria	f__Pseudomonadaceae	g__Pseudomonas	inter Family
1203	OTU2143	OTU224	-0.304381	0	p__Firmicutes	f__Veillonellaceae	g__Dialister	p__Bacteroidetes	f__Prevotellaceae	g__Alloprevotella	inter Family
1204	OTU2143	OTU2327	0.422998	0	p__Firmicutes	f__Veillonellaceae	g__Dialister	p__Bacteroidetes	f__Prevotellaceae	g__Alloprevotella	inter Family
1205	OTU2143	OTU2336	0.512919	0	p__Firmicutes	f__Veillonellaceae	g__Dialister	p__Bacteroidetes	f__Prevotellaceae	g__Prevotella_9	inter Family
1206	OTU2143	OTU2339	0.261749	0.01	p__Firmicutes	f__Veillonellaceae	g__Dialister	p__Firmicutes	f__Lachnospiraceae	g__Incertae_Sedis	inter Family
1207	OTU2143	OTU264	-0.223434	0.01	p__Firmicutes	f__Veillonellaceae	g__Dialister	p__Firmicutes	f__Peptostreptococcaceae	g__Terrisporobacter	inter Family
1208	OTU2143	OTU267	-0.218509	0.03	p__Firmicutes	f__Veillonellaceae	g__Dialister	p__Firmicutes	f__Streptococcaceae	g__Lactococcus	inter Family
1209	OTU2143	OTU380	-0.281173	0.01	p__Firmicutes	f__Veillonellaceae	g__Dialister	p__Firmicutes	f__Lachnospiraceae	g__Lachnospiraceae_UCG-005	inter Family
1210	OTU2143	OTU405	0.498107	0	p__Firmicutes	f__Veillonellaceae	g__Dialister	p__Bacteroidetes	f__Prevotellaceae	g__Alloprevotella	inter Family
1211	OTU2143	OTU41	-0.246938	0	p__Firmicutes	f__Veillonellaceae	g__Dialister	p__Proteobacteria	f__Pseudomonadaceae	g__Pseudomonas	inter Family
1212	OTU2143	OTU482	0.281757	0	p__Firmicutes	f__Veillonellaceae	g__Dialister	p__Proteobacteria	f__Campylobacteraceae	g__Campylobacter	inter Family
1213	OTU2143	OTU530	0.494089	0	p__Firmicutes	f__Veillonellaceae	g__Dialister	p__Bacteroidetes	f__Prevotellaceae	g__Unclassified	inter Family
1214	OTU2143	OTU584	0.271357	0	p__Firmicutes	f__Veillonellaceae	g__Dialister	p__Bacteroidetes	f__Prevotellaceae	g__uncultured5	inter Family
1215	OTU2143	OTU602	0.438783	0	p__Firmicutes	f__Veillonellaceae	g__Dialister	p__Bacteroidetes	f__Prevotellaceae	g__Prevotellaceae_NK3B31_group	inter Family
1216	OTU2143	OTU62	-0.203586	0.03	p__Firmicutes	f__Veillonellaceae	g__Dialister	p__Firmicutes	f__Lactobacillaceae	g__Lactobacillus	inter Family
1217	OTU2143	OTU777	0.400203	0	p__Firmicutes	f__Veillonellaceae	g__Dialister	p__Firmicutes	f__Veillonellaceae	g__Megasphaera	intra Family
1218	OTU2143	OTU78	-0.250883	0.02	p__Firmicutes	f__Veillonellaceae	g__Dialister	p__Firmicutes	f__Lactobacillaceae	g__Lactobacillus	inter Family
1219	OTU2143	OTU864	-0.261325	0.01	p__Firmicutes	f__Veillonellaceae	g__Dialister	p__Tenericutes	f__Mycoplasmataceae	g__Mycoplasma	inter Family
1220	OTU2143	OTU869	-0.235238	0.02	p__Firmicutes	f__Veillonellaceae	g__Dialister	p__Firmicutes	f__Streptococcaceae	g__Streptococcus	inter Family
1221	OTU2177	OTU22	-0.420746	0	p__Proteobacteria	f__Xanthomonadaceae	g__Stenotrophomonas	p__Bacteroidetes	f__Prevotellaceae	g__Prevotella_9	inter Family
1222	OTU2177	OTU2204	0.787527	0	p__Proteobacteria	f__Xanthomonadaceae	g__Stenotrophomonas	p__Proteobacteria	f__Pseudomonadaceae	g__Pseudomonas	inter Family
1223	OTU2177	OTU224	-0.241807	0.01	p__Proteobacteria	f__Xanthomonadaceae	g__Stenotrophomonas	p__Bacteroidetes	f__Prevotellaceae	g__Alloprevotella	inter Family
1224	OTU2177	OTU2327	-0.541494	0	p__Proteobacteria	f__Xanthomonadaceae	g__Stenotrophomonas	p__Bacteroidetes	f__Prevotellaceae	g__Alloprevotella	inter Family
1225	OTU2177	OTU2336	-0.615358	0	p__Proteobacteria	f__Xanthomonadaceae	g__Stenotrophomonas	p__Bacteroidetes	f__Prevotellaceae	g__Prevotella_9	inter Family
1226	OTU2177	OTU2339	-0.627425	0	p__Proteobacteria	f__Xanthomonadaceae	g__Stenotrophomonas	p__Firmicutes	f__Lachnospiraceae	g__Incertae_Sedis	inter Family
1227	OTU2177	OTU2360	0.702034	0	p__Proteobacteria	f__Xanthomonadaceae	g__Stenotrophomonas	p__Firmicutes	f__Clostridiaceae_1	g__Clostridium_sensu_stricto_1	inter Family
1228	OTU2177	OTU264	0.70299	0	p__Proteobacteria	f__Xanthomonadaceae	g__Stenotrophomonas	p__Firmicutes	f__Peptostreptococcaceae	g__Terrisporobacter	inter Family
1229	OTU2177	OTU267	0.814363	0	p__Proteobacteria	f__Xanthomonadaceae	g__Stenotrophomonas	p__Firmicutes	f__Streptococcaceae	g__Lactococcus	inter Family
1230	OTU2177	OTU380	-0.399549	0	p__Proteobacteria	f__Xanthomonadaceae	g__Stenotrophomonas	p__Firmicutes	f__Lachnospiraceae	g__Lachnospiraceae_UCG-005	inter Family
1231	OTU2177	OTU390	-0.584951	0	p__Proteobacteria	f__Xanthomonadaceae	g__Stenotrophomonas	p__Bacteroidetes	f__Bacteroidales_S24-7_group	g__norank1	inter Family
1232	OTU2177	OTU405	-0.562814	0	p__Proteobacteria	f__Xanthomonadaceae	g__Stenotrophomonas	p__Bacteroidetes	f__Prevotellaceae	g__Alloprevotella	inter Family
1233	OTU2177	OTU41	0.767885	0	p__Proteobacteria	f__Xanthomonadaceae	g__Stenotrophomonas	p__Proteobacteria	f__Pseudomonadaceae	g__Pseudomonas	inter Family
1234	OTU2177	OTU480	-0.667465	0	p__Proteobacteria	f__Xanthomonadaceae	g__Stenotrophomonas	p__Firmicutes	f__Acidaminococcaceae	g__Phascolarctobacterium	inter Family
1235	OTU2177	OTU524	0.368445	0	p__Proteobacteria	f__Xanthomonadaceae	g__Stenotrophomonas	p__Proteobacteria	f__Helicobacteraceae	g__Helicobacter	inter Family
1236	OTU2177	OTU530	-0.391369	0	p__Proteobacteria	f__Xanthomonadaceae	g__Stenotrophomonas	p__Bacteroidetes	f__Prevotellaceae	g__Unclassified	inter Family
1237	OTU2177	OTU584	-0.513335	0	p__Proteobacteria	f__Xanthomonadaceae	g__Stenotrophomonas	p__Bacteroidetes	f__Prevotellaceae	g__uncultured5	inter Family
1238	OTU2177	OTU602	-0.572389	0	p__Proteobacteria	f__Xanthomonadaceae	g__Stenotrophomonas	p__Bacteroidetes	f__Prevotellaceae	g__Prevotellaceae_NK3B31_group	inter Family
1239	OTU2177	OTU62	0.566526	0	p__Proteobacteria	f__Xanthomonadaceae	g__Stenotrophomonas	p__Firmicutes	f__Lactobacillaceae	g__Lactobacillus	inter Family
1240	OTU2177	OTU648	-0.266434	0	p__Proteobacteria	f__Xanthomonadaceae	g__Stenotrophomonas	p__Firmicutes	f__Ruminococcaceae	g__[Eubacterium]_coprostanoligenes_group	inter Family
1241	OTU2177	OTU657	0.668754	0	p__Proteobacteria	f__Xanthomonadaceae	g__Stenotrophomonas	p__Firmicutes	f__Erysipelotrichaceae	g__Turicibacter	inter Family
1242	OTU2177	OTU777	-0.433673	0	p__Proteobacteria	f__Xanthomonadaceae	g__Stenotrophomonas	p__Firmicutes	f__Veillonellaceae	g__Megasphaera	inter Family
1243	OTU2177	OTU78	0.553853	0	p__Proteobacteria	f__Xanthomonadaceae	g__Stenotrophomonas	p__Firmicutes	f__Lactobacillaceae	g__Lactobacillus	inter Family
1244	OTU2177	OTU82	-0.609457	0	p__Proteobacteria	f__Xanthomonadaceae	g__Stenotrophomonas	p__Bacteroidetes	f__Rikenellaceae	g__Rikenellaceae_RC9_gut_group	inter Family
1245	OTU2177	OTU864	0.664954	0	p__Proteobacteria	f__Xanthomonadaceae	g__Stenotrophomonas	p__Tenericutes	f__Mycoplasmataceae	g__Mycoplasma	inter Family
1246	OTU2177	OTU869	0.509053	0	p__Proteobacteria	f__Xanthomonadaceae	g__Stenotrophomonas	p__Firmicutes	f__Streptococcaceae	g__Streptococcus	inter Family
1247	OTU2177	OTU977	0.496025	0	p__Proteobacteria	f__Xanthomonadaceae	g__Stenotrophomonas	p__Proteobacteria	f__Helicobacteraceae	g__Helicobacter	inter Family
1248	OTU22	OTU2204	-0.441732	0	p__Bacteroidetes	f__Prevotellaceae	g__Prevotella_9	p__Proteobacteria	f__Pseudomonadaceae	g__Pseudomonas	inter Family
1249	OTU22	OTU2327	0.358258	0	p__Bacteroidetes	f__Prevotellaceae	g__Prevotella_9	p__Bacteroidetes	f__Prevotellaceae	g__Alloprevotella	intra Family
1250	OTU22	OTU2336	0.617738	0	p__Bacteroidetes	f__Prevotellaceae	g__Prevotella_9	p__Bacteroidetes	f__Prevotellaceae	g__Prevotella_9	intra Family
1251	OTU22	OTU2339	0.359251	0	p__Bacteroidetes	f__Prevotellaceae	g__Prevotella_9	p__Firmicutes	f__Lachnospiraceae	g__Incertae_Sedis	inter Family
1252	OTU22	OTU2360	-0.277427	0.01	p__Bacteroidetes	f__Prevotellaceae	g__Prevotella_9	p__Firmicutes	f__Clostridiaceae_1	g__Clostridium_sensu_stricto_1	inter Family
1253	OTU22	OTU264	-0.294551	0.01	p__Bacteroidetes	f__Prevotellaceae	g__Prevotella_9	p__Firmicutes	f__Peptostreptococcaceae	g__Terrisporobacter	inter Family
1254	OTU22	OTU267	-0.410741	0	p__Bacteroidetes	f__Prevotellaceae	g__Prevotella_9	p__Firmicutes	f__Streptococcaceae	g__Lactococcus	inter Family
1255	OTU22	OTU405	0.344843	0	p__Bacteroidetes	f__Prevotellaceae	g__Prevotella_9	p__Bacteroidetes	f__Prevotellaceae	g__Alloprevotella	intra Family
1256	OTU22	OTU41	-0.424544	0	p__Bacteroidetes	f__Prevotellaceae	g__Prevotella_9	p__Proteobacteria	f__Pseudomonadaceae	g__Pseudomonas	inter Family
1257	OTU22	OTU480	0.311654	0	p__Bacteroidetes	f__Prevotellaceae	g__Prevotella_9	p__Firmicutes	f__Acidaminococcaceae	g__Phascolarctobacterium	inter Family
1258	OTU22	OTU524	-0.276447	0.02	p__Bacteroidetes	f__Prevotellaceae	g__Prevotella_9	p__Proteobacteria	f__Helicobacteraceae	g__Helicobacter	inter Family
1259	OTU22	OTU530	0.612062	0	p__Bacteroidetes	f__Prevotellaceae	g__Prevotella_9	p__Bacteroidetes	f__Prevotellaceae	g__Unclassified	intra Family
1260	OTU22	OTU584	0.458527	0	p__Bacteroidetes	f__Prevotellaceae	g__Prevotella_9	p__Bacteroidetes	f__Prevotellaceae	g__uncultured5	intra Family
1261	OTU22	OTU602	0.592239	0	p__Bacteroidetes	f__Prevotellaceae	g__Prevotella_9	p__Bacteroidetes	f__Prevotellaceae	g__Prevotellaceae_NK3B31_group	intra Family
1262	OTU22	OTU62	-0.29463	0	p__Bacteroidetes	f__Prevotellaceae	g__Prevotella_9	p__Firmicutes	f__Lactobacillaceae	g__Lactobacillus	inter Family
1263	OTU22	OTU657	-0.275157	0	p__Bacteroidetes	f__Prevotellaceae	g__Prevotella_9	p__Firmicutes	f__Erysipelotrichaceae	g__Turicibacter	inter Family
1264	OTU22	OTU777	0.270546	0.02	p__Bacteroidetes	f__Prevotellaceae	g__Prevotella_9	p__Firmicutes	f__Veillonellaceae	g__Megasphaera	inter Family
1265	OTU22	OTU78	-0.317401	0	p__Bacteroidetes	f__Prevotellaceae	g__Prevotella_9	p__Firmicutes	f__Lactobacillaceae	g__Lactobacillus	inter Family
1266	OTU22	OTU864	-0.30746	0.01	p__Bacteroidetes	f__Prevotellaceae	g__Prevotella_9	p__Tenericutes	f__Mycoplasmataceae	g__Mycoplasma	inter Family
1267	OTU22	OTU977	-0.209525	0	p__Bacteroidetes	f__Prevotellaceae	g__Prevotella_9	p__Proteobacteria	f__Helicobacteraceae	g__Helicobacter	inter Family
1268	OTU2204	OTU224	-0.221646	0	p__Proteobacteria	f__Pseudomonadaceae	g__Pseudomonas	p__Bacteroidetes	f__Prevotellaceae	g__Alloprevotella	inter Family
1269	OTU2204	OTU2327	-0.534508	0	p__Proteobacteria	f__Pseudomonadaceae	g__Pseudomonas	p__Bacteroidetes	f__Prevotellaceae	g__Alloprevotella	inter Family
1270	OTU2204	OTU2336	-0.614272	0	p__Proteobacteria	f__Pseudomonadaceae	g__Pseudomonas	p__Bacteroidetes	f__Prevotellaceae	g__Prevotella_9	inter Family
1271	OTU2204	OTU2339	-0.612675	0	p__Proteobacteria	f__Pseudomonadaceae	g__Pseudomonas	p__Firmicutes	f__Lachnospiraceae	g__Incertae_Sedis	inter Family
1272	OTU2204	OTU2360	0.703296	0	p__Proteobacteria	f__Pseudomonadaceae	g__Pseudomonas	p__Firmicutes	f__Clostridiaceae_1	g__Clostridium_sensu_stricto_1	inter Family
1273	OTU2204	OTU264	0.701594	0	p__Proteobacteria	f__Pseudomonadaceae	g__Pseudomonas	p__Firmicutes	f__Peptostreptococcaceae	g__Terrisporobacter	inter Family
1274	OTU2204	OTU267	0.825767	0	p__Proteobacteria	f__Pseudomonadaceae	g__Pseudomonas	p__Firmicutes	f__Streptococcaceae	g__Lactococcus	inter Family
1275	OTU2204	OTU380	-0.36804	0	p__Proteobacteria	f__Pseudomonadaceae	g__Pseudomonas	p__Firmicutes	f__Lachnospiraceae	g__Lachnospiraceae_UCG-005	inter Family
1276	OTU2204	OTU390	-0.591265	0	p__Proteobacteria	f__Pseudomonadaceae	g__Pseudomonas	p__Bacteroidetes	f__Bacteroidales_S24-7_group	g__norank1	inter Family
1277	OTU2204	OTU405	-0.556901	0	p__Proteobacteria	f__Pseudomonadaceae	g__Pseudomonas	p__Bacteroidetes	f__Prevotellaceae	g__Alloprevotella	inter Family
1278	OTU2204	OTU41	0.775942	0	p__Proteobacteria	f__Pseudomonadaceae	g__Pseudomonas	p__Proteobacteria	f__Pseudomonadaceae	g__Pseudomonas	intra Family
1279	OTU2204	OTU480	-0.655698	0	p__Proteobacteria	f__Pseudomonadaceae	g__Pseudomonas	p__Firmicutes	f__Acidaminococcaceae	g__Phascolarctobacterium	inter Family
1280	OTU2204	OTU524	0.372565	0	p__Proteobacteria	f__Pseudomonadaceae	g__Pseudomonas	p__Proteobacteria	f__Helicobacteraceae	g__Helicobacter	inter Family
1281	OTU2204	OTU530	-0.382306	0	p__Proteobacteria	f__Pseudomonadaceae	g__Pseudomonas	p__Bacteroidetes	f__Prevotellaceae	g__Unclassified	inter Family
1282	OTU2204	OTU584	-0.505278	0	p__Proteobacteria	f__Pseudomonadaceae	g__Pseudomonas	p__Bacteroidetes	f__Prevotellaceae	g__uncultured5	inter Family
1283	OTU2204	OTU602	-0.557512	0	p__Proteobacteria	f__Pseudomonadaceae	g__Pseudomonas	p__Bacteroidetes	f__Prevotellaceae	g__Prevotellaceae_NK3B31_group	inter Family
1284	OTU2204	OTU62	0.514941	0	p__Proteobacteria	f__Pseudomonadaceae	g__Pseudomonas	p__Firmicutes	f__Lactobacillaceae	g__Lactobacillus	inter Family
1285	OTU2204	OTU648	-0.296447	0	p__Proteobacteria	f__Pseudomonadaceae	g__Pseudomonas	p__Firmicutes	f__Ruminococcaceae	g__[Eubacterium]_coprostanoligenes_group	inter Family
1286	OTU2204	OTU657	0.664598	0	p__Proteobacteria	f__Pseudomonadaceae	g__Pseudomonas	p__Firmicutes	f__Erysipelotrichaceae	g__Turicibacter	inter Family
1287	OTU2204	OTU777	-0.411294	0	p__Proteobacteria	f__Pseudomonadaceae	g__Pseudomonas	p__Firmicutes	f__Veillonellaceae	g__Megasphaera	inter Family
1288	OTU2204	OTU78	0.515359	0	p__Proteobacteria	f__Pseudomonadaceae	g__Pseudomonas	p__Firmicutes	f__Lactobacillaceae	g__Lactobacillus	inter Family
1289	OTU2204	OTU82	-0.579733	0	p__Proteobacteria	f__Pseudomonadaceae	g__Pseudomonas	p__Bacteroidetes	f__Rikenellaceae	g__Rikenellaceae_RC9_gut_group	inter Family
1290	OTU2204	OTU864	0.67218	0	p__Proteobacteria	f__Pseudomonadaceae	g__Pseudomonas	p__Tenericutes	f__Mycoplasmataceae	g__Mycoplasma	inter Family
1291	OTU2204	OTU869	0.46451	0	p__Proteobacteria	f__Pseudomonadaceae	g__Pseudomonas	p__Firmicutes	f__Streptococcaceae	g__Streptococcus	inter Family
1292	OTU2204	OTU977	0.426838	0	p__Proteobacteria	f__Pseudomonadaceae	g__Pseudomonas	p__Proteobacteria	f__Helicobacteraceae	g__Helicobacter	inter Family
1293	OTU224	OTU2336	0.243188	0.02	p__Bacteroidetes	f__Prevotellaceae	g__Alloprevotella	p__Bacteroidetes	f__Prevotellaceae	g__Prevotella_9	intra Family
1294	OTU224	OTU2339	0.254361	0	p__Bacteroidetes	f__Prevotellaceae	g__Alloprevotella	p__Firmicutes	f__Lachnospiraceae	g__Incertae_Sedis	inter Family
1295	OTU224	OTU267	-0.206157	0.03	p__Bacteroidetes	f__Prevotellaceae	g__Alloprevotella	p__Firmicutes	f__Streptococcaceae	g__Lactococcus	inter Family
1296	OTU224	OTU380	0.649804	0	p__Bacteroidetes	f__Prevotellaceae	g__Alloprevotella	p__Firmicutes	f__Lachnospiraceae	g__Lachnospiraceae_UCG-005	inter Family
1297	OTU224	OTU41	-0.223524	0	p__Bacteroidetes	f__Prevotellaceae	g__Alloprevotella	p__Proteobacteria	f__Pseudomonadaceae	g__Pseudomonas	inter Family
1298	OTU224	OTU480	0.258405	0.01	p__Bacteroidetes	f__Prevotellaceae	g__Alloprevotella	p__Firmicutes	f__Acidaminococcaceae	g__Phascolarctobacterium	inter Family
1299	OTU224	OTU482	-0.228441	0.02	p__Bacteroidetes	f__Prevotellaceae	g__Alloprevotella	p__Proteobacteria	f__Campylobacteraceae	g__Campylobacter	inter Family
1300	OTU224	OTU584	0.214898	0.03	p__Bacteroidetes	f__Prevotellaceae	g__Alloprevotella	p__Bacteroidetes	f__Prevotellaceae	g__uncultured5	intra Family
1301	OTU224	OTU602	0.215576	0.05	p__Bacteroidetes	f__Prevotellaceae	g__Alloprevotella	p__Bacteroidetes	f__Prevotellaceae	g__Prevotellaceae_NK3B31_group	intra Family
1302	OTU224	OTU82	0.245049	0.01	p__Bacteroidetes	f__Prevotellaceae	g__Alloprevotella	p__Bacteroidetes	f__Rikenellaceae	g__Rikenellaceae_RC9_gut_group	inter Family
1303	OTU2327	OTU2336	0.551972	0	p__Bacteroidetes	f__Prevotellaceae	g__Alloprevotella	p__Bacteroidetes	f__Prevotellaceae	g__Prevotella_9	intra Family
1304	OTU2327	OTU2339	0.488247	0	p__Bacteroidetes	f__Prevotellaceae	g__Alloprevotella	p__Firmicutes	f__Lachnospiraceae	g__Incertae_Sedis	inter Family
1305	OTU2327	OTU2360	-0.398121	0	p__Bacteroidetes	f__Prevotellaceae	g__Alloprevotella	p__Firmicutes	f__Clostridiaceae_1	g__Clostridium_sensu_stricto_1	inter Family
1306	OTU2327	OTU264	-0.45634	0	p__Bacteroidetes	f__Prevotellaceae	g__Alloprevotella	p__Firmicutes	f__Peptostreptococcaceae	g__Terrisporobacter	inter Family
1307	OTU2327	OTU267	-0.545394	0	p__Bacteroidetes	f__Prevotellaceae	g__Alloprevotella	p__Firmicutes	f__Streptococcaceae	g__Lactococcus	inter Family
1308	OTU2327	OTU380	0.24418	0	p__Bacteroidetes	f__Prevotellaceae	g__Alloprevotella	p__Firmicutes	f__Lachnospiraceae	g__Lachnospiraceae_UCG-005	inter Family
1309	OTU2327	OTU390	0.434572	0	p__Bacteroidetes	f__Prevotellaceae	g__Alloprevotella	p__Bacteroidetes	f__Bacteroidales_S24-7_group	g__norank1	inter Family
1310	OTU2327	OTU405	0.802156	0	p__Bacteroidetes	f__Prevotellaceae	g__Alloprevotella	p__Bacteroidetes	f__Prevotellaceae	g__Alloprevotella	intra Family
1311	OTU2327	OTU41	-0.54226	0	p__Bacteroidetes	f__Prevotellaceae	g__Alloprevotella	p__Proteobacteria	f__Pseudomonadaceae	g__Pseudomonas	inter Family
1312	OTU2327	OTU480	0.581228	0	p__Bacteroidetes	f__Prevotellaceae	g__Alloprevotella	p__Firmicutes	f__Acidaminococcaceae	g__Phascolarctobacterium	inter Family
1313	OTU2327	OTU524	-0.240642	0.02	p__Bacteroidetes	f__Prevotellaceae	g__Alloprevotella	p__Proteobacteria	f__Helicobacteraceae	g__Helicobacter	inter Family
1314	OTU2327	OTU530	0.271795	0.01	p__Bacteroidetes	f__Prevotellaceae	g__Alloprevotella	p__Bacteroidetes	f__Prevotellaceae	g__Unclassified	intra Family
1315	OTU2327	OTU584	0.399574	0	p__Bacteroidetes	f__Prevotellaceae	g__Alloprevotella	p__Bacteroidetes	f__Prevotellaceae	g__uncultured5	intra Family
1316	OTU2327	OTU602	0.474021	0	p__Bacteroidetes	f__Prevotellaceae	g__Alloprevotella	p__Bacteroidetes	f__Prevotellaceae	g__Prevotellaceae_NK3B31_group	intra Family
1317	OTU2327	OTU62	-0.287459	0	p__Bacteroidetes	f__Prevotellaceae	g__Alloprevotella	p__Firmicutes	f__Lactobacillaceae	g__Lactobacillus	inter Family
1318	OTU2327	OTU648	0.19919	0.04	p__Bacteroidetes	f__Prevotellaceae	g__Alloprevotella	p__Firmicutes	f__Ruminococcaceae	g__[Eubacterium]_coprostanoligenes_group	inter Family
1319	OTU2327	OTU657	-0.373592	0	p__Bacteroidetes	f__Prevotellaceae	g__Alloprevotella	p__Firmicutes	f__Erysipelotrichaceae	g__Turicibacter	inter Family
1320	OTU2327	OTU777	0.316785	0	p__Bacteroidetes	f__Prevotellaceae	g__Alloprevotella	p__Firmicutes	f__Veillonellaceae	g__Megasphaera	inter Family
1321	OTU2327	OTU78	-0.338139	0	p__Bacteroidetes	f__Prevotellaceae	g__Alloprevotella	p__Firmicutes	f__Lactobacillaceae	g__Lactobacillus	inter Family
1322	OTU2327	OTU82	0.463117	0	p__Bacteroidetes	f__Prevotellaceae	g__Alloprevotella	p__Bacteroidetes	f__Rikenellaceae	g__Rikenellaceae_RC9_gut_group	inter Family
1323	OTU2327	OTU864	-0.52204	0	p__Bacteroidetes	f__Prevotellaceae	g__Alloprevotella	p__Tenericutes	f__Mycoplasmataceae	g__Mycoplasma	inter Family
1324	OTU2327	OTU869	-0.327441	0.01	p__Bacteroidetes	f__Prevotellaceae	g__Alloprevotella	p__Firmicutes	f__Streptococcaceae	g__Streptococcus	inter Family
1325	OTU2327	OTU977	-0.398083	0	p__Bacteroidetes	f__Prevotellaceae	g__Alloprevotella	p__Proteobacteria	f__Helicobacteraceae	g__Helicobacter	inter Family
1326	OTU2336	OTU2339	0.517052	0	p__Bacteroidetes	f__Prevotellaceae	g__Prevotella_9	p__Firmicutes	f__Lachnospiraceae	g__Incertae_Sedis	inter Family
1327	OTU2336	OTU2360	-0.536342	0	p__Bacteroidetes	f__Prevotellaceae	g__Prevotella_9	p__Firmicutes	f__Clostridiaceae_1	g__Clostridium_sensu_stricto_1	inter Family
1328	OTU2336	OTU264	-0.54177	0	p__Bacteroidetes	f__Prevotellaceae	g__Prevotella_9	p__Firmicutes	f__Peptostreptococcaceae	g__Terrisporobacter	inter Family
1329	OTU2336	OTU267	-0.606114	0	p__Bacteroidetes	f__Prevotellaceae	g__Prevotella_9	p__Firmicutes	f__Streptococcaceae	g__Lactococcus	inter Family
1330	OTU2336	OTU380	0.217093	0.04	p__Bacteroidetes	f__Prevotellaceae	g__Prevotella_9	p__Firmicutes	f__Lachnospiraceae	g__Lachnospiraceae_UCG-005	inter Family
1331	OTU2336	OTU390	0.430235	0	p__Bacteroidetes	f__Prevotellaceae	g__Prevotella_9	p__Bacteroidetes	f__Bacteroidales_S24-7_group	g__norank1	inter Family
1332	OTU2336	OTU405	0.535984	0	p__Bacteroidetes	f__Prevotellaceae	g__Prevotella_9	p__Bacteroidetes	f__Prevotellaceae	g__Alloprevotella	intra Family
1333	OTU2336	OTU41	-0.584843	0	p__Bacteroidetes	f__Prevotellaceae	g__Prevotella_9	p__Proteobacteria	f__Pseudomonadaceae	g__Pseudomonas	inter Family
1334	OTU2336	OTU480	0.610678	0	p__Bacteroidetes	f__Prevotellaceae	g__Prevotella_9	p__Firmicutes	f__Acidaminococcaceae	g__Phascolarctobacterium	inter Family
1335	OTU2336	OTU524	-0.342155	0	p__Bacteroidetes	f__Prevotellaceae	g__Prevotella_9	p__Proteobacteria	f__Helicobacteraceae	g__Helicobacter	inter Family
1336	OTU2336	OTU530	0.6636	0	p__Bacteroidetes	f__Prevotellaceae	g__Prevotella_9	p__Bacteroidetes	f__Prevotellaceae	g__Unclassified	intra Family
1337	OTU2336	OTU584	0.664003	0	p__Bacteroidetes	f__Prevotellaceae	g__Prevotella_9	p__Bacteroidetes	f__Prevotellaceae	g__uncultured5	intra Family
1338	OTU2336	OTU602	0.773066	0	p__Bacteroidetes	f__Prevotellaceae	g__Prevotella_9	p__Bacteroidetes	f__Prevotellaceae	g__Prevotellaceae_NK3B31_group	intra Family
1339	OTU2336	OTU62	-0.339373	0	p__Bacteroidetes	f__Prevotellaceae	g__Prevotella_9	p__Firmicutes	f__Lactobacillaceae	g__Lactobacillus	inter Family
1340	OTU2336	OTU657	-0.496362	0	p__Bacteroidetes	f__Prevotellaceae	g__Prevotella_9	p__Firmicutes	f__Erysipelotrichaceae	g__Turicibacter	inter Family
1341	OTU2336	OTU777	0.376551	0	p__Bacteroidetes	f__Prevotellaceae	g__Prevotella_9	p__Firmicutes	f__Veillonellaceae	g__Megasphaera	inter Family
1342	OTU2336	OTU78	-0.326933	0	p__Bacteroidetes	f__Prevotellaceae	g__Prevotella_9	p__Firmicutes	f__Lactobacillaceae	g__Lactobacillus	inter Family
1343	OTU2336	OTU82	0.51453	0	p__Bacteroidetes	f__Prevotellaceae	g__Prevotella_9	p__Bacteroidetes	f__Rikenellaceae	g__Rikenellaceae_RC9_gut_group	inter Family
1344	OTU2336	OTU864	-0.517123	0	p__Bacteroidetes	f__Prevotellaceae	g__Prevotella_9	p__Tenericutes	f__Mycoplasmataceae	g__Mycoplasma	inter Family
1345	OTU2336	OTU869	-0.525998	0	p__Bacteroidetes	f__Prevotellaceae	g__Prevotella_9	p__Firmicutes	f__Streptococcaceae	g__Streptococcus	inter Family
1346	OTU2336	OTU977	-0.358484	0	p__Bacteroidetes	f__Prevotellaceae	g__Prevotella_9	p__Proteobacteria	f__Helicobacteraceae	g__Helicobacter	inter Family
1347	OTU2339	OTU2360	-0.477985	0	p__Firmicutes	f__Lachnospiraceae	g__Incertae_Sedis	p__Firmicutes	f__Clostridiaceae_1	g__Clostridium_sensu_stricto_1	inter Family
1348	OTU2339	OTU264	-0.517953	0	p__Firmicutes	f__Lachnospiraceae	g__Incertae_Sedis	p__Firmicutes	f__Peptostreptococcaceae	g__Terrisporobacter	inter Family
1349	OTU2339	OTU267	-0.582537	0	p__Firmicutes	f__Lachnospiraceae	g__Incertae_Sedis	p__Firmicutes	f__Streptococcaceae	g__Lactococcus	inter Family
1350	OTU2339	OTU380	0.405991	0	p__Firmicutes	f__Lachnospiraceae	g__Incertae_Sedis	p__Firmicutes	f__Lachnospiraceae	g__Lachnospiraceae_UCG-005	intra Family
1351	OTU2339	OTU390	0.575524	0	p__Firmicutes	f__Lachnospiraceae	g__Incertae_Sedis	p__Bacteroidetes	f__Bacteroidales_S24-7_group	g__norank1	inter Family
1352	OTU2339	OTU405	0.558644	0	p__Firmicutes	f__Lachnospiraceae	g__Incertae_Sedis	p__Bacteroidetes	f__Prevotellaceae	g__Alloprevotella	inter Family
1353	OTU2339	OTU41	-0.627695	0	p__Firmicutes	f__Lachnospiraceae	g__Incertae_Sedis	p__Proteobacteria	f__Pseudomonadaceae	g__Pseudomonas	inter Family
1354	OTU2339	OTU480	0.604628	0	p__Firmicutes	f__Lachnospiraceae	g__Incertae_Sedis	p__Firmicutes	f__Acidaminococcaceae	g__Phascolarctobacterium	inter Family
1355	OTU2339	OTU524	-0.432459	0	p__Firmicutes	f__Lachnospiraceae	g__Incertae_Sedis	p__Proteobacteria	f__Helicobacteraceae	g__Helicobacter	inter Family
1356	OTU2339	OTU530	0.273123	0.02	p__Firmicutes	f__Lachnospiraceae	g__Incertae_Sedis	p__Bacteroidetes	f__Prevotellaceae	g__Unclassified	inter Family
1357	OTU2339	OTU584	0.424795	0	p__Firmicutes	f__Lachnospiraceae	g__Incertae_Sedis	p__Bacteroidetes	f__Prevotellaceae	g__uncultured5	inter Family
1358	OTU2339	OTU602	0.506335	0	p__Firmicutes	f__Lachnospiraceae	g__Incertae_Sedis	p__Bacteroidetes	f__Prevotellaceae	g__Prevotellaceae_NK3B31_group	inter Family
1359	OTU2339	OTU62	-0.421247	0	p__Firmicutes	f__Lachnospiraceae	g__Incertae_Sedis	p__Firmicutes	f__Lactobacillaceae	g__Lactobacillus	inter Family
1360	OTU2339	OTU648	0.365561	0	p__Firmicutes	f__Lachnospiraceae	g__Incertae_Sedis	p__Firmicutes	f__Ruminococcaceae	g__[Eubacterium]_coprostanoligenes_group	inter Family
1361	OTU2339	OTU657	-0.498446	0	p__Firmicutes	f__Lachnospiraceae	g__Incertae_Sedis	p__Firmicutes	f__Erysipelotrichaceae	g__Turicibacter	inter Family
1362	OTU2339	OTU78	-0.401809	0	p__Firmicutes	f__Lachnospiraceae	g__Incertae_Sedis	p__Firmicutes	f__Lactobacillaceae	g__Lactobacillus	inter Family
1363	OTU2339	OTU82	0.5071	0	p__Firmicutes	f__Lachnospiraceae	g__Incertae_Sedis	p__Bacteroidetes	f__Rikenellaceae	g__Rikenellaceae_RC9_gut_group	inter Family
1364	OTU2339	OTU864	-0.645505	0	p__Firmicutes	f__Lachnospiraceae	g__Incertae_Sedis	p__Tenericutes	f__Mycoplasmataceae	g__Mycoplasma	inter Family
1365	OTU2339	OTU869	-0.411098	0	p__Firmicutes	f__Lachnospiraceae	g__Incertae_Sedis	p__Firmicutes	f__Streptococcaceae	g__Streptococcus	inter Family
1366	OTU2339	OTU977	-0.377812	0	p__Firmicutes	f__Lachnospiraceae	g__Incertae_Sedis	p__Proteobacteria	f__Helicobacteraceae	g__Helicobacter	inter Family
1367	OTU2360	OTU264	0.931388	0	p__Firmicutes	f__Clostridiaceae_1	g__Clostridium_sensu_stricto_1	p__Firmicutes	f__Peptostreptococcaceae	g__Terrisporobacter	inter Family
1368	OTU2360	OTU267	0.739041	0	p__Firmicutes	f__Clostridiaceae_1	g__Clostridium_sensu_stricto_1	p__Firmicutes	f__Streptococcaceae	g__Lactococcus	inter Family
1369	OTU2360	OTU380	-0.276486	0.01	p__Firmicutes	f__Clostridiaceae_1	g__Clostridium_sensu_stricto_1	p__Firmicutes	f__Lachnospiraceae	g__Lachnospiraceae_UCG-005	inter Family
1370	OTU2360	OTU390	-0.519473	0	p__Firmicutes	f__Clostridiaceae_1	g__Clostridium_sensu_stricto_1	p__Bacteroidetes	f__Bacteroidales_S24-7_group	g__norank1	inter Family
1371	OTU2360	OTU405	-0.461299	0	p__Firmicutes	f__Clostridiaceae_1	g__Clostridium_sensu_stricto_1	p__Bacteroidetes	f__Prevotellaceae	g__Alloprevotella	inter Family
1372	OTU2360	OTU41	0.660517	0	p__Firmicutes	f__Clostridiaceae_1	g__Clostridium_sensu_stricto_1	p__Proteobacteria	f__Pseudomonadaceae	g__Pseudomonas	inter Family
1373	OTU2360	OTU480	-0.548188	0	p__Firmicutes	f__Clostridiaceae_1	g__Clostridium_sensu_stricto_1	p__Firmicutes	f__Acidaminococcaceae	g__Phascolarctobacterium	inter Family
1374	OTU2360	OTU524	0.360241	0	p__Firmicutes	f__Clostridiaceae_1	g__Clostridium_sensu_stricto_1	p__Proteobacteria	f__Helicobacteraceae	g__Helicobacter	inter Family
1375	OTU2360	OTU530	-0.288752	0	p__Firmicutes	f__Clostridiaceae_1	g__Clostridium_sensu_stricto_1	p__Bacteroidetes	f__Prevotellaceae	g__Unclassified	inter Family
1376	OTU2360	OTU584	-0.383304	0	p__Firmicutes	f__Clostridiaceae_1	g__Clostridium_sensu_stricto_1	p__Bacteroidetes	f__Prevotellaceae	g__uncultured5	inter Family
1377	OTU2360	OTU602	-0.451072	0	p__Firmicutes	f__Clostridiaceae_1	g__Clostridium_sensu_stricto_1	p__Bacteroidetes	f__Prevotellaceae	g__Prevotellaceae_NK3B31_group	inter Family
1378	OTU2360	OTU62	0.273682	0	p__Firmicutes	f__Clostridiaceae_1	g__Clostridium_sensu_stricto_1	p__Firmicutes	f__Lactobacillaceae	g__Lactobacillus	inter Family
1379	OTU2360	OTU657	0.937899	0	p__Firmicutes	f__Clostridiaceae_1	g__Clostridium_sensu_stricto_1	p__Firmicutes	f__Erysipelotrichaceae	g__Turicibacter	inter Family
1380	OTU2360	OTU777	-0.363412	0	p__Firmicutes	f__Clostridiaceae_1	g__Clostridium_sensu_stricto_1	p__Firmicutes	f__Veillonellaceae	g__Megasphaera	inter Family
1381	OTU2360	OTU82	-0.554029	0	p__Firmicutes	f__Clostridiaceae_1	g__Clostridium_sensu_stricto_1	p__Bacteroidetes	f__Rikenellaceae	g__Rikenellaceae_RC9_gut_group	inter Family
1382	OTU2360	OTU864	0.66867	0	p__Firmicutes	f__Clostridiaceae_1	g__Clostridium_sensu_stricto_1	p__Tenericutes	f__Mycoplasmataceae	g__Mycoplasma	inter Family
1383	OTU2360	OTU869	0.752403	0	p__Firmicutes	f__Clostridiaceae_1	g__Clostridium_sensu_stricto_1	p__Firmicutes	f__Streptococcaceae	g__Streptococcus	inter Family
1384	OTU2360	OTU977	0.486442	0	p__Firmicutes	f__Clostridiaceae_1	g__Clostridium_sensu_stricto_1	p__Proteobacteria	f__Helicobacteraceae	g__Helicobacter	inter Family
1385	OTU264	OTU267	0.72545	0	p__Firmicutes	f__Peptostreptococcaceae	g__Terrisporobacter	p__Firmicutes	f__Streptococcaceae	g__Lactococcus	inter Family
1386	OTU264	OTU390	-0.505588	0	p__Firmicutes	f__Peptostreptococcaceae	g__Terrisporobacter	p__Bacteroidetes	f__Bacteroidales_S24-7_group	g__norank1	inter Family
1387	OTU264	OTU405	-0.508026	0	p__Firmicutes	f__Peptostreptococcaceae	g__Terrisporobacter	p__Bacteroidetes	f__Prevotellaceae	g__Alloprevotella	inter Family
1388	OTU264	OTU41	0.665675	0	p__Firmicutes	f__Peptostreptococcaceae	g__Terrisporobacter	p__Proteobacteria	f__Pseudomonadaceae	g__Pseudomonas	inter Family
1389	OTU264	OTU480	-0.553581	0	p__Firmicutes	f__Peptostreptococcaceae	g__Terrisporobacter	p__Firmicutes	f__Acidaminococcaceae	g__Phascolarctobacterium	inter Family
1390	OTU264	OTU524	0.351325	0	p__Firmicutes	f__Peptostreptococcaceae	g__Terrisporobacter	p__Proteobacteria	f__Helicobacteraceae	g__Helicobacter	inter Family
1391	OTU264	OTU530	-0.291512	0.01	p__Firmicutes	f__Peptostreptococcaceae	g__Terrisporobacter	p__Bacteroidetes	f__Prevotellaceae	g__Unclassified	inter Family
1392	OTU264	OTU584	-0.379668	0	p__Firmicutes	f__Peptostreptococcaceae	g__Terrisporobacter	p__Bacteroidetes	f__Prevotellaceae	g__uncultured5	inter Family
1393	OTU264	OTU602	-0.47801	0	p__Firmicutes	f__Peptostreptococcaceae	g__Terrisporobacter	p__Bacteroidetes	f__Prevotellaceae	g__Prevotellaceae_NK3B31_group	inter Family
1394	OTU264	OTU62	0.371318	0	p__Firmicutes	f__Peptostreptococcaceae	g__Terrisporobacter	p__Firmicutes	f__Lactobacillaceae	g__Lactobacillus	inter Family
1395	OTU264	OTU657	0.893186	0	p__Firmicutes	f__Peptostreptococcaceae	g__Terrisporobacter	p__Firmicutes	f__Erysipelotrichaceae	g__Turicibacter	inter Family
1396	OTU264	OTU777	-0.346113	0	p__Firmicutes	f__Peptostreptococcaceae	g__Terrisporobacter	p__Firmicutes	f__Veillonellaceae	g__Megasphaera	inter Family
1397	OTU264	OTU78	0.285656	0.02	p__Firmicutes	f__Peptostreptococcaceae	g__Terrisporobacter	p__Firmicutes	f__Lactobacillaceae	g__Lactobacillus	inter Family
1398	OTU264	OTU82	-0.515188	0	p__Firmicutes	f__Peptostreptococcaceae	g__Terrisporobacter	p__Bacteroidetes	f__Rikenellaceae	g__Rikenellaceae_RC9_gut_group	inter Family
1399	OTU264	OTU864	0.704145	0	p__Firmicutes	f__Peptostreptococcaceae	g__Terrisporobacter	p__Tenericutes	f__Mycoplasmataceae	g__Mycoplasma	inter Family
1400	OTU264	OTU869	0.704946	0	p__Firmicutes	f__Peptostreptococcaceae	g__Terrisporobacter	p__Firmicutes	f__Streptococcaceae	g__Streptococcus	inter Family
1401	OTU264	OTU977	0.52883	0	p__Firmicutes	f__Peptostreptococcaceae	g__Terrisporobacter	p__Proteobacteria	f__Helicobacteraceae	g__Helicobacter	inter Family
1402	OTU267	OTU380	-0.402439	0	p__Firmicutes	f__Streptococcaceae	g__Lactococcus	p__Firmicutes	f__Lachnospiraceae	g__Lachnospiraceae_UCG-005	inter Family
1403	OTU267	OTU390	-0.568981	0	p__Firmicutes	f__Streptococcaceae	g__Lactococcus	p__Bacteroidetes	f__Bacteroidales_S24-7_group	g__norank1	inter Family
1404	OTU267	OTU405	-0.54716	0	p__Firmicutes	f__Streptococcaceae	g__Lactococcus	p__Bacteroidetes	f__Prevotellaceae	g__Alloprevotella	inter Family
1405	OTU267	OTU41	0.829934	0	p__Firmicutes	f__Streptococcaceae	g__Lactococcus	p__Proteobacteria	f__Pseudomonadaceae	g__Pseudomonas	inter Family
1406	OTU267	OTU480	-0.652693	0	p__Firmicutes	f__Streptococcaceae	g__Lactococcus	p__Firmicutes	f__Acidaminococcaceae	g__Phascolarctobacterium	inter Family
1407	OTU267	OTU524	0.349373	0	p__Firmicutes	f__Streptococcaceae	g__Lactococcus	p__Proteobacteria	f__Helicobacteraceae	g__Helicobacter	inter Family
1408	OTU267	OTU530	-0.374853	0	p__Firmicutes	f__Streptococcaceae	g__Lactococcus	p__Bacteroidetes	f__Prevotellaceae	g__Unclassified	inter Family
1409	OTU267	OTU584	-0.506065	0	p__Firmicutes	f__Streptococcaceae	g__Lactococcus	p__Bacteroidetes	f__Prevotellaceae	g__uncultured5	inter Family
1410	OTU267	OTU602	-0.530877	0	p__Firmicutes	f__Streptococcaceae	g__Lactococcus	p__Bacteroidetes	f__Prevotellaceae	g__Prevotellaceae_NK3B31_group	inter Family
1411	OTU267	OTU62	0.598881	0	p__Firmicutes	f__Streptococcaceae	g__Lactococcus	p__Firmicutes	f__Lactobacillaceae	g__Lactobacillus	inter Family
1412	OTU267	OTU648	-0.201905	0.04	p__Firmicutes	f__Streptococcaceae	g__Lactococcus	p__Firmicutes	f__Ruminococcaceae	g__[Eubacterium]_coprostanoligenes_group	inter Family
1413	OTU267	OTU657	0.701372	0	p__Firmicutes	f__Streptococcaceae	g__Lactococcus	p__Firmicutes	f__Erysipelotrichaceae	g__Turicibacter	inter Family
1414	OTU267	OTU777	-0.365169	0	p__Firmicutes	f__Streptococcaceae	g__Lactococcus	p__Firmicutes	f__Veillonellaceae	g__Megasphaera	inter Family
1415	OTU267	OTU78	0.567872	0	p__Firmicutes	f__Streptococcaceae	g__Lactococcus	p__Firmicutes	f__Lactobacillaceae	g__Lactobacillus	inter Family
1416	OTU267	OTU82	-0.600614	0	p__Firmicutes	f__Streptococcaceae	g__Lactococcus	p__Bacteroidetes	f__Rikenellaceae	g__Rikenellaceae_RC9_gut_group	inter Family
1417	OTU267	OTU864	0.686222	0	p__Firmicutes	f__Streptococcaceae	g__Lactococcus	p__Tenericutes	f__Mycoplasmataceae	g__Mycoplasma	inter Family
1418	OTU267	OTU869	0.513501	0	p__Firmicutes	f__Streptococcaceae	g__Lactococcus	p__Firmicutes	f__Streptococcaceae	g__Streptococcus	intra Family
1419	OTU267	OTU977	0.465382	0	p__Firmicutes	f__Streptococcaceae	g__Lactococcus	p__Proteobacteria	f__Helicobacteraceae	g__Helicobacter	inter Family
1420	OTU380	OTU390	0.505229	0	p__Firmicutes	f__Lachnospiraceae	g__Lachnospiraceae_UCG-005	p__Bacteroidetes	f__Bacteroidales_S24-7_group	g__norank1	inter Family
1421	OTU380	OTU41	-0.382061	0	p__Firmicutes	f__Lachnospiraceae	g__Lachnospiraceae_UCG-005	p__Proteobacteria	f__Pseudomonadaceae	g__Pseudomonas	inter Family
1422	OTU380	OTU480	0.441879	0	p__Firmicutes	f__Lachnospiraceae	g__Lachnospiraceae_UCG-005	p__Firmicutes	f__Acidaminococcaceae	g__Phascolarctobacterium	inter Family
1423	OTU380	OTU602	0.214918	0.05	p__Firmicutes	f__Lachnospiraceae	g__Lachnospiraceae_UCG-005	p__Bacteroidetes	f__Prevotellaceae	g__Prevotellaceae_NK3B31_group	inter Family
1424	OTU380	OTU648	0.23084	0.03	p__Firmicutes	f__Lachnospiraceae	g__Lachnospiraceae_UCG-005	p__Firmicutes	f__Ruminococcaceae	g__[Eubacterium]_coprostanoligenes_group	inter Family
1425	OTU380	OTU657	-0.268851	0	p__Firmicutes	f__Lachnospiraceae	g__Lachnospiraceae_UCG-005	p__Firmicutes	f__Erysipelotrichaceae	g__Turicibacter	inter Family
1426	OTU380	OTU78	-0.226548	0.03	p__Firmicutes	f__Lachnospiraceae	g__Lachnospiraceae_UCG-005	p__Firmicutes	f__Lactobacillaceae	g__Lactobacillus	inter Family
1427	OTU380	OTU82	0.456778	0	p__Firmicutes	f__Lachnospiraceae	g__Lachnospiraceae_UCG-005	p__Bacteroidetes	f__Rikenellaceae	g__Rikenellaceae_RC9_gut_group	inter Family
1428	OTU380	OTU864	-0.350415	0	p__Firmicutes	f__Lachnospiraceae	g__Lachnospiraceae_UCG-005	p__Tenericutes	f__Mycoplasmataceae	g__Mycoplasma	inter Family
1429	OTU380	OTU869	-0.255603	0.03	p__Firmicutes	f__Lachnospiraceae	g__Lachnospiraceae_UCG-005	p__Firmicutes	f__Streptococcaceae	g__Streptococcus	inter Family
1430	OTU380	OTU977	-0.2243	0.01	p__Firmicutes	f__Lachnospiraceae	g__Lachnospiraceae_UCG-005	p__Proteobacteria	f__Helicobacteraceae	g__Helicobacter	inter Family
1431	OTU390	OTU405	0.541359	0	p__Bacteroidetes	f__Bacteroidales_S24-7_group	g__norank1	p__Bacteroidetes	f__Prevotellaceae	g__Alloprevotella	inter Family
1432	OTU390	OTU41	-0.588494	0	p__Bacteroidetes	f__Bacteroidales_S24-7_group	g__norank1	p__Proteobacteria	f__Pseudomonadaceae	g__Pseudomonas	inter Family
1433	OTU390	OTU480	0.696289	0	p__Bacteroidetes	f__Bacteroidales_S24-7_group	g__norank1	p__Firmicutes	f__Acidaminococcaceae	g__Phascolarctobacterium	inter Family
1434	OTU390	OTU524	-0.275553	0.01	p__Bacteroidetes	f__Bacteroidales_S24-7_group	g__norank1	p__Proteobacteria	f__Helicobacteraceae	g__Helicobacter	inter Family
1435	OTU390	OTU584	0.398115	0	p__Bacteroidetes	f__Bacteroidales_S24-7_group	g__norank1	p__Bacteroidetes	f__Prevotellaceae	g__uncultured5	inter Family
1436	OTU390	OTU602	0.364655	0	p__Bacteroidetes	f__Bacteroidales_S24-7_group	g__norank1	p__Bacteroidetes	f__Prevotellaceae	g__Prevotellaceae_NK3B31_group	inter Family
1437	OTU390	OTU62	-0.274646	0	p__Bacteroidetes	f__Bacteroidales_S24-7_group	g__norank1	p__Firmicutes	f__Lactobacillaceae	g__Lactobacillus	inter Family
1438	OTU390	OTU648	0.517156	0	p__Bacteroidetes	f__Bacteroidales_S24-7_group	g__norank1	p__Firmicutes	f__Ruminococcaceae	g__[Eubacterium]_coprostanoligenes_group	inter Family
1439	OTU390	OTU657	-0.475611	0	p__Bacteroidetes	f__Bacteroidales_S24-7_group	g__norank1	p__Firmicutes	f__Erysipelotrichaceae	g__Turicibacter	inter Family
1440	OTU390	OTU78	-0.296613	0.01	p__Bacteroidetes	f__Bacteroidales_S24-7_group	g__norank1	p__Firmicutes	f__Lactobacillaceae	g__Lactobacillus	inter Family
1441	OTU390	OTU82	0.675532	0	p__Bacteroidetes	f__Bacteroidales_S24-7_group	g__norank1	p__Bacteroidetes	f__Rikenellaceae	g__Rikenellaceae_RC9_gut_group	inter Family
1442	OTU390	OTU864	-0.5508	0	p__Bacteroidetes	f__Bacteroidales_S24-7_group	g__norank1	p__Tenericutes	f__Mycoplasmataceae	g__Mycoplasma	inter Family
1443	OTU390	OTU869	-0.444478	0	p__Bacteroidetes	f__Bacteroidales_S24-7_group	g__norank1	p__Firmicutes	f__Streptococcaceae	g__Streptococcus	inter Family
1444	OTU390	OTU977	-0.333645	0	p__Bacteroidetes	f__Bacteroidales_S24-7_group	g__norank1	p__Proteobacteria	f__Helicobacteraceae	g__Helicobacter	inter Family
1445	OTU405	OTU41	-0.547098	0	p__Bacteroidetes	f__Prevotellaceae	g__Alloprevotella	p__Proteobacteria	f__Pseudomonadaceae	g__Pseudomonas	inter Family
1446	OTU405	OTU480	0.610039	0	p__Bacteroidetes	f__Prevotellaceae	g__Alloprevotella	p__Firmicutes	f__Acidaminococcaceae	g__Phascolarctobacterium	inter Family
1447	OTU405	OTU524	-0.304044	0.01	p__Bacteroidetes	f__Prevotellaceae	g__Alloprevotella	p__Proteobacteria	f__Helicobacteraceae	g__Helicobacter	inter Family
1448	OTU405	OTU530	0.267707	0	p__Bacteroidetes	f__Prevotellaceae	g__Alloprevotella	p__Bacteroidetes	f__Prevotellaceae	g__Unclassified	intra Family
1449	OTU405	OTU584	0.43508	0	p__Bacteroidetes	f__Prevotellaceae	g__Alloprevotella	p__Bacteroidetes	f__Prevotellaceae	g__uncultured5	intra Family
1450	OTU405	OTU602	0.491196	0	p__Bacteroidetes	f__Prevotellaceae	g__Alloprevotella	p__Bacteroidetes	f__Prevotellaceae	g__Prevotellaceae_NK3B31_group	intra Family
1451	OTU405	OTU62	-0.321238	0	p__Bacteroidetes	f__Prevotellaceae	g__Alloprevotella	p__Firmicutes	f__Lactobacillaceae	g__Lactobacillus	inter Family
1452	OTU405	OTU648	0.249641	0.01	p__Bacteroidetes	f__Prevotellaceae	g__Alloprevotella	p__Firmicutes	f__Ruminococcaceae	g__[Eubacterium]_coprostanoligenes_group	inter Family
1453	OTU405	OTU657	-0.408983	0	p__Bacteroidetes	f__Prevotellaceae	g__Alloprevotella	p__Firmicutes	f__Erysipelotrichaceae	g__Turicibacter	inter Family
1454	OTU405	OTU777	0.378755	0	p__Bacteroidetes	f__Prevotellaceae	g__Alloprevotella	p__Firmicutes	f__Veillonellaceae	g__Megasphaera	inter Family
1455	OTU405	OTU78	-0.350082	0	p__Bacteroidetes	f__Prevotellaceae	g__Alloprevotella	p__Firmicutes	f__Lactobacillaceae	g__Lactobacillus	inter Family
1456	OTU405	OTU82	0.512897	0	p__Bacteroidetes	f__Prevotellaceae	g__Alloprevotella	p__Bacteroidetes	f__Rikenellaceae	g__Rikenellaceae_RC9_gut_group	inter Family
1457	OTU405	OTU864	-0.573231	0	p__Bacteroidetes	f__Prevotellaceae	g__Alloprevotella	p__Tenericutes	f__Mycoplasmataceae	g__Mycoplasma	inter Family
1458	OTU405	OTU869	-0.421957	0	p__Bacteroidetes	f__Prevotellaceae	g__Alloprevotella	p__Firmicutes	f__Streptococcaceae	g__Streptococcus	inter Family
1459	OTU405	OTU977	-0.370853	0	p__Bacteroidetes	f__Prevotellaceae	g__Alloprevotella	p__Proteobacteria	f__Helicobacteraceae	g__Helicobacter	inter Family
1460	OTU41	OTU480	-0.630757	0	p__Proteobacteria	f__Pseudomonadaceae	g__Pseudomonas	p__Firmicutes	f__Acidaminococcaceae	g__Phascolarctobacterium	inter Family
1461	OTU41	OTU524	0.321479	0	p__Proteobacteria	f__Pseudomonadaceae	g__Pseudomonas	p__Proteobacteria	f__Helicobacteraceae	g__Helicobacter	inter Family
1462	OTU41	OTU530	-0.373691	0	p__Proteobacteria	f__Pseudomonadaceae	g__Pseudomonas	p__Bacteroidetes	f__Prevotellaceae	g__Unclassified	inter Family
1463	OTU41	OTU584	-0.516426	0	p__Proteobacteria	f__Pseudomonadaceae	g__Pseudomonas	p__Bacteroidetes	f__Prevotellaceae	g__uncultured5	inter Family
1464	OTU41	OTU602	-0.509342	0	p__Proteobacteria	f__Pseudomonadaceae	g__Pseudomonas	p__Bacteroidetes	f__Prevotellaceae	g__Prevotellaceae_NK3B31_group	inter Family
1465	OTU41	OTU62	0.557969	0	p__Proteobacteria	f__Pseudomonadaceae	g__Pseudomonas	p__Firmicutes	f__Lactobacillaceae	g__Lactobacillus	inter Family
1466	OTU41	OTU648	-0.292299	0	p__Proteobacteria	f__Pseudomonadaceae	g__Pseudomonas	p__Firmicutes	f__Ruminococcaceae	g__[Eubacterium]_coprostanoligenes_group	inter Family
1467	OTU41	OTU657	0.629948	0	p__Proteobacteria	f__Pseudomonadaceae	g__Pseudomonas	p__Firmicutes	f__Erysipelotrichaceae	g__Turicibacter	inter Family
1468	OTU41	OTU777	-0.385783	0	p__Proteobacteria	f__Pseudomonadaceae	g__Pseudomonas	p__Firmicutes	f__Veillonellaceae	g__Megasphaera	inter Family
1469	OTU41	OTU78	0.540476	0	p__Proteobacteria	f__Pseudomonadaceae	g__Pseudomonas	p__Firmicutes	f__Lactobacillaceae	g__Lactobacillus	inter Family
1470	OTU41	OTU82	-0.559272	0	p__Proteobacteria	f__Pseudomonadaceae	g__Pseudomonas	p__Bacteroidetes	f__Rikenellaceae	g__Rikenellaceae_RC9_gut_group	inter Family
1471	OTU41	OTU864	0.628636	0	p__Proteobacteria	f__Pseudomonadaceae	g__Pseudomonas	p__Tenericutes	f__Mycoplasmataceae	g__Mycoplasma	inter Family
1472	OTU41	OTU869	0.437908	0	p__Proteobacteria	f__Pseudomonadaceae	g__Pseudomonas	p__Firmicutes	f__Streptococcaceae	g__Streptococcus	inter Family
1473	OTU41	OTU977	0.405609	0	p__Proteobacteria	f__Pseudomonadaceae	g__Pseudomonas	p__Proteobacteria	f__Helicobacteraceae	g__Helicobacter	inter Family
1474	OTU480	OTU524	-0.384436	0	p__Firmicutes	f__Acidaminococcaceae	g__Phascolarctobacterium	p__Proteobacteria	f__Helicobacteraceae	g__Helicobacter	inter Family
1475	OTU480	OTU530	0.239569	0.03	p__Firmicutes	f__Acidaminococcaceae	g__Phascolarctobacterium	p__Bacteroidetes	f__Prevotellaceae	g__Unclassified	inter Family
1476	OTU480	OTU584	0.420233	0	p__Firmicutes	f__Acidaminococcaceae	g__Phascolarctobacterium	p__Bacteroidetes	f__Prevotellaceae	g__uncultured5	inter Family
1477	OTU480	OTU602	0.520145	0	p__Firmicutes	f__Acidaminococcaceae	g__Phascolarctobacterium	p__Bacteroidetes	f__Prevotellaceae	g__Prevotellaceae_NK3B31_group	inter Family
1478	OTU480	OTU62	-0.356683	0.01	p__Firmicutes	f__Acidaminococcaceae	g__Phascolarctobacterium	p__Firmicutes	f__Lactobacillaceae	g__Lactobacillus	inter Family
1479	OTU480	OTU648	0.422124	0	p__Firmicutes	f__Acidaminococcaceae	g__Phascolarctobacterium	p__Firmicutes	f__Ruminococcaceae	g__[Eubacterium]_coprostanoligenes_group	inter Family
1480	OTU480	OTU657	-0.517621	0	p__Firmicutes	f__Acidaminococcaceae	g__Phascolarctobacterium	p__Firmicutes	f__Erysipelotrichaceae	g__Turicibacter	inter Family
1481	OTU480	OTU777	0.28475	0.02	p__Firmicutes	f__Acidaminococcaceae	g__Phascolarctobacterium	p__Firmicutes	f__Veillonellaceae	g__Megasphaera	inter Family
1482	OTU480	OTU78	-0.383916	0	p__Firmicutes	f__Acidaminococcaceae	g__Phascolarctobacterium	p__Firmicutes	f__Lactobacillaceae	g__Lactobacillus	inter Family
1483	OTU480	OTU82	0.653477	0	p__Firmicutes	f__Acidaminococcaceae	g__Phascolarctobacterium	p__Bacteroidetes	f__Rikenellaceae	g__Rikenellaceae_RC9_gut_group	inter Family
1484	OTU480	OTU864	-0.665534	0	p__Firmicutes	f__Acidaminococcaceae	g__Phascolarctobacterium	p__Tenericutes	f__Mycoplasmataceae	g__Mycoplasma	inter Family
1485	OTU480	OTU869	-0.500624	0	p__Firmicutes	f__Acidaminococcaceae	g__Phascolarctobacterium	p__Firmicutes	f__Streptococcaceae	g__Streptococcus	inter Family
1486	OTU480	OTU977	-0.482767	0	p__Firmicutes	f__Acidaminococcaceae	g__Phascolarctobacterium	p__Proteobacteria	f__Helicobacteraceae	g__Helicobacter	inter Family
1487	OTU482	OTU530	0.245664	0.02	p__Proteobacteria	f__Campylobacteraceae	g__Campylobacter	p__Bacteroidetes	f__Prevotellaceae	g__Unclassified	inter Family
1488	OTU482	OTU602	0.234836	0.03	p__Proteobacteria	f__Campylobacteraceae	g__Campylobacter	p__Bacteroidetes	f__Prevotellaceae	g__Prevotellaceae_NK3B31_group	inter Family
1489	OTU482	OTU977	0.24165	0.03	p__Proteobacteria	f__Campylobacteraceae	g__Campylobacter	p__Proteobacteria	f__Helicobacteraceae	g__Helicobacter	inter Family
1490	OTU524	OTU530	-0.213139	0.02	p__Proteobacteria	f__Helicobacteraceae	g__Helicobacter	p__Bacteroidetes	f__Prevotellaceae	g__Unclassified	inter Family
1491	OTU524	OTU584	-0.256912	0.04	p__Proteobacteria	f__Helicobacteraceae	g__Helicobacter	p__Bacteroidetes	f__Prevotellaceae	g__uncultured5	inter Family
1492	OTU524	OTU602	-0.367742	0	p__Proteobacteria	f__Helicobacteraceae	g__Helicobacter	p__Bacteroidetes	f__Prevotellaceae	g__Prevotellaceae_NK3B31_group	inter Family
1493	OTU524	OTU62	0.36253	0	p__Proteobacteria	f__Helicobacteraceae	g__Helicobacter	p__Firmicutes	f__Lactobacillaceae	g__Lactobacillus	inter Family
1494	OTU524	OTU657	0.324759	0	p__Proteobacteria	f__Helicobacteraceae	g__Helicobacter	p__Firmicutes	f__Erysipelotrichaceae	g__Turicibacter	inter Family
1495	OTU524	OTU777	-0.327196	0	p__Proteobacteria	f__Helicobacteraceae	g__Helicobacter	p__Firmicutes	f__Veillonellaceae	g__Megasphaera	inter Family
1496	OTU524	OTU78	0.282014	0.02	p__Proteobacteria	f__Helicobacteraceae	g__Helicobacter	p__Firmicutes	f__Lactobacillaceae	g__Lactobacillus	inter Family
1497	OTU524	OTU82	-0.22073	0.01	p__Proteobacteria	f__Helicobacteraceae	g__Helicobacter	p__Bacteroidetes	f__Rikenellaceae	g__Rikenellaceae_RC9_gut_group	inter Family
1498	OTU524	OTU864	0.425071	0	p__Proteobacteria	f__Helicobacteraceae	g__Helicobacter	p__Tenericutes	f__Mycoplasmataceae	g__Mycoplasma	inter Family
1499	OTU524	OTU977	0.216812	0.01	p__Proteobacteria	f__Helicobacteraceae	g__Helicobacter	p__Proteobacteria	f__Helicobacteraceae	g__Helicobacter	intra Family
1500	OTU530	OTU584	0.534726	0	p__Bacteroidetes	f__Prevotellaceae	g__Unclassified	p__Bacteroidetes	f__Prevotellaceae	g__uncultured5	intra Family
1501	OTU530	OTU602	0.656122	0	p__Bacteroidetes	f__Prevotellaceae	g__Unclassified	p__Bacteroidetes	f__Prevotellaceae	g__Prevotellaceae_NK3B31_group	intra Family
1502	OTU530	OTU62	-0.240243	0.02	p__Bacteroidetes	f__Prevotellaceae	g__Unclassified	p__Firmicutes	f__Lactobacillaceae	g__Lactobacillus	inter Family
1503	OTU530	OTU657	-0.256461	0.04	p__Bacteroidetes	f__Prevotellaceae	g__Unclassified	p__Firmicutes	f__Erysipelotrichaceae	g__Turicibacter	inter Family
1504	OTU530	OTU777	0.243589	0	p__Bacteroidetes	f__Prevotellaceae	g__Unclassified	p__Firmicutes	f__Veillonellaceae	g__Megasphaera	inter Family
1505	OTU530	OTU78	-0.259642	0.01	p__Bacteroidetes	f__Prevotellaceae	g__Unclassified	p__Firmicutes	f__Lactobacillaceae	g__Lactobacillus	inter Family
1506	OTU530	OTU864	-0.284213	0	p__Bacteroidetes	f__Prevotellaceae	g__Unclassified	p__Tenericutes	f__Mycoplasmataceae	g__Mycoplasma	inter Family
1507	OTU530	OTU869	-0.348963	0	p__Bacteroidetes	f__Prevotellaceae	g__Unclassified	p__Firmicutes	f__Streptococcaceae	g__Streptococcus	inter Family
1508	OTU584	OTU602	0.499772	0	p__Bacteroidetes	f__Prevotellaceae	g__uncultured5	p__Bacteroidetes	f__Prevotellaceae	g__Prevotellaceae_NK3B31_group	intra Family
1509	OTU584	OTU62	-0.439736	0	p__Bacteroidetes	f__Prevotellaceae	g__uncultured5	p__Firmicutes	f__Lactobacillaceae	g__Lactobacillus	inter Family
1510	OTU584	OTU648	0.210086	0.05	p__Bacteroidetes	f__Prevotellaceae	g__uncultured5	p__Firmicutes	f__Ruminococcaceae	g__[Eubacterium]_coprostanoligenes_group	inter Family
1511	OTU584	OTU657	-0.361481	0	p__Bacteroidetes	f__Prevotellaceae	g__uncultured5	p__Firmicutes	f__Erysipelotrichaceae	g__Turicibacter	inter Family
1512	OTU584	OTU78	-0.380895	0	p__Bacteroidetes	f__Prevotellaceae	g__uncultured5	p__Firmicutes	f__Lactobacillaceae	g__Lactobacillus	inter Family
1513	OTU584	OTU82	0.380721	0	p__Bacteroidetes	f__Prevotellaceae	g__uncultured5	p__Bacteroidetes	f__Rikenellaceae	g__Rikenellaceae_RC9_gut_group	inter Family
1514	OTU584	OTU864	-0.436352	0	p__Bacteroidetes	f__Prevotellaceae	g__uncultured5	p__Tenericutes	f__Mycoplasmataceae	g__Mycoplasma	inter Family
1515	OTU584	OTU869	-0.342879	0.01	p__Bacteroidetes	f__Prevotellaceae	g__uncultured5	p__Firmicutes	f__Streptococcaceae	g__Streptococcus	inter Family
1516	OTU584	OTU977	-0.297748	0	p__Bacteroidetes	f__Prevotellaceae	g__uncultured5	p__Proteobacteria	f__Helicobacteraceae	g__Helicobacter	inter Family
1517	OTU602	OTU62	-0.3391	0	p__Bacteroidetes	f__Prevotellaceae	g__Prevotellaceae_NK3B31_group	p__Firmicutes	f__Lactobacillaceae	g__Lactobacillus	inter Family
1518	OTU602	OTU657	-0.403851	0	p__Bacteroidetes	f__Prevotellaceae	g__Prevotellaceae_NK3B31_group	p__Firmicutes	f__Erysipelotrichaceae	g__Turicibacter	inter Family
1519	OTU602	OTU777	0.251306	0.04	p__Bacteroidetes	f__Prevotellaceae	g__Prevotellaceae_NK3B31_group	p__Firmicutes	f__Veillonellaceae	g__Megasphaera	inter Family
1520	OTU602	OTU78	-0.417499	0	p__Bacteroidetes	f__Prevotellaceae	g__Prevotellaceae_NK3B31_group	p__Firmicutes	f__Lactobacillaceae	g__Lactobacillus	inter Family
1521	OTU602	OTU82	0.437867	0	p__Bacteroidetes	f__Prevotellaceae	g__Prevotellaceae_NK3B31_group	p__Bacteroidetes	f__Rikenellaceae	g__Rikenellaceae_RC9_gut_group	inter Family
1522	OTU602	OTU864	-0.472063	0	p__Bacteroidetes	f__Prevotellaceae	g__Prevotellaceae_NK3B31_group	p__Tenericutes	f__Mycoplasmataceae	g__Mycoplasma	inter Family
1523	OTU602	OTU869	-0.452257	0	p__Bacteroidetes	f__Prevotellaceae	g__Prevotellaceae_NK3B31_group	p__Firmicutes	f__Streptococcaceae	g__Streptococcus	inter Family
1524	OTU602	OTU977	-0.288779	0	p__Bacteroidetes	f__Prevotellaceae	g__Prevotellaceae_NK3B31_group	p__Proteobacteria	f__Helicobacteraceae	g__Helicobacter	inter Family
1525	OTU62	OTU657	0.273521	0.01	p__Firmicutes	f__Lactobacillaceae	g__Lactobacillus	p__Firmicutes	f__Erysipelotrichaceae	g__Turicibacter	inter Family
1526	OTU62	OTU777	-0.258733	0.05	p__Firmicutes	f__Lactobacillaceae	g__Lactobacillus	p__Firmicutes	f__Veillonellaceae	g__Megasphaera	inter Family
1527	OTU62	OTU78	0.881123	0	p__Firmicutes	f__Lactobacillaceae	g__Lactobacillus	p__Firmicutes	f__Lactobacillaceae	g__Lactobacillus	intra Family
1528	OTU62	OTU82	-0.235803	0.03	p__Firmicutes	f__Lactobacillaceae	g__Lactobacillus	p__Bacteroidetes	f__Rikenellaceae	g__Rikenellaceae_RC9_gut_group	inter Family
1529	OTU62	OTU864	0.42833	0	p__Firmicutes	f__Lactobacillaceae	g__Lactobacillus	p__Tenericutes	f__Mycoplasmataceae	g__Mycoplasma	inter Family
1530	OTU62	OTU977	0.323539	0	p__Firmicutes	f__Lactobacillaceae	g__Lactobacillus	p__Proteobacteria	f__Helicobacteraceae	g__Helicobacter	inter Family
1531	OTU648	OTU82	0.356661	0.01	p__Firmicutes	f__Ruminococcaceae	g__[Eubacterium]_coprostanoligenes_group	p__Bacteroidetes	f__Rikenellaceae	g__Rikenellaceae_RC9_gut_group	inter Family
1532	OTU648	OTU864	-0.401696	0	p__Firmicutes	f__Ruminococcaceae	g__[Eubacterium]_coprostanoligenes_group	p__Tenericutes	f__Mycoplasmataceae	g__Mycoplasma	inter Family
1533	OTU657	OTU777	-0.345733	0.01	p__Firmicutes	f__Erysipelotrichaceae	g__Turicibacter	p__Firmicutes	f__Veillonellaceae	g__Megasphaera	inter Family
1534	OTU657	OTU82	-0.530364	0	p__Firmicutes	f__Erysipelotrichaceae	g__Turicibacter	p__Bacteroidetes	f__Rikenellaceae	g__Rikenellaceae_RC9_gut_group	inter Family
1535	OTU657	OTU864	0.661409	0	p__Firmicutes	f__Erysipelotrichaceae	g__Turicibacter	p__Tenericutes	f__Mycoplasmataceae	g__Mycoplasma	inter Family
1536	OTU657	OTU869	0.750584	0	p__Firmicutes	f__Erysipelotrichaceae	g__Turicibacter	p__Firmicutes	f__Streptococcaceae	g__Streptococcus	inter Family
1537	OTU657	OTU977	0.491092	0	p__Firmicutes	f__Erysipelotrichaceae	g__Turicibacter	p__Proteobacteria	f__Helicobacteraceae	g__Helicobacter	inter Family
1538	OTU777	OTU82	0.221235	0.02	p__Firmicutes	f__Veillonellaceae	g__Megasphaera	p__Bacteroidetes	f__Rikenellaceae	g__Rikenellaceae_RC9_gut_group	inter Family
1539	OTU777	OTU864	-0.385604	0	p__Firmicutes	f__Veillonellaceae	g__Megasphaera	p__Tenericutes	f__Mycoplasmataceae	g__Mycoplasma	inter Family
1540	OTU777	OTU869	-0.379941	0	p__Firmicutes	f__Veillonellaceae	g__Megasphaera	p__Firmicutes	f__Streptococcaceae	g__Streptococcus	inter Family
1541	OTU777	OTU977	-0.296093	0	p__Firmicutes	f__Veillonellaceae	g__Megasphaera	p__Proteobacteria	f__Helicobacteraceae	g__Helicobacter	inter Family
1542	OTU78	OTU82	-0.247508	0.02	p__Firmicutes	f__Lactobacillaceae	g__Lactobacillus	p__Bacteroidetes	f__Rikenellaceae	g__Rikenellaceae_RC9_gut_group	inter Family
1543	OTU78	OTU864	0.39718	0	p__Firmicutes	f__Lactobacillaceae	g__Lactobacillus	p__Tenericutes	f__Mycoplasmataceae	g__Mycoplasma	inter Family
1544	OTU78	OTU977	0.295832	0	p__Firmicutes	f__Lactobacillaceae	g__Lactobacillus	p__Proteobacteria	f__Helicobacteraceae	g__Helicobacter	inter Family
1545	OTU82	OTU864	-0.602786	0	p__Bacteroidetes	f__Rikenellaceae	g__Rikenellaceae_RC9_gut_group	p__Tenericutes	f__Mycoplasmataceae	g__Mycoplasma	inter Family
1546	OTU82	OTU869	-0.506613	0	p__Bacteroidetes	f__Rikenellaceae	g__Rikenellaceae_RC9_gut_group	p__Firmicutes	f__Streptococcaceae	g__Streptococcus	inter Family
1547	OTU82	OTU977	-0.346677	0	p__Bacteroidetes	f__Rikenellaceae	g__Rikenellaceae_RC9_gut_group	p__Proteobacteria	f__Helicobacteraceae	g__Helicobacter	inter Family
1548	OTU864	OTU869	0.488051	0	p__Tenericutes	f__Mycoplasmataceae	g__Mycoplasma	p__Firmicutes	f__Streptococcaceae	g__Streptococcus	inter Family
1549	OTU864	OTU977	0.372547	0	p__Tenericutes	f__Mycoplasmataceae	g__Mycoplasma	p__Proteobacteria	f__Helicobacteraceae	g__Helicobacter	inter Family
1550	OTU869	OTU977	0.357804	0	p__Firmicutes	f__Streptococcaceae	g__Streptococcus	p__Proteobacteria	f__Helicobacteraceae	g__Helicobacter	inter Family
