# Supplementary material for: Spatial Heterogeneity and Co-occurrence of Mucosal and Luminal Microbiome across Swine Intestinal Tract
Source: Front Microbiol. 2018 Jan 26;9:48. doi: 10.3389/fmicb.2018.00048 (PMC5810300; doi:10.3389/fmicb.2018.00048)
Supplement: Supplementary file 5 [file Table5.XLSX]

## Sheet: Table S5
Table S5. Significant SparCC co-abundance or co-exclusion relationships between OTUs associated to mucosa (P<0.05).
	OTU1	OTU2	SparCC	P value	Phylum_OTU1	Family_OTU1	Genus_OTU1	Phylum_OTU2	Family_OTU2	Genus_OTU2	FamilyType
1	OTU1084	OTU1125	-0.213668	0.04	p__Proteobacteria	f__Pasteurellaceae	g__Actinobacillus	p__Proteobacteria	f__GR-WP33-58	g__norank2	inter Family
2	OTU1084	OTU1154	-0.220198	0.04	p__Proteobacteria	f__Pasteurellaceae	g__Actinobacillus	p__Firmicutes	f__Veillonellaceae	g__uncultured2	inter Family
3	OTU1084	OTU1304	-0.320743	0	p__Proteobacteria	f__Pasteurellaceae	g__Actinobacillus	p__Firmicutes	f__Veillonellaceae	g__uncultured3	inter Family
4	OTU1084	OTU1339	-0.281526	0	p__Proteobacteria	f__Pasteurellaceae	g__Actinobacillus	p__Firmicutes	f__Ruminococcaceae	g__Ruminococcaceae_UCG-005	inter Family
5	OTU1084	OTU1396	-0.342336	0	p__Proteobacteria	f__Pasteurellaceae	g__Actinobacillus	p__Bacteroidetes	f__Prevotellaceae	g__uncultured1	inter Family
6	OTU1084	OTU1398	-0.429491	0	p__Proteobacteria	f__Pasteurellaceae	g__Actinobacillus	p__Firmicutes	f__Ruminococcaceae	g__Faecalibacterium	inter Family
7	OTU1084	OTU142	-0.337688	0	p__Proteobacteria	f__Pasteurellaceae	g__Actinobacillus	p__Bacteroidetes	f__Prevotellaceae	g__Prevotella_9	inter Family
8	OTU1084	OTU1488	-0.294551	0	p__Proteobacteria	f__Pasteurellaceae	g__Actinobacillus	p__Bacteroidetes	f__Prevotellaceae	g__Prevotella_9	inter Family
9	OTU1084	OTU1562	0.348813	0	p__Proteobacteria	f__Pasteurellaceae	g__Actinobacillus	p__Firmicutes	f__Bacillaceae	g__Bacillus	inter Family
10	OTU1084	OTU1705	-0.306421	0.01	p__Proteobacteria	f__Pasteurellaceae	g__Actinobacillus	p__Bacteroidetes	f__Prevotellaceae	g__Prevotella_2	inter Family
11	OTU1084	OTU1813	-0.279017	0.01	p__Proteobacteria	f__Pasteurellaceae	g__Actinobacillus	p__Spirochaetae	f__Spirochaetaceae	g__Treponema_2	inter Family
12	OTU1084	OTU1913	-0.376022	0	p__Proteobacteria	f__Pasteurellaceae	g__Actinobacillus	p__Bacteroidetes	f__Rikenellaceae	g__Rikenellaceae_RC9_gut_group	inter Family
13	OTU1084	OTU1921	-0.224124	0.03	p__Proteobacteria	f__Pasteurellaceae	g__Actinobacillus	p__Firmicutes	f__Veillonellaceae	g__Anaerovibrio	inter Family
14	OTU1084	OTU1953	0.475286	0	p__Proteobacteria	f__Pasteurellaceae	g__Actinobacillus	p__Proteobacteria	f__Enterobacteriaceae	g__Escherichia-Shigella	inter Family
15	OTU1084	OTU1975	-0.391621	0	p__Proteobacteria	f__Pasteurellaceae	g__Actinobacillus	p__Firmicutes	f__Ruminococcaceae	g__Subdoligranulum	inter Family
16	OTU1084	OTU1996	-0.387289	0	p__Proteobacteria	f__Pasteurellaceae	g__Actinobacillus	p__Bacteroidetes	f__Prevotellaceae	g__Prevotellaceae_UCG-003	inter Family
17	OTU1084	OTU2015	0.531651	0	p__Proteobacteria	f__Pasteurellaceae	g__Actinobacillus	p__Proteobacteria	f__Caulobacteraceae	g__Brevundimonas	inter Family
18	OTU1084	OTU2030	-0.362409	0	p__Proteobacteria	f__Pasteurellaceae	g__Actinobacillus	p__Firmicutes	f__Veillonellaceae	g__uncultured4	inter Family
19	OTU1084	OTU2096	0.521204	0	p__Proteobacteria	f__Pasteurellaceae	g__Actinobacillus	p__Firmicutes	f__Enterococcaceae	g__Enterococcus	inter Family
20	OTU1084	OTU2114	-0.45364	0	p__Proteobacteria	f__Pasteurellaceae	g__Actinobacillus	p__Firmicutes	f__Lachnospiraceae	g__Pseudobutyrivibrio	inter Family
21	OTU1084	OTU2177	0.540728	0	p__Proteobacteria	f__Pasteurellaceae	g__Actinobacillus	p__Proteobacteria	f__Xanthomonadaceae	g__Stenotrophomonas	inter Family
22	OTU1084	OTU2204	0.520936	0	p__Proteobacteria	f__Pasteurellaceae	g__Actinobacillus	p__Proteobacteria	f__Pseudomonadaceae	g__Pseudomonas	inter Family
23	OTU1084	OTU224	-0.23238	0.04	p__Proteobacteria	f__Pasteurellaceae	g__Actinobacillus	p__Bacteroidetes	f__Prevotellaceae	g__Alloprevotella	inter Family
24	OTU1084	OTU2327	-0.245162	0.02	p__Proteobacteria	f__Pasteurellaceae	g__Actinobacillus	p__Bacteroidetes	f__Prevotellaceae	g__Alloprevotella	inter Family
25	OTU1084	OTU2336	-0.327132	0	p__Proteobacteria	f__Pasteurellaceae	g__Actinobacillus	p__Bacteroidetes	f__Prevotellaceae	g__Prevotella_9	inter Family
26	OTU1084	OTU2360	0.555649	0	p__Proteobacteria	f__Pasteurellaceae	g__Actinobacillus	p__Firmicutes	f__Clostridiaceae_1	g__Clostridium_sensu_stricto_1	inter Family
27	OTU1084	OTU264	0.420193	0	p__Proteobacteria	f__Pasteurellaceae	g__Actinobacillus	p__Firmicutes	f__Peptostreptococcaceae	g__Terrisporobacter	inter Family
28	OTU1084	OTU267	0.481464	0	p__Proteobacteria	f__Pasteurellaceae	g__Actinobacillus	p__Firmicutes	f__Streptococcaceae	g__Lactococcus	inter Family
29	OTU1084	OTU390	-0.351481	0	p__Proteobacteria	f__Pasteurellaceae	g__Actinobacillus	p__Bacteroidetes	f__Bacteroidales_S24-7_group	g__norank1	inter Family
30	OTU1084	OTU405	-0.231188	0.02	p__Proteobacteria	f__Pasteurellaceae	g__Actinobacillus	p__Bacteroidetes	f__Prevotellaceae	g__Alloprevotella	inter Family
31	OTU1084	OTU41	0.531353	0	p__Proteobacteria	f__Pasteurellaceae	g__Actinobacillus	p__Proteobacteria	f__Pseudomonadaceae	g__Pseudomonas	inter Family
32	OTU1084	OTU480	-0.531033	0	p__Proteobacteria	f__Pasteurellaceae	g__Actinobacillus	p__Firmicutes	f__Acidaminococcaceae	g__Phascolarctobacterium	inter Family
33	OTU1084	OTU482	-0.296833	0	p__Proteobacteria	f__Pasteurellaceae	g__Actinobacillus	p__Proteobacteria	f__Campylobacteraceae	g__Campylobacter	inter Family
34	OTU1084	OTU648	-0.369793	0	p__Proteobacteria	f__Pasteurellaceae	g__Actinobacillus	p__Firmicutes	f__Ruminococcaceae	g__[Eubacterium]_coprostanoligenes_group	inter Family
35	OTU1084	OTU657	0.502403	0	p__Proteobacteria	f__Pasteurellaceae	g__Actinobacillus	p__Firmicutes	f__Erysipelotrichaceae	g__Turicibacter	inter Family
36	OTU1084	OTU777	-0.364152	0	p__Proteobacteria	f__Pasteurellaceae	g__Actinobacillus	p__Firmicutes	f__Veillonellaceae	g__Megasphaera	inter Family
37	OTU1084	OTU82	-0.430806	0	p__Proteobacteria	f__Pasteurellaceae	g__Actinobacillus	p__Bacteroidetes	f__Rikenellaceae	g__Rikenellaceae_RC9_gut_group	inter Family
38	OTU1084	OTU864	0.485237	0	p__Proteobacteria	f__Pasteurellaceae	g__Actinobacillus	p__Tenericutes	f__Mycoplasmataceae	g__Mycoplasma	inter Family
39	OTU1084	OTU869	0.378794	0	p__Proteobacteria	f__Pasteurellaceae	g__Actinobacillus	p__Firmicutes	f__Streptococcaceae	g__Streptococcus	inter Family
40	OTU1084	OTU977	0.253964	0	p__Proteobacteria	f__Pasteurellaceae	g__Actinobacillus	p__Proteobacteria	f__Helicobacteraceae	g__Helicobacter	inter Family
41	OTU1106	OTU1308	-0.26525	0.01	p__Bacteroidetes	f__Prevotellaceae	g__Prevotella_1	p__Firmicutes	f__Lactobacillaceae	g__Lactobacillus	inter Family
42	OTU1106	OTU1320	0.366751	0	p__Bacteroidetes	f__Prevotellaceae	g__Prevotella_1	p__Bacteroidetes	f__Prevotellaceae	g__Prevotella_2	intra Family
43	OTU1106	OTU1339	0.265059	0.02	p__Bacteroidetes	f__Prevotellaceae	g__Prevotella_1	p__Firmicutes	f__Ruminococcaceae	g__Ruminococcaceae_UCG-005	inter Family
44	OTU1106	OTU1396	0.327555	0	p__Bacteroidetes	f__Prevotellaceae	g__Prevotella_1	p__Bacteroidetes	f__Prevotellaceae	g__uncultured1	intra Family
45	OTU1106	OTU142	0.314613	0	p__Bacteroidetes	f__Prevotellaceae	g__Prevotella_1	p__Bacteroidetes	f__Prevotellaceae	g__Prevotella_9	intra Family
46	OTU1106	OTU1429	-0.261902	0.01	p__Bacteroidetes	f__Prevotellaceae	g__Prevotella_1	p__Firmicutes	f__Lactobacillaceae	g__Lactobacillus	inter Family
47	OTU1106	OTU1488	0.510468	0	p__Bacteroidetes	f__Prevotellaceae	g__Prevotella_1	p__Bacteroidetes	f__Prevotellaceae	g__Prevotella_9	intra Family
48	OTU1106	OTU1539	0.462001	0	p__Bacteroidetes	f__Prevotellaceae	g__Prevotella_1	p__Firmicutes	f__Veillonellaceae	g__Anaerovibrio	inter Family
49	OTU1106	OTU1705	0.324082	0	p__Bacteroidetes	f__Prevotellaceae	g__Prevotella_1	p__Bacteroidetes	f__Prevotellaceae	g__Prevotella_2	intra Family
50	OTU1106	OTU1909	0.24233	0.02	p__Bacteroidetes	f__Prevotellaceae	g__Prevotella_1	p__Bacteroidetes	f__Prevotellaceae	g__Prevotella_1	intra Family
51	OTU1106	OTU1953	-0.315223	0	p__Bacteroidetes	f__Prevotellaceae	g__Prevotella_1	p__Proteobacteria	f__Enterobacteriaceae	g__Escherichia-Shigella	inter Family
52	OTU1106	OTU2074	-0.340166	0.01	p__Bacteroidetes	f__Prevotellaceae	g__Prevotella_1	p__Firmicutes	f__Veillonellaceae	g__Megasphaera	inter Family
53	OTU1106	OTU2114	0.24234	0.05	p__Bacteroidetes	f__Prevotellaceae	g__Prevotella_1	p__Firmicutes	f__Lachnospiraceae	g__Pseudobutyrivibrio	inter Family
54	OTU1106	OTU22	0.214727	0.04	p__Bacteroidetes	f__Prevotellaceae	g__Prevotella_1	p__Bacteroidetes	f__Prevotellaceae	g__Prevotella_9	intra Family
55	OTU1106	OTU2336	0.419191	0	p__Bacteroidetes	f__Prevotellaceae	g__Prevotella_1	p__Bacteroidetes	f__Prevotellaceae	g__Prevotella_9	intra Family
56	OTU1106	OTU264	-0.368917	0	p__Bacteroidetes	f__Prevotellaceae	g__Prevotella_1	p__Firmicutes	f__Peptostreptococcaceae	g__Terrisporobacter	inter Family
57	OTU1106	OTU524	-0.29914	0.01	p__Bacteroidetes	f__Prevotellaceae	g__Prevotella_1	p__Proteobacteria	f__Helicobacteraceae	g__Helicobacter	inter Family
58	OTU1106	OTU530	0.329197	0.01	p__Bacteroidetes	f__Prevotellaceae	g__Prevotella_1	p__Bacteroidetes	f__Prevotellaceae	g__Unclassified	intra Family
59	OTU1106	OTU602	0.585121	0	p__Bacteroidetes	f__Prevotellaceae	g__Prevotella_1	p__Bacteroidetes	f__Prevotellaceae	g__Prevotellaceae_NK3B31_group	intra Family
60	OTU1106	OTU657	-0.207629	0.05	p__Bacteroidetes	f__Prevotellaceae	g__Prevotella_1	p__Firmicutes	f__Erysipelotrichaceae	g__Turicibacter	inter Family
61	OTU1106	OTU869	-0.325114	0	p__Bacteroidetes	f__Prevotellaceae	g__Prevotella_1	p__Firmicutes	f__Streptococcaceae	g__Streptococcus	inter Family
62	OTU1125	OTU1339	0.42025	0	p__Proteobacteria	f__GR-WP33-58	g__norank2	p__Firmicutes	f__Ruminococcaceae	g__Ruminococcaceae_UCG-005	inter Family
63	OTU1125	OTU1557	-0.286188	0.01	p__Proteobacteria	f__GR-WP33-58	g__norank2	p__Firmicutes	f__Veillonellaceae	g__Mitsuokella	inter Family
64	OTU1125	OTU1562	-0.439285	0	p__Proteobacteria	f__GR-WP33-58	g__norank2	p__Firmicutes	f__Bacillaceae	g__Bacillus	inter Family
65	OTU1125	OTU1813	0.6395	0	p__Proteobacteria	f__GR-WP33-58	g__norank2	p__Spirochaetae	f__Spirochaetaceae	g__Treponema_2	inter Family
66	OTU1125	OTU1913	0.500524	0	p__Proteobacteria	f__GR-WP33-58	g__norank2	p__Bacteroidetes	f__Rikenellaceae	g__Rikenellaceae_RC9_gut_group	inter Family
67	OTU1125	OTU1953	-0.228519	0.05	p__Proteobacteria	f__GR-WP33-58	g__norank2	p__Proteobacteria	f__Enterobacteriaceae	g__Escherichia-Shigella	inter Family
68	OTU1125	OTU1996	0.40192	0	p__Proteobacteria	f__GR-WP33-58	g__norank2	p__Bacteroidetes	f__Prevotellaceae	g__Prevotellaceae_UCG-003	inter Family
69	OTU1125	OTU2096	-0.352912	0	p__Proteobacteria	f__GR-WP33-58	g__norank2	p__Firmicutes	f__Enterococcaceae	g__Enterococcus	inter Family
70	OTU1125	OTU22	-0.317561	0	p__Proteobacteria	f__GR-WP33-58	g__norank2	p__Bacteroidetes	f__Prevotellaceae	g__Prevotella_9	inter Family
71	OTU1125	OTU2336	-0.21632	0.03	p__Proteobacteria	f__GR-WP33-58	g__norank2	p__Bacteroidetes	f__Prevotellaceae	g__Prevotella_9	inter Family
72	OTU1125	OTU267	-0.325818	0	p__Proteobacteria	f__GR-WP33-58	g__norank2	p__Firmicutes	f__Streptococcaceae	g__Lactococcus	inter Family
73	OTU1125	OTU390	0.612153	0	p__Proteobacteria	f__GR-WP33-58	g__norank2	p__Bacteroidetes	f__Bacteroidales_S24-7_group	g__norank1	inter Family
74	OTU1125	OTU480	0.286272	0.01	p__Proteobacteria	f__GR-WP33-58	g__norank2	p__Firmicutes	f__Acidaminococcaceae	g__Phascolarctobacterium	inter Family
75	OTU1125	OTU482	0.302969	0	p__Proteobacteria	f__GR-WP33-58	g__norank2	p__Proteobacteria	f__Campylobacteraceae	g__Campylobacter	inter Family
76	OTU1125	OTU524	0.401553	0	p__Proteobacteria	f__GR-WP33-58	g__norank2	p__Proteobacteria	f__Helicobacteraceae	g__Helicobacter	inter Family
77	OTU1125	OTU62	0.232024	0.01	p__Proteobacteria	f__GR-WP33-58	g__norank2	p__Firmicutes	f__Lactobacillaceae	g__Lactobacillus	inter Family
78	OTU1125	OTU648	0.318199	0	p__Proteobacteria	f__GR-WP33-58	g__norank2	p__Firmicutes	f__Ruminococcaceae	g__[Eubacterium]_coprostanoligenes_group	inter Family
79	OTU1125	OTU78	0.23511	0.01	p__Proteobacteria	f__GR-WP33-58	g__norank2	p__Firmicutes	f__Lactobacillaceae	g__Lactobacillus	inter Family
80	OTU1125	OTU82	0.504763	0	p__Proteobacteria	f__GR-WP33-58	g__norank2	p__Bacteroidetes	f__Rikenellaceae	g__Rikenellaceae_RC9_gut_group	inter Family
81	OTU1125	OTU864	-0.181402	0.05	p__Proteobacteria	f__GR-WP33-58	g__norank2	p__Tenericutes	f__Mycoplasmataceae	g__Mycoplasma	inter Family
82	OTU1125	OTU977	-0.203144	0.05	p__Proteobacteria	f__GR-WP33-58	g__norank2	p__Proteobacteria	f__Helicobacteraceae	g__Helicobacter	inter Family
83	OTU1154	OTU1304	0.781985	0	p__Firmicutes	f__Veillonellaceae	g__uncultured2	p__Firmicutes	f__Veillonellaceae	g__uncultured3	intra Family
84	OTU1154	OTU1396	0.326892	0	p__Firmicutes	f__Veillonellaceae	g__uncultured2	p__Bacteroidetes	f__Prevotellaceae	g__uncultured1	inter Family
85	OTU1154	OTU1429	-0.203808	0.03	p__Firmicutes	f__Veillonellaceae	g__uncultured2	p__Firmicutes	f__Lactobacillaceae	g__Lactobacillus	inter Family
86	OTU1154	OTU143	0.265538	0.03	p__Firmicutes	f__Veillonellaceae	g__uncultured2	p__Firmicutes	f__Lachnospiraceae	g__Lachnospira	inter Family
87	OTU1154	OTU1497	0.356644	0	p__Firmicutes	f__Veillonellaceae	g__uncultured2	p__Bacteroidetes	f__Prevotellaceae	g__Alloprevotella	inter Family
88	OTU1154	OTU1539	0.280869	0	p__Firmicutes	f__Veillonellaceae	g__uncultured2	p__Firmicutes	f__Veillonellaceae	g__Anaerovibrio	intra Family
89	OTU1154	OTU1953	-0.24279	0.04	p__Firmicutes	f__Veillonellaceae	g__uncultured2	p__Proteobacteria	f__Enterobacteriaceae	g__Escherichia-Shigella	inter Family
90	OTU1154	OTU2002	-0.225032	0.04	p__Firmicutes	f__Veillonellaceae	g__uncultured2	p__Firmicutes	f__Lactobacillaceae	g__Lactobacillus	inter Family
91	OTU1154	OTU2015	-0.249558	0.02	p__Firmicutes	f__Veillonellaceae	g__uncultured2	p__Proteobacteria	f__Caulobacteraceae	g__Brevundimonas	inter Family
92	OTU1154	OTU2030	0.795014	0	p__Firmicutes	f__Veillonellaceae	g__uncultured2	p__Firmicutes	f__Veillonellaceae	g__uncultured4	intra Family
93	OTU1154	OTU2114	0.382713	0	p__Firmicutes	f__Veillonellaceae	g__uncultured2	p__Firmicutes	f__Lachnospiraceae	g__Pseudobutyrivibrio	inter Family
94	OTU1154	OTU2177	-0.266535	0.02	p__Firmicutes	f__Veillonellaceae	g__uncultured2	p__Proteobacteria	f__Xanthomonadaceae	g__Stenotrophomonas	inter Family
95	OTU1154	OTU2204	-0.299818	0.01	p__Firmicutes	f__Veillonellaceae	g__uncultured2	p__Proteobacteria	f__Pseudomonadaceae	g__Pseudomonas	inter Family
96	OTU1154	OTU2360	-0.403364	0	p__Firmicutes	f__Veillonellaceae	g__uncultured2	p__Firmicutes	f__Clostridiaceae_1	g__Clostridium_sensu_stricto_1	inter Family
97	OTU1154	OTU264	-0.285908	0.04	p__Firmicutes	f__Veillonellaceae	g__uncultured2	p__Firmicutes	f__Peptostreptococcaceae	g__Terrisporobacter	inter Family
98	OTU1154	OTU405	0.197564	0.05	p__Firmicutes	f__Veillonellaceae	g__uncultured2	p__Bacteroidetes	f__Prevotellaceae	g__Alloprevotella	inter Family
99	OTU1154	OTU41	-0.273212	0.01	p__Firmicutes	f__Veillonellaceae	g__uncultured2	p__Proteobacteria	f__Pseudomonadaceae	g__Pseudomonas	inter Family
100	OTU1154	OTU657	-0.300137	0.01	p__Firmicutes	f__Veillonellaceae	g__uncultured2	p__Firmicutes	f__Erysipelotrichaceae	g__Turicibacter	inter Family
101	OTU1231	OTU1539	0.30385	0	p__Bacteroidetes	f__Prevotellaceae	g__Prevotellaceae_NK3B31_group	p__Firmicutes	f__Veillonellaceae	g__Anaerovibrio	inter Family
102	OTU1231	OTU1557	-0.225536	0.04	p__Bacteroidetes	f__Prevotellaceae	g__Prevotellaceae_NK3B31_group	p__Firmicutes	f__Veillonellaceae	g__Mitsuokella	inter Family
103	OTU1231	OTU1894	-0.294976	0.01	p__Bacteroidetes	f__Prevotellaceae	g__Prevotellaceae_NK3B31_group	p__Proteobacteria	f__Succinivibrionaceae	g__Succinivibrio	inter Family
104	OTU1231	OTU1909	0.34699	0	p__Bacteroidetes	f__Prevotellaceae	g__Prevotellaceae_NK3B31_group	p__Bacteroidetes	f__Prevotellaceae	g__Prevotella_1	intra Family
105	OTU1231	OTU1996	0.478405	0	p__Bacteroidetes	f__Prevotellaceae	g__Prevotellaceae_NK3B31_group	p__Bacteroidetes	f__Prevotellaceae	g__Prevotellaceae_UCG-003	intra Family
106	OTU1231	OTU2143	-0.475389	0	p__Bacteroidetes	f__Prevotellaceae	g__Prevotellaceae_NK3B31_group	p__Firmicutes	f__Veillonellaceae	g__Dialister	inter Family
107	OTU1231	OTU22	-0.225171	0.04	p__Bacteroidetes	f__Prevotellaceae	g__Prevotellaceae_NK3B31_group	p__Bacteroidetes	f__Prevotellaceae	g__Prevotella_9	intra Family
108	OTU1231	OTU224	0.389887	0	p__Bacteroidetes	f__Prevotellaceae	g__Prevotellaceae_NK3B31_group	p__Bacteroidetes	f__Prevotellaceae	g__Alloprevotella	intra Family
109	OTU1231	OTU380	0.441775	0	p__Bacteroidetes	f__Prevotellaceae	g__Prevotellaceae_NK3B31_group	p__Firmicutes	f__Lachnospiraceae	g__Lachnospiraceae_UCG-005	inter Family
110	OTU1231	OTU480	0.243212	0.05	p__Bacteroidetes	f__Prevotellaceae	g__Prevotellaceae_NK3B31_group	p__Firmicutes	f__Acidaminococcaceae	g__Phascolarctobacterium	inter Family
111	OTU1231	OTU482	-0.215869	0.03	p__Bacteroidetes	f__Prevotellaceae	g__Prevotellaceae_NK3B31_group	p__Proteobacteria	f__Campylobacteraceae	g__Campylobacter	inter Family
112	OTU1231	OTU62	-0.260571	0.01	p__Bacteroidetes	f__Prevotellaceae	g__Prevotellaceae_NK3B31_group	p__Firmicutes	f__Lactobacillaceae	g__Lactobacillus	inter Family
113	OTU1231	OTU657	-0.203054	0.02	p__Bacteroidetes	f__Prevotellaceae	g__Prevotellaceae_NK3B31_group	p__Firmicutes	f__Erysipelotrichaceae	g__Turicibacter	inter Family
114	OTU1304	OTU1339	0.258964	0.03	p__Firmicutes	f__Veillonellaceae	g__uncultured3	p__Firmicutes	f__Ruminococcaceae	g__Ruminococcaceae_UCG-005	inter Family
115	OTU1304	OTU1396	0.529792	0	p__Firmicutes	f__Veillonellaceae	g__uncultured3	p__Bacteroidetes	f__Prevotellaceae	g__uncultured1	inter Family
116	OTU1304	OTU1429	-0.316024	0	p__Firmicutes	f__Veillonellaceae	g__uncultured3	p__Firmicutes	f__Lactobacillaceae	g__Lactobacillus	inter Family
117	OTU1304	OTU143	0.307266	0	p__Firmicutes	f__Veillonellaceae	g__uncultured3	p__Firmicutes	f__Lachnospiraceae	g__Lachnospira	inter Family
118	OTU1304	OTU1488	0.237199	0.03	p__Firmicutes	f__Veillonellaceae	g__uncultured3	p__Bacteroidetes	f__Prevotellaceae	g__Prevotella_9	inter Family
119	OTU1304	OTU1497	0.238432	0.03	p__Firmicutes	f__Veillonellaceae	g__uncultured3	p__Bacteroidetes	f__Prevotellaceae	g__Alloprevotella	inter Family
120	OTU1304	OTU1539	0.219847	0.02	p__Firmicutes	f__Veillonellaceae	g__uncultured3	p__Firmicutes	f__Veillonellaceae	g__Anaerovibrio	intra Family
121	OTU1304	OTU1705	0.343569	0	p__Firmicutes	f__Veillonellaceae	g__uncultured3	p__Bacteroidetes	f__Prevotellaceae	g__Prevotella_2	inter Family
122	OTU1304	OTU1953	-0.342193	0	p__Firmicutes	f__Veillonellaceae	g__uncultured3	p__Proteobacteria	f__Enterobacteriaceae	g__Escherichia-Shigella	inter Family
123	OTU1304	OTU2002	-0.321091	0.01	p__Firmicutes	f__Veillonellaceae	g__uncultured3	p__Firmicutes	f__Lactobacillaceae	g__Lactobacillus	inter Family
124	OTU1304	OTU2015	-0.389102	0	p__Firmicutes	f__Veillonellaceae	g__uncultured3	p__Proteobacteria	f__Caulobacteraceae	g__Brevundimonas	inter Family
125	OTU1304	OTU2030	0.958201	0	p__Firmicutes	f__Veillonellaceae	g__uncultured3	p__Firmicutes	f__Veillonellaceae	g__uncultured4	intra Family
126	OTU1304	OTU2074	0.263341	0.01	p__Firmicutes	f__Veillonellaceae	g__uncultured3	p__Firmicutes	f__Veillonellaceae	g__Megasphaera	intra Family
127	OTU1304	OTU2096	-0.303044	0	p__Firmicutes	f__Veillonellaceae	g__uncultured3	p__Firmicutes	f__Enterococcaceae	g__Enterococcus	inter Family
128	OTU1304	OTU2114	0.502033	0	p__Firmicutes	f__Veillonellaceae	g__uncultured3	p__Firmicutes	f__Lachnospiraceae	g__Pseudobutyrivibrio	inter Family
129	OTU1304	OTU2177	-0.404425	0	p__Firmicutes	f__Veillonellaceae	g__uncultured3	p__Proteobacteria	f__Xanthomonadaceae	g__Stenotrophomonas	inter Family
130	OTU1304	OTU22	0.328114	0	p__Firmicutes	f__Veillonellaceae	g__uncultured3	p__Bacteroidetes	f__Prevotellaceae	g__Prevotella_9	inter Family
131	OTU1304	OTU2204	-0.423173	0	p__Firmicutes	f__Veillonellaceae	g__uncultured3	p__Proteobacteria	f__Pseudomonadaceae	g__Pseudomonas	inter Family
132	OTU1304	OTU2327	0.383737	0	p__Firmicutes	f__Veillonellaceae	g__uncultured3	p__Bacteroidetes	f__Prevotellaceae	g__Alloprevotella	inter Family
133	OTU1304	OTU2360	-0.482926	0	p__Firmicutes	f__Veillonellaceae	g__uncultured3	p__Firmicutes	f__Clostridiaceae_1	g__Clostridium_sensu_stricto_1	inter Family
134	OTU1304	OTU264	-0.3626	0	p__Firmicutes	f__Veillonellaceae	g__uncultured3	p__Firmicutes	f__Peptostreptococcaceae	g__Terrisporobacter	inter Family
135	OTU1304	OTU267	-0.295376	0.01	p__Firmicutes	f__Veillonellaceae	g__uncultured3	p__Firmicutes	f__Streptococcaceae	g__Lactococcus	inter Family
136	OTU1304	OTU405	0.380188	0	p__Firmicutes	f__Veillonellaceae	g__uncultured3	p__Bacteroidetes	f__Prevotellaceae	g__Alloprevotella	inter Family
137	OTU1304	OTU41	-0.411544	0	p__Firmicutes	f__Veillonellaceae	g__uncultured3	p__Proteobacteria	f__Pseudomonadaceae	g__Pseudomonas	inter Family
138	OTU1304	OTU480	0.362087	0	p__Firmicutes	f__Veillonellaceae	g__uncultured3	p__Firmicutes	f__Acidaminococcaceae	g__Phascolarctobacterium	inter Family
139	OTU1304	OTU482	0.240301	0.04	p__Firmicutes	f__Veillonellaceae	g__uncultured3	p__Proteobacteria	f__Campylobacteraceae	g__Campylobacter	inter Family
140	OTU1304	OTU657	-0.274995	0.02	p__Firmicutes	f__Veillonellaceae	g__uncultured3	p__Firmicutes	f__Erysipelotrichaceae	g__Turicibacter	inter Family
141	OTU1304	OTU777	0.300747	0.01	p__Firmicutes	f__Veillonellaceae	g__uncultured3	p__Firmicutes	f__Veillonellaceae	g__Megasphaera	intra Family
142	OTU1304	OTU864	-0.274745	0	p__Firmicutes	f__Veillonellaceae	g__uncultured3	p__Tenericutes	f__Mycoplasmataceae	g__Mycoplasma	inter Family
143	OTU1308	OTU1320	-0.420558	0	p__Firmicutes	f__Lactobacillaceae	g__Lactobacillus	p__Bacteroidetes	f__Prevotellaceae	g__Prevotella_2	inter Family
144	OTU1308	OTU142	-0.34104	0	p__Firmicutes	f__Lactobacillaceae	g__Lactobacillus	p__Bacteroidetes	f__Prevotellaceae	g__Prevotella_9	inter Family
145	OTU1308	OTU1429	0.564508	0	p__Firmicutes	f__Lactobacillaceae	g__Lactobacillus	p__Firmicutes	f__Lactobacillaceae	g__Lactobacillus	intra Family
146	OTU1308	OTU1488	-0.285445	0.04	p__Firmicutes	f__Lactobacillaceae	g__Lactobacillus	p__Bacteroidetes	f__Prevotellaceae	g__Prevotella_9	inter Family
147	OTU1308	OTU1539	-0.350355	0	p__Firmicutes	f__Lactobacillaceae	g__Lactobacillus	p__Firmicutes	f__Veillonellaceae	g__Anaerovibrio	inter Family
148	OTU1308	OTU1557	0.397236	0.01	p__Firmicutes	f__Lactobacillaceae	g__Lactobacillus	p__Firmicutes	f__Veillonellaceae	g__Mitsuokella	inter Family
149	OTU1308	OTU1705	-0.211897	0.05	p__Firmicutes	f__Lactobacillaceae	g__Lactobacillus	p__Bacteroidetes	f__Prevotellaceae	g__Prevotella_2	inter Family
150	OTU1308	OTU1975	0.295664	0	p__Firmicutes	f__Lactobacillaceae	g__Lactobacillus	p__Firmicutes	f__Ruminococcaceae	g__Subdoligranulum	inter Family
151	OTU1308	OTU2002	0.568809	0	p__Firmicutes	f__Lactobacillaceae	g__Lactobacillus	p__Firmicutes	f__Lactobacillaceae	g__Lactobacillus	intra Family
152	OTU1308	OTU2074	0.328267	0	p__Firmicutes	f__Lactobacillaceae	g__Lactobacillus	p__Firmicutes	f__Veillonellaceae	g__Megasphaera	inter Family
153	OTU1308	OTU224	-0.284303	0	p__Firmicutes	f__Lactobacillaceae	g__Lactobacillus	p__Bacteroidetes	f__Prevotellaceae	g__Alloprevotella	inter Family
154	OTU1308	OTU2336	-0.341278	0	p__Firmicutes	f__Lactobacillaceae	g__Lactobacillus	p__Bacteroidetes	f__Prevotellaceae	g__Prevotella_9	inter Family
155	OTU1308	OTU380	-0.407618	0.01	p__Firmicutes	f__Lactobacillaceae	g__Lactobacillus	p__Firmicutes	f__Lachnospiraceae	g__Lachnospiraceae_UCG-005	inter Family
156	OTU1308	OTU530	-0.31789	0	p__Firmicutes	f__Lactobacillaceae	g__Lactobacillus	p__Bacteroidetes	f__Prevotellaceae	g__Unclassified	inter Family
157	OTU1308	OTU602	-0.37945	0	p__Firmicutes	f__Lactobacillaceae	g__Lactobacillus	p__Bacteroidetes	f__Prevotellaceae	g__Prevotellaceae_NK3B31_group	inter Family
158	OTU1308	OTU657	-0.214364	0.03	p__Firmicutes	f__Lactobacillaceae	g__Lactobacillus	p__Firmicutes	f__Erysipelotrichaceae	g__Turicibacter	inter Family
159	OTU1308	OTU777	0.25302	0.04	p__Firmicutes	f__Lactobacillaceae	g__Lactobacillus	p__Firmicutes	f__Veillonellaceae	g__Megasphaera	inter Family
160	OTU1320	OTU1396	0.502768	0	p__Bacteroidetes	f__Prevotellaceae	g__Prevotella_2	p__Bacteroidetes	f__Prevotellaceae	g__uncultured1	intra Family
161	OTU1320	OTU1398	0.44126	0	p__Bacteroidetes	f__Prevotellaceae	g__Prevotella_2	p__Firmicutes	f__Ruminococcaceae	g__Faecalibacterium	inter Family
162	OTU1320	OTU142	0.626259	0	p__Bacteroidetes	f__Prevotellaceae	g__Prevotella_2	p__Bacteroidetes	f__Prevotellaceae	g__Prevotella_9	intra Family
163	OTU1320	OTU1429	-0.474719	0	p__Bacteroidetes	f__Prevotellaceae	g__Prevotella_2	p__Firmicutes	f__Lactobacillaceae	g__Lactobacillus	inter Family
164	OTU1320	OTU1488	0.720211	0	p__Bacteroidetes	f__Prevotellaceae	g__Prevotella_2	p__Bacteroidetes	f__Prevotellaceae	g__Prevotella_9	intra Family
165	OTU1320	OTU1539	0.293704	0.02	p__Bacteroidetes	f__Prevotellaceae	g__Prevotella_2	p__Firmicutes	f__Veillonellaceae	g__Anaerovibrio	inter Family
166	OTU1320	OTU1705	0.536637	0	p__Bacteroidetes	f__Prevotellaceae	g__Prevotella_2	p__Bacteroidetes	f__Prevotellaceae	g__Prevotella_2	intra Family
167	OTU1320	OTU1894	0.456502	0	p__Bacteroidetes	f__Prevotellaceae	g__Prevotella_2	p__Proteobacteria	f__Succinivibrionaceae	g__Succinivibrio	inter Family
168	OTU1320	OTU1921	0.27228	0.01	p__Bacteroidetes	f__Prevotellaceae	g__Prevotella_2	p__Firmicutes	f__Veillonellaceae	g__Anaerovibrio	inter Family
169	OTU1320	OTU1953	-0.340784	0	p__Bacteroidetes	f__Prevotellaceae	g__Prevotella_2	p__Proteobacteria	f__Enterobacteriaceae	g__Escherichia-Shigella	inter Family
170	OTU1320	OTU2002	-0.494658	0	p__Bacteroidetes	f__Prevotellaceae	g__Prevotella_2	p__Firmicutes	f__Lactobacillaceae	g__Lactobacillus	inter Family
171	OTU1320	OTU2015	-0.437454	0	p__Bacteroidetes	f__Prevotellaceae	g__Prevotella_2	p__Proteobacteria	f__Caulobacteraceae	g__Brevundimonas	inter Family
172	OTU1320	OTU2096	-0.352731	0	p__Bacteroidetes	f__Prevotellaceae	g__Prevotella_2	p__Firmicutes	f__Enterococcaceae	g__Enterococcus	inter Family
173	OTU1320	OTU2114	0.392313	0.01	p__Bacteroidetes	f__Prevotellaceae	g__Prevotella_2	p__Firmicutes	f__Lachnospiraceae	g__Pseudobutyrivibrio	inter Family
174	OTU1320	OTU2143	0.420409	0	p__Bacteroidetes	f__Prevotellaceae	g__Prevotella_2	p__Firmicutes	f__Veillonellaceae	g__Dialister	inter Family
175	OTU1320	OTU2177	-0.388413	0	p__Bacteroidetes	f__Prevotellaceae	g__Prevotella_2	p__Proteobacteria	f__Xanthomonadaceae	g__Stenotrophomonas	inter Family
176	OTU1320	OTU22	0.448257	0	p__Bacteroidetes	f__Prevotellaceae	g__Prevotella_2	p__Bacteroidetes	f__Prevotellaceae	g__Prevotella_9	intra Family
177	OTU1320	OTU2204	-0.399697	0	p__Bacteroidetes	f__Prevotellaceae	g__Prevotella_2	p__Proteobacteria	f__Pseudomonadaceae	g__Pseudomonas	inter Family
178	OTU1320	OTU2327	0.481344	0	p__Bacteroidetes	f__Prevotellaceae	g__Prevotella_2	p__Bacteroidetes	f__Prevotellaceae	g__Alloprevotella	intra Family
179	OTU1320	OTU2336	0.681749	0	p__Bacteroidetes	f__Prevotellaceae	g__Prevotella_2	p__Bacteroidetes	f__Prevotellaceae	g__Prevotella_9	intra Family
180	OTU1320	OTU2339	0.320096	0.01	p__Bacteroidetes	f__Prevotellaceae	g__Prevotella_2	p__Firmicutes	f__Lachnospiraceae	g__Incertae_Sedis	inter Family
181	OTU1320	OTU264	-0.336598	0	p__Bacteroidetes	f__Prevotellaceae	g__Prevotella_2	p__Firmicutes	f__Peptostreptococcaceae	g__Terrisporobacter	inter Family
182	OTU1320	OTU267	-0.239167	0.01	p__Bacteroidetes	f__Prevotellaceae	g__Prevotella_2	p__Firmicutes	f__Streptococcaceae	g__Lactococcus	inter Family
183	OTU1320	OTU390	0.20574	0.04	p__Bacteroidetes	f__Prevotellaceae	g__Prevotella_2	p__Bacteroidetes	f__Bacteroidales_S24-7_group	g__norank1	inter Family
184	OTU1320	OTU405	0.519824	0	p__Bacteroidetes	f__Prevotellaceae	g__Prevotella_2	p__Bacteroidetes	f__Prevotellaceae	g__Alloprevotella	intra Family
185	OTU1320	OTU41	-0.371351	0	p__Bacteroidetes	f__Prevotellaceae	g__Prevotella_2	p__Proteobacteria	f__Pseudomonadaceae	g__Pseudomonas	inter Family
186	OTU1320	OTU482	0.269348	0.04	p__Bacteroidetes	f__Prevotellaceae	g__Prevotella_2	p__Proteobacteria	f__Campylobacteraceae	g__Campylobacter	inter Family
187	OTU1320	OTU524	-0.271664	0.02	p__Bacteroidetes	f__Prevotellaceae	g__Prevotella_2	p__Proteobacteria	f__Helicobacteraceae	g__Helicobacter	inter Family
188	OTU1320	OTU530	0.651528	0	p__Bacteroidetes	f__Prevotellaceae	g__Prevotella_2	p__Bacteroidetes	f__Prevotellaceae	g__Unclassified	intra Family
189	OTU1320	OTU584	0.362063	0.02	p__Bacteroidetes	f__Prevotellaceae	g__Prevotella_2	p__Bacteroidetes	f__Prevotellaceae	g__uncultured5	intra Family
190	OTU1320	OTU602	0.70561	0	p__Bacteroidetes	f__Prevotellaceae	g__Prevotella_2	p__Bacteroidetes	f__Prevotellaceae	g__Prevotellaceae_NK3B31_group	intra Family
191	OTU1320	OTU62	-0.257811	0.01	p__Bacteroidetes	f__Prevotellaceae	g__Prevotella_2	p__Firmicutes	f__Lactobacillaceae	g__Lactobacillus	inter Family
192	OTU1320	OTU777	0.262692	0.04	p__Bacteroidetes	f__Prevotellaceae	g__Prevotella_2	p__Firmicutes	f__Veillonellaceae	g__Megasphaera	inter Family
193	OTU1320	OTU78	-0.258761	0.01	p__Bacteroidetes	f__Prevotellaceae	g__Prevotella_2	p__Firmicutes	f__Lactobacillaceae	g__Lactobacillus	inter Family
194	OTU1320	OTU864	-0.482324	0	p__Bacteroidetes	f__Prevotellaceae	g__Prevotella_2	p__Tenericutes	f__Mycoplasmataceae	g__Mycoplasma	inter Family
195	OTU1320	OTU977	-0.287878	0.02	p__Bacteroidetes	f__Prevotellaceae	g__Prevotella_2	p__Proteobacteria	f__Helicobacteraceae	g__Helicobacter	inter Family
196	OTU1339	OTU1429	-0.237209	0.04	p__Firmicutes	f__Ruminococcaceae	g__Ruminococcaceae_UCG-005	p__Firmicutes	f__Lactobacillaceae	g__Lactobacillus	inter Family
197	OTU1339	OTU143	0.245384	0.02	p__Firmicutes	f__Ruminococcaceae	g__Ruminococcaceae_UCG-005	p__Firmicutes	f__Lachnospiraceae	g__Lachnospira	inter Family
198	OTU1339	OTU1539	0.4451	0	p__Firmicutes	f__Ruminococcaceae	g__Ruminococcaceae_UCG-005	p__Firmicutes	f__Veillonellaceae	g__Anaerovibrio	inter Family
199	OTU1339	OTU1557	-0.352721	0	p__Firmicutes	f__Ruminococcaceae	g__Ruminococcaceae_UCG-005	p__Firmicutes	f__Veillonellaceae	g__Mitsuokella	inter Family
200	OTU1339	OTU1562	-0.276242	0	p__Firmicutes	f__Ruminococcaceae	g__Ruminococcaceae_UCG-005	p__Firmicutes	f__Bacillaceae	g__Bacillus	inter Family
201	OTU1339	OTU1705	0.443797	0	p__Firmicutes	f__Ruminococcaceae	g__Ruminococcaceae_UCG-005	p__Bacteroidetes	f__Prevotellaceae	g__Prevotella_2	inter Family
202	OTU1339	OTU1813	0.216594	0.04	p__Firmicutes	f__Ruminococcaceae	g__Ruminococcaceae_UCG-005	p__Spirochaetae	f__Spirochaetaceae	g__Treponema_2	inter Family
203	OTU1339	OTU1909	0.224042	0.02	p__Firmicutes	f__Ruminococcaceae	g__Ruminococcaceae_UCG-005	p__Bacteroidetes	f__Prevotellaceae	g__Prevotella_1	inter Family
204	OTU1339	OTU1913	0.497645	0	p__Firmicutes	f__Ruminococcaceae	g__Ruminococcaceae_UCG-005	p__Bacteroidetes	f__Rikenellaceae	g__Rikenellaceae_RC9_gut_group	inter Family
205	OTU1339	OTU1953	-0.335962	0	p__Firmicutes	f__Ruminococcaceae	g__Ruminococcaceae_UCG-005	p__Proteobacteria	f__Enterobacteriaceae	g__Escherichia-Shigella	inter Family
206	OTU1339	OTU1996	0.481858	0	p__Firmicutes	f__Ruminococcaceae	g__Ruminococcaceae_UCG-005	p__Bacteroidetes	f__Prevotellaceae	g__Prevotellaceae_UCG-003	inter Family
207	OTU1339	OTU2002	-0.286278	0.03	p__Firmicutes	f__Ruminococcaceae	g__Ruminococcaceae_UCG-005	p__Firmicutes	f__Lactobacillaceae	g__Lactobacillus	inter Family
208	OTU1339	OTU2015	-0.331516	0	p__Firmicutes	f__Ruminococcaceae	g__Ruminococcaceae_UCG-005	p__Proteobacteria	f__Caulobacteraceae	g__Brevundimonas	inter Family
209	OTU1339	OTU2030	0.26659	0.01	p__Firmicutes	f__Ruminococcaceae	g__Ruminococcaceae_UCG-005	p__Firmicutes	f__Veillonellaceae	g__uncultured4	inter Family
210	OTU1339	OTU2074	-0.361789	0	p__Firmicutes	f__Ruminococcaceae	g__Ruminococcaceae_UCG-005	p__Firmicutes	f__Veillonellaceae	g__Megasphaera	inter Family
211	OTU1339	OTU2096	-0.388341	0	p__Firmicutes	f__Ruminococcaceae	g__Ruminococcaceae_UCG-005	p__Firmicutes	f__Enterococcaceae	g__Enterococcus	inter Family
212	OTU1339	OTU2114	0.479355	0	p__Firmicutes	f__Ruminococcaceae	g__Ruminococcaceae_UCG-005	p__Firmicutes	f__Lachnospiraceae	g__Pseudobutyrivibrio	inter Family
213	OTU1339	OTU2177	-0.303073	0	p__Firmicutes	f__Ruminococcaceae	g__Ruminococcaceae_UCG-005	p__Proteobacteria	f__Xanthomonadaceae	g__Stenotrophomonas	inter Family
214	OTU1339	OTU2204	-0.270397	0	p__Firmicutes	f__Ruminococcaceae	g__Ruminococcaceae_UCG-005	p__Proteobacteria	f__Pseudomonadaceae	g__Pseudomonas	inter Family
215	OTU1339	OTU224	0.286683	0	p__Firmicutes	f__Ruminococcaceae	g__Ruminococcaceae_UCG-005	p__Bacteroidetes	f__Prevotellaceae	g__Alloprevotella	inter Family
216	OTU1339	OTU2360	-0.312253	0.03	p__Firmicutes	f__Ruminococcaceae	g__Ruminococcaceae_UCG-005	p__Firmicutes	f__Clostridiaceae_1	g__Clostridium_sensu_stricto_1	inter Family
217	OTU1339	OTU264	-0.304036	0	p__Firmicutes	f__Ruminococcaceae	g__Ruminococcaceae_UCG-005	p__Firmicutes	f__Peptostreptococcaceae	g__Terrisporobacter	inter Family
218	OTU1339	OTU267	-0.339683	0	p__Firmicutes	f__Ruminococcaceae	g__Ruminococcaceae_UCG-005	p__Firmicutes	f__Streptococcaceae	g__Lactococcus	inter Family
219	OTU1339	OTU380	0.499781	0	p__Firmicutes	f__Ruminococcaceae	g__Ruminococcaceae_UCG-005	p__Firmicutes	f__Lachnospiraceae	g__Lachnospiraceae_UCG-005	inter Family
220	OTU1339	OTU390	0.482764	0	p__Firmicutes	f__Ruminococcaceae	g__Ruminococcaceae_UCG-005	p__Bacteroidetes	f__Bacteroidales_S24-7_group	g__norank1	inter Family
221	OTU1339	OTU41	-0.327382	0.01	p__Firmicutes	f__Ruminococcaceae	g__Ruminococcaceae_UCG-005	p__Proteobacteria	f__Pseudomonadaceae	g__Pseudomonas	inter Family
222	OTU1339	OTU480	0.349621	0	p__Firmicutes	f__Ruminococcaceae	g__Ruminococcaceae_UCG-005	p__Firmicutes	f__Acidaminococcaceae	g__Phascolarctobacterium	inter Family
223	OTU1339	OTU482	0.333922	0	p__Firmicutes	f__Ruminococcaceae	g__Ruminococcaceae_UCG-005	p__Proteobacteria	f__Campylobacteraceae	g__Campylobacter	inter Family
224	OTU1339	OTU648	0.452264	0	p__Firmicutes	f__Ruminococcaceae	g__Ruminococcaceae_UCG-005	p__Firmicutes	f__Ruminococcaceae	g__[Eubacterium]_coprostanoligenes_group	intra Family
225	OTU1339	OTU82	0.465465	0	p__Firmicutes	f__Ruminococcaceae	g__Ruminococcaceae_UCG-005	p__Bacteroidetes	f__Rikenellaceae	g__Rikenellaceae_RC9_gut_group	inter Family
226	OTU1339	OTU864	-0.388014	0	p__Firmicutes	f__Ruminococcaceae	g__Ruminococcaceae_UCG-005	p__Tenericutes	f__Mycoplasmataceae	g__Mycoplasma	inter Family
227	OTU1339	OTU869	-0.269623	0.02	p__Firmicutes	f__Ruminococcaceae	g__Ruminococcaceae_UCG-005	p__Firmicutes	f__Streptococcaceae	g__Streptococcus	inter Family
228	OTU1396	OTU1398	0.41746	0	p__Bacteroidetes	f__Prevotellaceae	g__uncultured1	p__Firmicutes	f__Ruminococcaceae	g__Faecalibacterium	inter Family
229	OTU1396	OTU142	0.612159	0	p__Bacteroidetes	f__Prevotellaceae	g__uncultured1	p__Bacteroidetes	f__Prevotellaceae	g__Prevotella_9	intra Family
230	OTU1396	OTU1429	-0.508532	0	p__Bacteroidetes	f__Prevotellaceae	g__uncultured1	p__Firmicutes	f__Lactobacillaceae	g__Lactobacillus	inter Family
231	OTU1396	OTU1488	0.694695	0	p__Bacteroidetes	f__Prevotellaceae	g__uncultured1	p__Bacteroidetes	f__Prevotellaceae	g__Prevotella_9	intra Family
232	OTU1396	OTU1497	0.248993	0.04	p__Bacteroidetes	f__Prevotellaceae	g__uncultured1	p__Bacteroidetes	f__Prevotellaceae	g__Alloprevotella	intra Family
233	OTU1396	OTU1539	0.396155	0	p__Bacteroidetes	f__Prevotellaceae	g__uncultured1	p__Firmicutes	f__Veillonellaceae	g__Anaerovibrio	inter Family
234	OTU1396	OTU1562	-0.227391	0.03	p__Bacteroidetes	f__Prevotellaceae	g__uncultured1	p__Firmicutes	f__Bacillaceae	g__Bacillus	inter Family
235	OTU1396	OTU1705	0.552546	0	p__Bacteroidetes	f__Prevotellaceae	g__uncultured1	p__Bacteroidetes	f__Prevotellaceae	g__Prevotella_2	intra Family
236	OTU1396	OTU1894	0.213217	0.04	p__Bacteroidetes	f__Prevotellaceae	g__uncultured1	p__Proteobacteria	f__Succinivibrionaceae	g__Succinivibrio	inter Family
237	OTU1396	OTU1913	0.280239	0.01	p__Bacteroidetes	f__Prevotellaceae	g__uncultured1	p__Bacteroidetes	f__Rikenellaceae	g__Rikenellaceae_RC9_gut_group	inter Family
238	OTU1396	OTU1953	-0.583457	0	p__Bacteroidetes	f__Prevotellaceae	g__uncultured1	p__Proteobacteria	f__Enterobacteriaceae	g__Escherichia-Shigella	inter Family
239	OTU1396	OTU1975	0.287023	0.01	p__Bacteroidetes	f__Prevotellaceae	g__uncultured1	p__Firmicutes	f__Ruminococcaceae	g__Subdoligranulum	inter Family
240	OTU1396	OTU1996	0.261663	0	p__Bacteroidetes	f__Prevotellaceae	g__uncultured1	p__Bacteroidetes	f__Prevotellaceae	g__Prevotellaceae_UCG-003	intra Family
241	OTU1396	OTU2002	-0.482265	0	p__Bacteroidetes	f__Prevotellaceae	g__uncultured1	p__Firmicutes	f__Lactobacillaceae	g__Lactobacillus	inter Family
242	OTU1396	OTU2015	-0.546955	0	p__Bacteroidetes	f__Prevotellaceae	g__uncultured1	p__Proteobacteria	f__Caulobacteraceae	g__Brevundimonas	inter Family
243	OTU1396	OTU2030	0.584465	0	p__Bacteroidetes	f__Prevotellaceae	g__uncultured1	p__Firmicutes	f__Veillonellaceae	g__uncultured4	inter Family
244	OTU1396	OTU2096	-0.483607	0	p__Bacteroidetes	f__Prevotellaceae	g__uncultured1	p__Firmicutes	f__Enterococcaceae	g__Enterococcus	inter Family
245	OTU1396	OTU2114	0.498129	0	p__Bacteroidetes	f__Prevotellaceae	g__uncultured1	p__Firmicutes	f__Lachnospiraceae	g__Pseudobutyrivibrio	inter Family
246	OTU1396	OTU2143	0.312957	0	p__Bacteroidetes	f__Prevotellaceae	g__uncultured1	p__Firmicutes	f__Veillonellaceae	g__Dialister	inter Family
247	OTU1396	OTU2177	-0.531212	0	p__Bacteroidetes	f__Prevotellaceae	g__uncultured1	p__Proteobacteria	f__Xanthomonadaceae	g__Stenotrophomonas	inter Family
248	OTU1396	OTU22	0.616779	0	p__Bacteroidetes	f__Prevotellaceae	g__uncultured1	p__Bacteroidetes	f__Prevotellaceae	g__Prevotella_9	intra Family
249	OTU1396	OTU2204	-0.597132	0	p__Bacteroidetes	f__Prevotellaceae	g__uncultured1	p__Proteobacteria	f__Pseudomonadaceae	g__Pseudomonas	inter Family
250	OTU1396	OTU2327	0.578493	0	p__Bacteroidetes	f__Prevotellaceae	g__uncultured1	p__Bacteroidetes	f__Prevotellaceae	g__Alloprevotella	intra Family
251	OTU1396	OTU2336	0.641292	0	p__Bacteroidetes	f__Prevotellaceae	g__uncultured1	p__Bacteroidetes	f__Prevotellaceae	g__Prevotella_9	intra Family
252	OTU1396	OTU2360	-0.52178	0	p__Bacteroidetes	f__Prevotellaceae	g__uncultured1	p__Firmicutes	f__Clostridiaceae_1	g__Clostridium_sensu_stricto_1	inter Family
253	OTU1396	OTU264	-0.535921	0	p__Bacteroidetes	f__Prevotellaceae	g__uncultured1	p__Firmicutes	f__Peptostreptococcaceae	g__Terrisporobacter	inter Family
254	OTU1396	OTU267	-0.424715	0	p__Bacteroidetes	f__Prevotellaceae	g__uncultured1	p__Firmicutes	f__Streptococcaceae	g__Lactococcus	inter Family
255	OTU1396	OTU405	0.540063	0	p__Bacteroidetes	f__Prevotellaceae	g__uncultured1	p__Bacteroidetes	f__Prevotellaceae	g__Alloprevotella	intra Family
256	OTU1396	OTU41	-0.562113	0	p__Bacteroidetes	f__Prevotellaceae	g__uncultured1	p__Proteobacteria	f__Pseudomonadaceae	g__Pseudomonas	inter Family
257	OTU1396	OTU480	0.401803	0	p__Bacteroidetes	f__Prevotellaceae	g__uncultured1	p__Firmicutes	f__Acidaminococcaceae	g__Phascolarctobacterium	inter Family
258	OTU1396	OTU482	0.254319	0.01	p__Bacteroidetes	f__Prevotellaceae	g__uncultured1	p__Proteobacteria	f__Campylobacteraceae	g__Campylobacter	inter Family
259	OTU1396	OTU524	-0.27889	0.01	p__Bacteroidetes	f__Prevotellaceae	g__uncultured1	p__Proteobacteria	f__Helicobacteraceae	g__Helicobacter	inter Family
260	OTU1396	OTU530	0.455008	0	p__Bacteroidetes	f__Prevotellaceae	g__uncultured1	p__Bacteroidetes	f__Prevotellaceae	g__Unclassified	intra Family
261	OTU1396	OTU584	0.290086	0	p__Bacteroidetes	f__Prevotellaceae	g__uncultured1	p__Bacteroidetes	f__Prevotellaceae	g__uncultured5	intra Family
262	OTU1396	OTU602	0.651374	0	p__Bacteroidetes	f__Prevotellaceae	g__uncultured1	p__Bacteroidetes	f__Prevotellaceae	g__Prevotellaceae_NK3B31_group	intra Family
263	OTU1396	OTU657	-0.294156	0.01	p__Bacteroidetes	f__Prevotellaceae	g__uncultured1	p__Firmicutes	f__Erysipelotrichaceae	g__Turicibacter	inter Family
264	OTU1396	OTU777	0.402404	0	p__Bacteroidetes	f__Prevotellaceae	g__uncultured1	p__Firmicutes	f__Veillonellaceae	g__Megasphaera	inter Family
265	OTU1396	OTU78	-0.281617	0.01	p__Bacteroidetes	f__Prevotellaceae	g__uncultured1	p__Firmicutes	f__Lactobacillaceae	g__Lactobacillus	inter Family
266	OTU1396	OTU864	-0.426512	0	p__Bacteroidetes	f__Prevotellaceae	g__uncultured1	p__Tenericutes	f__Mycoplasmataceae	g__Mycoplasma	inter Family
267	OTU1396	OTU869	-0.286621	0	p__Bacteroidetes	f__Prevotellaceae	g__uncultured1	p__Firmicutes	f__Streptococcaceae	g__Streptococcus	inter Family
268	OTU1396	OTU977	-0.318223	0.02	p__Bacteroidetes	f__Prevotellaceae	g__uncultured1	p__Proteobacteria	f__Helicobacteraceae	g__Helicobacter	inter Family
269	OTU1398	OTU142	0.389361	0	p__Firmicutes	f__Ruminococcaceae	g__Faecalibacterium	p__Bacteroidetes	f__Prevotellaceae	g__Prevotella_9	inter Family
270	OTU1398	OTU1429	-0.204237	0.03	p__Firmicutes	f__Ruminococcaceae	g__Faecalibacterium	p__Firmicutes	f__Lactobacillaceae	g__Lactobacillus	inter Family
271	OTU1398	OTU1488	0.435808	0	p__Firmicutes	f__Ruminococcaceae	g__Faecalibacterium	p__Bacteroidetes	f__Prevotellaceae	g__Prevotella_9	inter Family
272	OTU1398	OTU1497	0.303182	0.01	p__Firmicutes	f__Ruminococcaceae	g__Faecalibacterium	p__Bacteroidetes	f__Prevotellaceae	g__Alloprevotella	inter Family
273	OTU1398	OTU1562	-0.323524	0	p__Firmicutes	f__Ruminococcaceae	g__Faecalibacterium	p__Firmicutes	f__Bacillaceae	g__Bacillus	inter Family
274	OTU1398	OTU1705	0.242465	0.04	p__Firmicutes	f__Ruminococcaceae	g__Faecalibacterium	p__Bacteroidetes	f__Prevotellaceae	g__Prevotella_2	inter Family
275	OTU1398	OTU1894	0.244381	0.04	p__Firmicutes	f__Ruminococcaceae	g__Faecalibacterium	p__Proteobacteria	f__Succinivibrionaceae	g__Succinivibrio	inter Family
276	OTU1398	OTU1913	0.221396	0.04	p__Firmicutes	f__Ruminococcaceae	g__Faecalibacterium	p__Bacteroidetes	f__Rikenellaceae	g__Rikenellaceae_RC9_gut_group	inter Family
277	OTU1398	OTU1953	-0.389789	0	p__Firmicutes	f__Ruminococcaceae	g__Faecalibacterium	p__Proteobacteria	f__Enterobacteriaceae	g__Escherichia-Shigella	inter Family
278	OTU1398	OTU1975	0.577607	0	p__Firmicutes	f__Ruminococcaceae	g__Faecalibacterium	p__Firmicutes	f__Ruminococcaceae	g__Subdoligranulum	intra Family
279	OTU1398	OTU1996	0.340327	0	p__Firmicutes	f__Ruminococcaceae	g__Faecalibacterium	p__Bacteroidetes	f__Prevotellaceae	g__Prevotellaceae_UCG-003	inter Family
280	OTU1398	OTU2015	-0.368453	0	p__Firmicutes	f__Ruminococcaceae	g__Faecalibacterium	p__Proteobacteria	f__Caulobacteraceae	g__Brevundimonas	inter Family
281	OTU1398	OTU2030	0.250472	0.03	p__Firmicutes	f__Ruminococcaceae	g__Faecalibacterium	p__Firmicutes	f__Veillonellaceae	g__uncultured4	inter Family
282	OTU1398	OTU2096	-0.452834	0	p__Firmicutes	f__Ruminococcaceae	g__Faecalibacterium	p__Firmicutes	f__Enterococcaceae	g__Enterococcus	inter Family
283	OTU1398	OTU2114	0.475197	0	p__Firmicutes	f__Ruminococcaceae	g__Faecalibacterium	p__Firmicutes	f__Lachnospiraceae	g__Pseudobutyrivibrio	inter Family
284	OTU1398	OTU2143	0.259404	0	p__Firmicutes	f__Ruminococcaceae	g__Faecalibacterium	p__Firmicutes	f__Veillonellaceae	g__Dialister	inter Family
285	OTU1398	OTU2177	-0.314712	0	p__Firmicutes	f__Ruminococcaceae	g__Faecalibacterium	p__Proteobacteria	f__Xanthomonadaceae	g__Stenotrophomonas	inter Family
286	OTU1398	OTU22	0.256261	0.01	p__Firmicutes	f__Ruminococcaceae	g__Faecalibacterium	p__Bacteroidetes	f__Prevotellaceae	g__Prevotella_9	inter Family
287	OTU1398	OTU2204	-0.270959	0	p__Firmicutes	f__Ruminococcaceae	g__Faecalibacterium	p__Proteobacteria	f__Pseudomonadaceae	g__Pseudomonas	inter Family
288	OTU1398	OTU224	0.2052	0.05	p__Firmicutes	f__Ruminococcaceae	g__Faecalibacterium	p__Bacteroidetes	f__Prevotellaceae	g__Alloprevotella	inter Family
289	OTU1398	OTU2327	0.301442	0.02	p__Firmicutes	f__Ruminococcaceae	g__Faecalibacterium	p__Bacteroidetes	f__Prevotellaceae	g__Alloprevotella	inter Family
290	OTU1398	OTU2336	0.362368	0	p__Firmicutes	f__Ruminococcaceae	g__Faecalibacterium	p__Bacteroidetes	f__Prevotellaceae	g__Prevotella_9	inter Family
291	OTU1398	OTU2339	0.32314	0	p__Firmicutes	f__Ruminococcaceae	g__Faecalibacterium	p__Firmicutes	f__Lachnospiraceae	g__Incertae_Sedis	inter Family
292	OTU1398	OTU2360	-0.507418	0	p__Firmicutes	f__Ruminococcaceae	g__Faecalibacterium	p__Firmicutes	f__Clostridiaceae_1	g__Clostridium_sensu_stricto_1	inter Family
293	OTU1398	OTU264	-0.431616	0	p__Firmicutes	f__Ruminococcaceae	g__Faecalibacterium	p__Firmicutes	f__Peptostreptococcaceae	g__Terrisporobacter	inter Family
294	OTU1398	OTU267	-0.398347	0	p__Firmicutes	f__Ruminococcaceae	g__Faecalibacterium	p__Firmicutes	f__Streptococcaceae	g__Lactococcus	inter Family
295	OTU1398	OTU390	0.244112	0.03	p__Firmicutes	f__Ruminococcaceae	g__Faecalibacterium	p__Bacteroidetes	f__Bacteroidales_S24-7_group	g__norank1	inter Family
296	OTU1398	OTU405	0.343571	0	p__Firmicutes	f__Ruminococcaceae	g__Faecalibacterium	p__Bacteroidetes	f__Prevotellaceae	g__Alloprevotella	inter Family
297	OTU1398	OTU41	-0.356271	0	p__Firmicutes	f__Ruminococcaceae	g__Faecalibacterium	p__Proteobacteria	f__Pseudomonadaceae	g__Pseudomonas	inter Family
298	OTU1398	OTU480	0.274622	0.01	p__Firmicutes	f__Ruminococcaceae	g__Faecalibacterium	p__Firmicutes	f__Acidaminococcaceae	g__Phascolarctobacterium	inter Family
299	OTU1398	OTU482	0.277141	0.01	p__Firmicutes	f__Ruminococcaceae	g__Faecalibacterium	p__Proteobacteria	f__Campylobacteraceae	g__Campylobacter	inter Family
300	OTU1398	OTU530	0.291156	0.02	p__Firmicutes	f__Ruminococcaceae	g__Faecalibacterium	p__Bacteroidetes	f__Prevotellaceae	g__Unclassified	inter Family
301	OTU1398	OTU602	0.341367	0	p__Firmicutes	f__Ruminococcaceae	g__Faecalibacterium	p__Bacteroidetes	f__Prevotellaceae	g__Prevotellaceae_NK3B31_group	inter Family
302	OTU1398	OTU648	0.337345	0	p__Firmicutes	f__Ruminococcaceae	g__Faecalibacterium	p__Firmicutes	f__Ruminococcaceae	g__[Eubacterium]_coprostanoligenes_group	intra Family
303	OTU1398	OTU657	-0.419817	0	p__Firmicutes	f__Ruminococcaceae	g__Faecalibacterium	p__Firmicutes	f__Erysipelotrichaceae	g__Turicibacter	inter Family
304	OTU1398	OTU82	0.367015	0	p__Firmicutes	f__Ruminococcaceae	g__Faecalibacterium	p__Bacteroidetes	f__Rikenellaceae	g__Rikenellaceae_RC9_gut_group	inter Family
305	OTU1398	OTU864	-0.53639	0	p__Firmicutes	f__Ruminococcaceae	g__Faecalibacterium	p__Tenericutes	f__Mycoplasmataceae	g__Mycoplasma	inter Family
306	OTU1398	OTU869	-0.249877	0.03	p__Firmicutes	f__Ruminococcaceae	g__Faecalibacterium	p__Firmicutes	f__Streptococcaceae	g__Streptococcus	inter Family
307	OTU1398	OTU977	-0.256234	0.05	p__Firmicutes	f__Ruminococcaceae	g__Faecalibacterium	p__Proteobacteria	f__Helicobacteraceae	g__Helicobacter	inter Family
308	OTU142	OTU1429	-0.398754	0	p__Bacteroidetes	f__Prevotellaceae	g__Prevotella_9	p__Firmicutes	f__Lactobacillaceae	g__Lactobacillus	inter Family
309	OTU142	OTU1488	0.704413	0	p__Bacteroidetes	f__Prevotellaceae	g__Prevotella_9	p__Bacteroidetes	f__Prevotellaceae	g__Prevotella_9	intra Family
310	OTU142	OTU1539	0.251728	0.02	p__Bacteroidetes	f__Prevotellaceae	g__Prevotella_9	p__Firmicutes	f__Veillonellaceae	g__Anaerovibrio	inter Family
311	OTU142	OTU1562	-0.259794	0.01	p__Bacteroidetes	f__Prevotellaceae	g__Prevotella_9	p__Firmicutes	f__Bacillaceae	g__Bacillus	inter Family
312	OTU142	OTU1705	0.516835	0	p__Bacteroidetes	f__Prevotellaceae	g__Prevotella_9	p__Bacteroidetes	f__Prevotellaceae	g__Prevotella_2	intra Family
313	OTU142	OTU1894	0.364733	0	p__Bacteroidetes	f__Prevotellaceae	g__Prevotella_9	p__Proteobacteria	f__Succinivibrionaceae	g__Succinivibrio	inter Family
314	OTU142	OTU1913	0.368531	0	p__Bacteroidetes	f__Prevotellaceae	g__Prevotella_9	p__Bacteroidetes	f__Rikenellaceae	g__Rikenellaceae_RC9_gut_group	inter Family
315	OTU142	OTU1953	-0.579663	0	p__Bacteroidetes	f__Prevotellaceae	g__Prevotella_9	p__Proteobacteria	f__Enterobacteriaceae	g__Escherichia-Shigella	inter Family
316	OTU142	OTU1975	0.333159	0	p__Bacteroidetes	f__Prevotellaceae	g__Prevotella_9	p__Firmicutes	f__Ruminococcaceae	g__Subdoligranulum	inter Family
317	OTU142	OTU2002	-0.382381	0	p__Bacteroidetes	f__Prevotellaceae	g__Prevotella_9	p__Firmicutes	f__Lactobacillaceae	g__Lactobacillus	inter Family
318	OTU142	OTU2015	-0.449923	0	p__Bacteroidetes	f__Prevotellaceae	g__Prevotella_9	p__Proteobacteria	f__Caulobacteraceae	g__Brevundimonas	inter Family
319	OTU142	OTU2030	0.233699	0.03	p__Bacteroidetes	f__Prevotellaceae	g__Prevotella_9	p__Firmicutes	f__Veillonellaceae	g__uncultured4	inter Family
320	OTU142	OTU2096	-0.471456	0	p__Bacteroidetes	f__Prevotellaceae	g__Prevotella_9	p__Firmicutes	f__Enterococcaceae	g__Enterococcus	inter Family
321	OTU142	OTU2114	0.299438	0.01	p__Bacteroidetes	f__Prevotellaceae	g__Prevotella_9	p__Firmicutes	f__Lachnospiraceae	g__Pseudobutyrivibrio	inter Family
322	OTU142	OTU2143	0.413143	0	p__Bacteroidetes	f__Prevotellaceae	g__Prevotella_9	p__Firmicutes	f__Veillonellaceae	g__Dialister	inter Family
323	OTU142	OTU2177	-0.412429	0	p__Bacteroidetes	f__Prevotellaceae	g__Prevotella_9	p__Proteobacteria	f__Xanthomonadaceae	g__Stenotrophomonas	inter Family
324	OTU142	OTU22	0.501083	0	p__Bacteroidetes	f__Prevotellaceae	g__Prevotella_9	p__Bacteroidetes	f__Prevotellaceae	g__Prevotella_9	intra Family
325	OTU142	OTU2204	-0.476132	0	p__Bacteroidetes	f__Prevotellaceae	g__Prevotella_9	p__Proteobacteria	f__Pseudomonadaceae	g__Pseudomonas	inter Family
326	OTU142	OTU2327	0.659393	0	p__Bacteroidetes	f__Prevotellaceae	g__Prevotella_9	p__Bacteroidetes	f__Prevotellaceae	g__Alloprevotella	intra Family
327	OTU142	OTU2336	0.767227	0	p__Bacteroidetes	f__Prevotellaceae	g__Prevotella_9	p__Bacteroidetes	f__Prevotellaceae	g__Prevotella_9	intra Family
328	OTU142	OTU2360	-0.349881	0	p__Bacteroidetes	f__Prevotellaceae	g__Prevotella_9	p__Firmicutes	f__Clostridiaceae_1	g__Clostridium_sensu_stricto_1	inter Family
329	OTU142	OTU264	-0.435579	0	p__Bacteroidetes	f__Prevotellaceae	g__Prevotella_9	p__Firmicutes	f__Peptostreptococcaceae	g__Terrisporobacter	inter Family
330	OTU142	OTU267	-0.395256	0	p__Bacteroidetes	f__Prevotellaceae	g__Prevotella_9	p__Firmicutes	f__Streptococcaceae	g__Lactococcus	inter Family
331	OTU142	OTU405	0.614681	0	p__Bacteroidetes	f__Prevotellaceae	g__Prevotella_9	p__Bacteroidetes	f__Prevotellaceae	g__Alloprevotella	intra Family
332	OTU142	OTU41	-0.449347	0	p__Bacteroidetes	f__Prevotellaceae	g__Prevotella_9	p__Proteobacteria	f__Pseudomonadaceae	g__Pseudomonas	inter Family
333	OTU142	OTU480	0.458506	0	p__Bacteroidetes	f__Prevotellaceae	g__Prevotella_9	p__Firmicutes	f__Acidaminococcaceae	g__Phascolarctobacterium	inter Family
334	OTU142	OTU482	0.215342	0.05	p__Bacteroidetes	f__Prevotellaceae	g__Prevotella_9	p__Proteobacteria	f__Campylobacteraceae	g__Campylobacter	inter Family
335	OTU142	OTU524	-0.312581	0.01	p__Bacteroidetes	f__Prevotellaceae	g__Prevotella_9	p__Proteobacteria	f__Helicobacteraceae	g__Helicobacter	inter Family
336	OTU142	OTU530	0.525074	0	p__Bacteroidetes	f__Prevotellaceae	g__Prevotella_9	p__Bacteroidetes	f__Prevotellaceae	g__Unclassified	intra Family
337	OTU142	OTU584	0.314777	0.01	p__Bacteroidetes	f__Prevotellaceae	g__Prevotella_9	p__Bacteroidetes	f__Prevotellaceae	g__uncultured5	intra Family
338	OTU142	OTU602	0.666182	0	p__Bacteroidetes	f__Prevotellaceae	g__Prevotella_9	p__Bacteroidetes	f__Prevotellaceae	g__Prevotellaceae_NK3B31_group	intra Family
339	OTU142	OTU648	0.321938	0	p__Bacteroidetes	f__Prevotellaceae	g__Prevotella_9	p__Firmicutes	f__Ruminococcaceae	g__[Eubacterium]_coprostanoligenes_group	inter Family
340	OTU142	OTU657	-0.235261	0.05	p__Bacteroidetes	f__Prevotellaceae	g__Prevotella_9	p__Firmicutes	f__Erysipelotrichaceae	g__Turicibacter	inter Family
341	OTU142	OTU777	0.392175	0	p__Bacteroidetes	f__Prevotellaceae	g__Prevotella_9	p__Firmicutes	f__Veillonellaceae	g__Megasphaera	inter Family
342	OTU142	OTU82	0.286484	0	p__Bacteroidetes	f__Prevotellaceae	g__Prevotella_9	p__Bacteroidetes	f__Rikenellaceae	g__Rikenellaceae_RC9_gut_group	inter Family
343	OTU142	OTU864	-0.577519	0	p__Bacteroidetes	f__Prevotellaceae	g__Prevotella_9	p__Tenericutes	f__Mycoplasmataceae	g__Mycoplasma	inter Family
344	OTU142	OTU869	-0.20214	0.05	p__Bacteroidetes	f__Prevotellaceae	g__Prevotella_9	p__Firmicutes	f__Streptococcaceae	g__Streptococcus	inter Family
345	OTU1429	OTU1488	-0.477923	0	p__Firmicutes	f__Lactobacillaceae	g__Lactobacillus	p__Bacteroidetes	f__Prevotellaceae	g__Prevotella_9	inter Family
346	OTU1429	OTU1539	-0.431199	0	p__Firmicutes	f__Lactobacillaceae	g__Lactobacillus	p__Firmicutes	f__Veillonellaceae	g__Anaerovibrio	inter Family
347	OTU1429	OTU1557	0.250002	0.02	p__Firmicutes	f__Lactobacillaceae	g__Lactobacillus	p__Firmicutes	f__Veillonellaceae	g__Mitsuokella	inter Family
348	OTU1429	OTU1705	-0.456767	0	p__Firmicutes	f__Lactobacillaceae	g__Lactobacillus	p__Bacteroidetes	f__Prevotellaceae	g__Prevotella_2	inter Family
349	OTU1429	OTU1894	-0.234854	0.03	p__Firmicutes	f__Lactobacillaceae	g__Lactobacillus	p__Proteobacteria	f__Succinivibrionaceae	g__Succinivibrio	inter Family
350	OTU1429	OTU1913	-0.274868	0	p__Firmicutes	f__Lactobacillaceae	g__Lactobacillus	p__Bacteroidetes	f__Rikenellaceae	g__Rikenellaceae_RC9_gut_group	inter Family
351	OTU1429	OTU1921	-0.225606	0.04	p__Firmicutes	f__Lactobacillaceae	g__Lactobacillus	p__Firmicutes	f__Veillonellaceae	g__Anaerovibrio	inter Family
352	OTU1429	OTU1953	0.452612	0	p__Firmicutes	f__Lactobacillaceae	g__Lactobacillus	p__Proteobacteria	f__Enterobacteriaceae	g__Escherichia-Shigella	inter Family
353	OTU1429	OTU2002	0.943566	0	p__Firmicutes	f__Lactobacillaceae	g__Lactobacillus	p__Firmicutes	f__Lactobacillaceae	g__Lactobacillus	intra Family
354	OTU1429	OTU2015	0.538006	0	p__Firmicutes	f__Lactobacillaceae	g__Lactobacillus	p__Proteobacteria	f__Caulobacteraceae	g__Brevundimonas	inter Family
355	OTU1429	OTU2030	-0.36305	0	p__Firmicutes	f__Lactobacillaceae	g__Lactobacillus	p__Firmicutes	f__Veillonellaceae	g__uncultured4	inter Family
356	OTU1429	OTU2074	0.264115	0.02	p__Firmicutes	f__Lactobacillaceae	g__Lactobacillus	p__Firmicutes	f__Veillonellaceae	g__Megasphaera	inter Family
357	OTU1429	OTU2096	0.391154	0	p__Firmicutes	f__Lactobacillaceae	g__Lactobacillus	p__Firmicutes	f__Enterococcaceae	g__Enterococcus	inter Family
358	OTU1429	OTU2114	-0.391605	0	p__Firmicutes	f__Lactobacillaceae	g__Lactobacillus	p__Firmicutes	f__Lachnospiraceae	g__Pseudobutyrivibrio	inter Family
359	OTU1429	OTU2143	-0.322966	0	p__Firmicutes	f__Lactobacillaceae	g__Lactobacillus	p__Firmicutes	f__Veillonellaceae	g__Dialister	inter Family
360	OTU1429	OTU2177	0.561493	0	p__Firmicutes	f__Lactobacillaceae	g__Lactobacillus	p__Proteobacteria	f__Xanthomonadaceae	g__Stenotrophomonas	inter Family
361	OTU1429	OTU22	-0.310658	0.01	p__Firmicutes	f__Lactobacillaceae	g__Lactobacillus	p__Bacteroidetes	f__Prevotellaceae	g__Prevotella_9	inter Family
362	OTU1429	OTU2204	0.587011	0	p__Firmicutes	f__Lactobacillaceae	g__Lactobacillus	p__Proteobacteria	f__Pseudomonadaceae	g__Pseudomonas	inter Family
363	OTU1429	OTU224	-0.244355	0.03	p__Firmicutes	f__Lactobacillaceae	g__Lactobacillus	p__Bacteroidetes	f__Prevotellaceae	g__Alloprevotella	inter Family
364	OTU1429	OTU2327	-0.511335	0	p__Firmicutes	f__Lactobacillaceae	g__Lactobacillus	p__Bacteroidetes	f__Prevotellaceae	g__Alloprevotella	inter Family
365	OTU1429	OTU2336	-0.361612	0	p__Firmicutes	f__Lactobacillaceae	g__Lactobacillus	p__Bacteroidetes	f__Prevotellaceae	g__Prevotella_9	inter Family
366	OTU1429	OTU2360	0.35642	0	p__Firmicutes	f__Lactobacillaceae	g__Lactobacillus	p__Firmicutes	f__Clostridiaceae_1	g__Clostridium_sensu_stricto_1	inter Family
367	OTU1429	OTU264	0.352341	0.01	p__Firmicutes	f__Lactobacillaceae	g__Lactobacillus	p__Firmicutes	f__Peptostreptococcaceae	g__Terrisporobacter	inter Family
368	OTU1429	OTU267	0.348887	0	p__Firmicutes	f__Lactobacillaceae	g__Lactobacillus	p__Firmicutes	f__Streptococcaceae	g__Lactococcus	inter Family
369	OTU1429	OTU380	-0.276909	0.01	p__Firmicutes	f__Lactobacillaceae	g__Lactobacillus	p__Firmicutes	f__Lachnospiraceae	g__Lachnospiraceae_UCG-005	inter Family
370	OTU1429	OTU405	-0.477397	0	p__Firmicutes	f__Lactobacillaceae	g__Lactobacillus	p__Bacteroidetes	f__Prevotellaceae	g__Alloprevotella	inter Family
371	OTU1429	OTU41	0.574801	0	p__Firmicutes	f__Lactobacillaceae	g__Lactobacillus	p__Proteobacteria	f__Pseudomonadaceae	g__Pseudomonas	inter Family
372	OTU1429	OTU482	-0.279183	0	p__Firmicutes	f__Lactobacillaceae	g__Lactobacillus	p__Proteobacteria	f__Campylobacteraceae	g__Campylobacter	inter Family
373	OTU1429	OTU530	-0.45888	0	p__Firmicutes	f__Lactobacillaceae	g__Lactobacillus	p__Bacteroidetes	f__Prevotellaceae	g__Unclassified	inter Family
374	OTU1429	OTU602	-0.450161	0	p__Firmicutes	f__Lactobacillaceae	g__Lactobacillus	p__Bacteroidetes	f__Prevotellaceae	g__Prevotellaceae_NK3B31_group	inter Family
375	OTU1429	OTU62	0.227355	0.03	p__Firmicutes	f__Lactobacillaceae	g__Lactobacillus	p__Firmicutes	f__Lactobacillaceae	g__Lactobacillus	intra Family
376	OTU1429	OTU78	0.413089	0	p__Firmicutes	f__Lactobacillaceae	g__Lactobacillus	p__Firmicutes	f__Lactobacillaceae	g__Lactobacillus	intra Family
377	OTU1429	OTU82	-0.213491	0.05	p__Firmicutes	f__Lactobacillaceae	g__Lactobacillus	p__Bacteroidetes	f__Rikenellaceae	g__Rikenellaceae_RC9_gut_group	inter Family
378	OTU1429	OTU864	0.486424	0	p__Firmicutes	f__Lactobacillaceae	g__Lactobacillus	p__Tenericutes	f__Mycoplasmataceae	g__Mycoplasma	inter Family
379	OTU1429	OTU977	0.360561	0	p__Firmicutes	f__Lactobacillaceae	g__Lactobacillus	p__Proteobacteria	f__Helicobacteraceae	g__Helicobacter	inter Family
380	OTU143	OTU1557	-0.242599	0	p__Firmicutes	f__Lachnospiraceae	g__Lachnospira	p__Firmicutes	f__Veillonellaceae	g__Mitsuokella	inter Family
381	OTU143	OTU1894	-0.492068	0	p__Firmicutes	f__Lachnospiraceae	g__Lachnospira	p__Proteobacteria	f__Succinivibrionaceae	g__Succinivibrio	inter Family
382	OTU143	OTU1996	0.241944	0.04	p__Firmicutes	f__Lachnospiraceae	g__Lachnospira	p__Bacteroidetes	f__Prevotellaceae	g__Prevotellaceae_UCG-003	inter Family
383	OTU143	OTU2030	0.311764	0.01	p__Firmicutes	f__Lachnospiraceae	g__Lachnospira	p__Firmicutes	f__Veillonellaceae	g__uncultured4	inter Family
384	OTU143	OTU2074	-0.22103	0.04	p__Firmicutes	f__Lachnospiraceae	g__Lachnospira	p__Firmicutes	f__Veillonellaceae	g__Megasphaera	inter Family
385	OTU143	OTU224	0.275545	0.01	p__Firmicutes	f__Lachnospiraceae	g__Lachnospira	p__Bacteroidetes	f__Prevotellaceae	g__Alloprevotella	inter Family
386	OTU143	OTU2339	0.22425	0.04	p__Firmicutes	f__Lachnospiraceae	g__Lachnospira	p__Firmicutes	f__Lachnospiraceae	g__Incertae_Sedis	intra Family
387	OTU143	OTU380	0.325379	0.01	p__Firmicutes	f__Lachnospiraceae	g__Lachnospira	p__Firmicutes	f__Lachnospiraceae	g__Lachnospiraceae_UCG-005	intra Family
388	OTU143	OTU777	-0.239522	0.02	p__Firmicutes	f__Lachnospiraceae	g__Lachnospira	p__Firmicutes	f__Veillonellaceae	g__Megasphaera	inter Family
389	OTU1488	OTU1497	0.248228	0.02	p__Bacteroidetes	f__Prevotellaceae	g__Prevotella_9	p__Bacteroidetes	f__Prevotellaceae	g__Alloprevotella	intra Family
390	OTU1488	OTU1539	0.371496	0	p__Bacteroidetes	f__Prevotellaceae	g__Prevotella_9	p__Firmicutes	f__Veillonellaceae	g__Anaerovibrio	inter Family
391	OTU1488	OTU1705	0.469029	0	p__Bacteroidetes	f__Prevotellaceae	g__Prevotella_9	p__Bacteroidetes	f__Prevotellaceae	g__Prevotella_2	intra Family
392	OTU1488	OTU1894	0.597369	0	p__Bacteroidetes	f__Prevotellaceae	g__Prevotella_9	p__Proteobacteria	f__Succinivibrionaceae	g__Succinivibrio	inter Family
393	OTU1488	OTU1921	0.464943	0	p__Bacteroidetes	f__Prevotellaceae	g__Prevotella_9	p__Firmicutes	f__Veillonellaceae	g__Anaerovibrio	inter Family
394	OTU1488	OTU1953	-0.546099	0	p__Bacteroidetes	f__Prevotellaceae	g__Prevotella_9	p__Proteobacteria	f__Enterobacteriaceae	g__Escherichia-Shigella	inter Family
395	OTU1488	OTU1975	0.330617	0.01	p__Bacteroidetes	f__Prevotellaceae	g__Prevotella_9	p__Firmicutes	f__Ruminococcaceae	g__Subdoligranulum	inter Family
396	OTU1488	OTU2002	-0.478007	0	p__Bacteroidetes	f__Prevotellaceae	g__Prevotella_9	p__Firmicutes	f__Lactobacillaceae	g__Lactobacillus	inter Family
397	OTU1488	OTU2015	-0.501176	0	p__Bacteroidetes	f__Prevotellaceae	g__Prevotella_9	p__Proteobacteria	f__Caulobacteraceae	g__Brevundimonas	inter Family
398	OTU1488	OTU2030	0.307299	0	p__Bacteroidetes	f__Prevotellaceae	g__Prevotella_9	p__Firmicutes	f__Veillonellaceae	g__uncultured4	inter Family
399	OTU1488	OTU2096	-0.401435	0.01	p__Bacteroidetes	f__Prevotellaceae	g__Prevotella_9	p__Firmicutes	f__Enterococcaceae	g__Enterococcus	inter Family
400	OTU1488	OTU2114	0.52826	0	p__Bacteroidetes	f__Prevotellaceae	g__Prevotella_9	p__Firmicutes	f__Lachnospiraceae	g__Pseudobutyrivibrio	inter Family
401	OTU1488	OTU2143	0.437948	0	p__Bacteroidetes	f__Prevotellaceae	g__Prevotella_9	p__Firmicutes	f__Veillonellaceae	g__Dialister	inter Family
402	OTU1488	OTU2177	-0.479207	0	p__Bacteroidetes	f__Prevotellaceae	g__Prevotella_9	p__Proteobacteria	f__Xanthomonadaceae	g__Stenotrophomonas	inter Family
403	OTU1488	OTU22	0.637996	0	p__Bacteroidetes	f__Prevotellaceae	g__Prevotella_9	p__Bacteroidetes	f__Prevotellaceae	g__Prevotella_9	intra Family
404	OTU1488	OTU2204	-0.516599	0	p__Bacteroidetes	f__Prevotellaceae	g__Prevotella_9	p__Proteobacteria	f__Pseudomonadaceae	g__Pseudomonas	inter Family
405	OTU1488	OTU2327	0.586173	0	p__Bacteroidetes	f__Prevotellaceae	g__Prevotella_9	p__Bacteroidetes	f__Prevotellaceae	g__Alloprevotella	intra Family
406	OTU1488	OTU2336	0.890871	0	p__Bacteroidetes	f__Prevotellaceae	g__Prevotella_9	p__Bacteroidetes	f__Prevotellaceae	g__Prevotella_9	intra Family
407	OTU1488	OTU2339	0.238554	0.05	p__Bacteroidetes	f__Prevotellaceae	g__Prevotella_9	p__Firmicutes	f__Lachnospiraceae	g__Incertae_Sedis	inter Family
408	OTU1488	OTU2360	-0.459179	0	p__Bacteroidetes	f__Prevotellaceae	g__Prevotella_9	p__Firmicutes	f__Clostridiaceae_1	g__Clostridium_sensu_stricto_1	inter Family
409	OTU1488	OTU264	-0.52567	0	p__Bacteroidetes	f__Prevotellaceae	g__Prevotella_9	p__Firmicutes	f__Peptostreptococcaceae	g__Terrisporobacter	inter Family
410	OTU1488	OTU267	-0.323198	0	p__Bacteroidetes	f__Prevotellaceae	g__Prevotella_9	p__Firmicutes	f__Streptococcaceae	g__Lactococcus	inter Family
411	OTU1488	OTU405	0.600666	0	p__Bacteroidetes	f__Prevotellaceae	g__Prevotella_9	p__Bacteroidetes	f__Prevotellaceae	g__Alloprevotella	intra Family
412	OTU1488	OTU41	-0.474643	0	p__Bacteroidetes	f__Prevotellaceae	g__Prevotella_9	p__Proteobacteria	f__Pseudomonadaceae	g__Pseudomonas	inter Family
413	OTU1488	OTU480	0.229458	0.02	p__Bacteroidetes	f__Prevotellaceae	g__Prevotella_9	p__Firmicutes	f__Acidaminococcaceae	g__Phascolarctobacterium	inter Family
414	OTU1488	OTU482	0.293752	0.02	p__Bacteroidetes	f__Prevotellaceae	g__Prevotella_9	p__Proteobacteria	f__Campylobacteraceae	g__Campylobacter	inter Family
415	OTU1488	OTU524	-0.356825	0.01	p__Bacteroidetes	f__Prevotellaceae	g__Prevotella_9	p__Proteobacteria	f__Helicobacteraceae	g__Helicobacter	inter Family
416	OTU1488	OTU530	0.675405	0	p__Bacteroidetes	f__Prevotellaceae	g__Prevotella_9	p__Bacteroidetes	f__Prevotellaceae	g__Unclassified	intra Family
417	OTU1488	OTU584	0.626306	0	p__Bacteroidetes	f__Prevotellaceae	g__Prevotella_9	p__Bacteroidetes	f__Prevotellaceae	g__uncultured5	intra Family
418	OTU1488	OTU602	0.766137	0	p__Bacteroidetes	f__Prevotellaceae	g__Prevotella_9	p__Bacteroidetes	f__Prevotellaceae	g__Prevotellaceae_NK3B31_group	intra Family
419	OTU1488	OTU62	-0.291799	0.02	p__Bacteroidetes	f__Prevotellaceae	g__Prevotella_9	p__Firmicutes	f__Lactobacillaceae	g__Lactobacillus	inter Family
420	OTU1488	OTU657	-0.253068	0.03	p__Bacteroidetes	f__Prevotellaceae	g__Prevotella_9	p__Firmicutes	f__Erysipelotrichaceae	g__Turicibacter	inter Family
421	OTU1488	OTU777	0.410262	0	p__Bacteroidetes	f__Prevotellaceae	g__Prevotella_9	p__Firmicutes	f__Veillonellaceae	g__Megasphaera	inter Family
422	OTU1488	OTU78	-0.344654	0	p__Bacteroidetes	f__Prevotellaceae	g__Prevotella_9	p__Firmicutes	f__Lactobacillaceae	g__Lactobacillus	inter Family
423	OTU1488	OTU82	0.231238	0.05	p__Bacteroidetes	f__Prevotellaceae	g__Prevotella_9	p__Bacteroidetes	f__Rikenellaceae	g__Rikenellaceae_RC9_gut_group	inter Family
424	OTU1488	OTU864	-0.514947	0	p__Bacteroidetes	f__Prevotellaceae	g__Prevotella_9	p__Tenericutes	f__Mycoplasmataceae	g__Mycoplasma	inter Family
425	OTU1488	OTU977	-0.375377	0	p__Bacteroidetes	f__Prevotellaceae	g__Prevotella_9	p__Proteobacteria	f__Helicobacteraceae	g__Helicobacter	inter Family
426	OTU1497	OTU1539	0.320351	0	p__Bacteroidetes	f__Prevotellaceae	g__Alloprevotella	p__Firmicutes	f__Veillonellaceae	g__Anaerovibrio	inter Family
427	OTU1497	OTU1913	0.268436	0.01	p__Bacteroidetes	f__Prevotellaceae	g__Alloprevotella	p__Bacteroidetes	f__Rikenellaceae	g__Rikenellaceae_RC9_gut_group	inter Family
428	OTU1497	OTU1921	0.335443	0	p__Bacteroidetes	f__Prevotellaceae	g__Alloprevotella	p__Firmicutes	f__Veillonellaceae	g__Anaerovibrio	inter Family
429	OTU1497	OTU1975	0.243102	0.03	p__Bacteroidetes	f__Prevotellaceae	g__Alloprevotella	p__Firmicutes	f__Ruminococcaceae	g__Subdoligranulum	inter Family
430	OTU1497	OTU1996	0.301281	0	p__Bacteroidetes	f__Prevotellaceae	g__Alloprevotella	p__Bacteroidetes	f__Prevotellaceae	g__Prevotellaceae_UCG-003	intra Family
431	OTU1497	OTU2015	-0.316895	0	p__Bacteroidetes	f__Prevotellaceae	g__Alloprevotella	p__Proteobacteria	f__Caulobacteraceae	g__Brevundimonas	inter Family
432	OTU1497	OTU2030	0.279759	0.02	p__Bacteroidetes	f__Prevotellaceae	g__Alloprevotella	p__Firmicutes	f__Veillonellaceae	g__uncultured4	inter Family
433	OTU1497	OTU2074	-0.255849	0.02	p__Bacteroidetes	f__Prevotellaceae	g__Alloprevotella	p__Firmicutes	f__Veillonellaceae	g__Megasphaera	inter Family
434	OTU1497	OTU2096	-0.289218	0	p__Bacteroidetes	f__Prevotellaceae	g__Alloprevotella	p__Firmicutes	f__Enterococcaceae	g__Enterococcus	inter Family
435	OTU1497	OTU2114	0.477614	0	p__Bacteroidetes	f__Prevotellaceae	g__Alloprevotella	p__Firmicutes	f__Lachnospiraceae	g__Pseudobutyrivibrio	inter Family
436	OTU1497	OTU2177	-0.326896	0.02	p__Bacteroidetes	f__Prevotellaceae	g__Alloprevotella	p__Proteobacteria	f__Xanthomonadaceae	g__Stenotrophomonas	inter Family
437	OTU1497	OTU2204	-0.28443	0	p__Bacteroidetes	f__Prevotellaceae	g__Alloprevotella	p__Proteobacteria	f__Pseudomonadaceae	g__Pseudomonas	inter Family
438	OTU1497	OTU2339	0.19578	0.02	p__Bacteroidetes	f__Prevotellaceae	g__Alloprevotella	p__Firmicutes	f__Lachnospiraceae	g__Incertae_Sedis	inter Family
439	OTU1497	OTU2360	-0.305747	0	p__Bacteroidetes	f__Prevotellaceae	g__Alloprevotella	p__Firmicutes	f__Clostridiaceae_1	g__Clostridium_sensu_stricto_1	inter Family
440	OTU1497	OTU41	-0.296044	0.03	p__Bacteroidetes	f__Prevotellaceae	g__Alloprevotella	p__Proteobacteria	f__Pseudomonadaceae	g__Pseudomonas	inter Family
441	OTU1497	OTU482	0.258431	0.03	p__Bacteroidetes	f__Prevotellaceae	g__Alloprevotella	p__Proteobacteria	f__Campylobacteraceae	g__Campylobacter	inter Family
442	OTU1497	OTU530	0.257535	0.03	p__Bacteroidetes	f__Prevotellaceae	g__Alloprevotella	p__Bacteroidetes	f__Prevotellaceae	g__Unclassified	intra Family
443	OTU1497	OTU62	-0.290926	0	p__Bacteroidetes	f__Prevotellaceae	g__Alloprevotella	p__Firmicutes	f__Lactobacillaceae	g__Lactobacillus	inter Family
444	OTU1497	OTU648	0.281484	0	p__Bacteroidetes	f__Prevotellaceae	g__Alloprevotella	p__Firmicutes	f__Ruminococcaceae	g__[Eubacterium]_coprostanoligenes_group	inter Family
445	OTU1497	OTU78	-0.333595	0.01	p__Bacteroidetes	f__Prevotellaceae	g__Alloprevotella	p__Firmicutes	f__Lactobacillaceae	g__Lactobacillus	inter Family
446	OTU1497	OTU864	-0.257174	0.02	p__Bacteroidetes	f__Prevotellaceae	g__Alloprevotella	p__Tenericutes	f__Mycoplasmataceae	g__Mycoplasma	inter Family
447	OTU1497	OTU977	-0.262472	0.02	p__Bacteroidetes	f__Prevotellaceae	g__Alloprevotella	p__Proteobacteria	f__Helicobacteraceae	g__Helicobacter	inter Family
448	OTU1539	OTU1557	-0.291716	0	p__Firmicutes	f__Veillonellaceae	g__Anaerovibrio	p__Firmicutes	f__Veillonellaceae	g__Mitsuokella	intra Family
449	OTU1539	OTU1705	0.452949	0	p__Firmicutes	f__Veillonellaceae	g__Anaerovibrio	p__Bacteroidetes	f__Prevotellaceae	g__Prevotella_2	inter Family
450	OTU1539	OTU1909	0.287834	0	p__Firmicutes	f__Veillonellaceae	g__Anaerovibrio	p__Bacteroidetes	f__Prevotellaceae	g__Prevotella_1	inter Family
451	OTU1539	OTU1921	0.420419	0	p__Firmicutes	f__Veillonellaceae	g__Anaerovibrio	p__Firmicutes	f__Veillonellaceae	g__Anaerovibrio	intra Family
452	OTU1539	OTU1953	-0.354594	0	p__Firmicutes	f__Veillonellaceae	g__Anaerovibrio	p__Proteobacteria	f__Enterobacteriaceae	g__Escherichia-Shigella	inter Family
453	OTU1539	OTU1996	0.466468	0	p__Firmicutes	f__Veillonellaceae	g__Anaerovibrio	p__Bacteroidetes	f__Prevotellaceae	g__Prevotellaceae_UCG-003	inter Family
454	OTU1539	OTU2002	-0.400415	0	p__Firmicutes	f__Veillonellaceae	g__Anaerovibrio	p__Firmicutes	f__Lactobacillaceae	g__Lactobacillus	inter Family
455	OTU1539	OTU2015	-0.351728	0	p__Firmicutes	f__Veillonellaceae	g__Anaerovibrio	p__Proteobacteria	f__Caulobacteraceae	g__Brevundimonas	inter Family
456	OTU1539	OTU2030	0.242115	0.03	p__Firmicutes	f__Veillonellaceae	g__Anaerovibrio	p__Firmicutes	f__Veillonellaceae	g__uncultured4	intra Family
457	OTU1539	OTU2074	-0.391273	0	p__Firmicutes	f__Veillonellaceae	g__Anaerovibrio	p__Firmicutes	f__Veillonellaceae	g__Megasphaera	intra Family
458	OTU1539	OTU2114	0.525266	0	p__Firmicutes	f__Veillonellaceae	g__Anaerovibrio	p__Firmicutes	f__Lachnospiraceae	g__Pseudobutyrivibrio	inter Family
459	OTU1539	OTU2177	-0.434217	0	p__Firmicutes	f__Veillonellaceae	g__Anaerovibrio	p__Proteobacteria	f__Xanthomonadaceae	g__Stenotrophomonas	inter Family
460	OTU1539	OTU2204	-0.412078	0	p__Firmicutes	f__Veillonellaceae	g__Anaerovibrio	p__Proteobacteria	f__Pseudomonadaceae	g__Pseudomonas	inter Family
461	OTU1539	OTU224	0.40884	0	p__Firmicutes	f__Veillonellaceae	g__Anaerovibrio	p__Bacteroidetes	f__Prevotellaceae	g__Alloprevotella	inter Family
462	OTU1539	OTU2336	0.331538	0	p__Firmicutes	f__Veillonellaceae	g__Anaerovibrio	p__Bacteroidetes	f__Prevotellaceae	g__Prevotella_9	inter Family
463	OTU1539	OTU2360	-0.301934	0	p__Firmicutes	f__Veillonellaceae	g__Anaerovibrio	p__Firmicutes	f__Clostridiaceae_1	g__Clostridium_sensu_stricto_1	inter Family
464	OTU1539	OTU264	-0.348898	0	p__Firmicutes	f__Veillonellaceae	g__Anaerovibrio	p__Firmicutes	f__Peptostreptococcaceae	g__Terrisporobacter	inter Family
465	OTU1539	OTU380	0.5715	0	p__Firmicutes	f__Veillonellaceae	g__Anaerovibrio	p__Firmicutes	f__Lachnospiraceae	g__Lachnospiraceae_UCG-005	inter Family
466	OTU1539	OTU390	0.287386	0	p__Firmicutes	f__Veillonellaceae	g__Anaerovibrio	p__Bacteroidetes	f__Bacteroidales_S24-7_group	g__norank1	inter Family
467	OTU1539	OTU41	-0.333161	0	p__Firmicutes	f__Veillonellaceae	g__Anaerovibrio	p__Proteobacteria	f__Pseudomonadaceae	g__Pseudomonas	inter Family
468	OTU1539	OTU480	0.352915	0	p__Firmicutes	f__Veillonellaceae	g__Anaerovibrio	p__Firmicutes	f__Acidaminococcaceae	g__Phascolarctobacterium	inter Family
469	OTU1539	OTU530	0.207732	0.04	p__Firmicutes	f__Veillonellaceae	g__Anaerovibrio	p__Bacteroidetes	f__Prevotellaceae	g__Unclassified	inter Family
470	OTU1539	OTU584	0.299063	0.02	p__Firmicutes	f__Veillonellaceae	g__Anaerovibrio	p__Bacteroidetes	f__Prevotellaceae	g__uncultured5	inter Family
471	OTU1539	OTU602	0.380146	0	p__Firmicutes	f__Veillonellaceae	g__Anaerovibrio	p__Bacteroidetes	f__Prevotellaceae	g__Prevotellaceae_NK3B31_group	inter Family
472	OTU1539	OTU62	-0.396988	0.01	p__Firmicutes	f__Veillonellaceae	g__Anaerovibrio	p__Firmicutes	f__Lactobacillaceae	g__Lactobacillus	inter Family
473	OTU1539	OTU648	0.349638	0.01	p__Firmicutes	f__Veillonellaceae	g__Anaerovibrio	p__Firmicutes	f__Ruminococcaceae	g__[Eubacterium]_coprostanoligenes_group	inter Family
474	OTU1539	OTU78	-0.409549	0	p__Firmicutes	f__Veillonellaceae	g__Anaerovibrio	p__Firmicutes	f__Lactobacillaceae	g__Lactobacillus	inter Family
475	OTU1539	OTU864	-0.374697	0	p__Firmicutes	f__Veillonellaceae	g__Anaerovibrio	p__Tenericutes	f__Mycoplasmataceae	g__Mycoplasma	inter Family
476	OTU1539	OTU869	-0.31805	0	p__Firmicutes	f__Veillonellaceae	g__Anaerovibrio	p__Firmicutes	f__Streptococcaceae	g__Streptococcus	inter Family
477	OTU1539	OTU977	-0.207694	0.05	p__Firmicutes	f__Veillonellaceae	g__Anaerovibrio	p__Proteobacteria	f__Helicobacteraceae	g__Helicobacter	inter Family
478	OTU1557	OTU1813	-0.249374	0.01	p__Firmicutes	f__Veillonellaceae	g__Mitsuokella	p__Spirochaetae	f__Spirochaetaceae	g__Treponema_2	inter Family
479	OTU1557	OTU1909	-0.25811	0.01	p__Firmicutes	f__Veillonellaceae	g__Mitsuokella	p__Bacteroidetes	f__Prevotellaceae	g__Prevotella_1	inter Family
480	OTU1557	OTU1996	-0.529497	0	p__Firmicutes	f__Veillonellaceae	g__Mitsuokella	p__Bacteroidetes	f__Prevotellaceae	g__Prevotellaceae_UCG-003	inter Family
481	OTU1557	OTU2002	0.280772	0	p__Firmicutes	f__Veillonellaceae	g__Mitsuokella	p__Firmicutes	f__Lactobacillaceae	g__Lactobacillus	inter Family
482	OTU1557	OTU2074	0.567823	0	p__Firmicutes	f__Veillonellaceae	g__Mitsuokella	p__Firmicutes	f__Veillonellaceae	g__Megasphaera	intra Family
483	OTU1557	OTU2143	0.325704	0	p__Firmicutes	f__Veillonellaceae	g__Mitsuokella	p__Firmicutes	f__Veillonellaceae	g__Dialister	intra Family
484	OTU1557	OTU224	-0.511334	0	p__Firmicutes	f__Veillonellaceae	g__Mitsuokella	p__Bacteroidetes	f__Prevotellaceae	g__Alloprevotella	inter Family
485	OTU1557	OTU380	-0.527558	0	p__Firmicutes	f__Veillonellaceae	g__Mitsuokella	p__Firmicutes	f__Lachnospiraceae	g__Lachnospiraceae_UCG-005	inter Family
486	OTU1557	OTU390	-0.395552	0	p__Firmicutes	f__Veillonellaceae	g__Mitsuokella	p__Bacteroidetes	f__Bacteroidales_S24-7_group	g__norank1	inter Family
487	OTU1557	OTU648	-0.359543	0	p__Firmicutes	f__Veillonellaceae	g__Mitsuokella	p__Firmicutes	f__Ruminococcaceae	g__[Eubacterium]_coprostanoligenes_group	inter Family
488	OTU1557	OTU777	0.419992	0	p__Firmicutes	f__Veillonellaceae	g__Mitsuokella	p__Firmicutes	f__Veillonellaceae	g__Megasphaera	intra Family
489	OTU1557	OTU977	0.225196	0.04	p__Firmicutes	f__Veillonellaceae	g__Mitsuokella	p__Proteobacteria	f__Helicobacteraceae	g__Helicobacter	inter Family
490	OTU1562	OTU1705	-0.25323	0.01	p__Firmicutes	f__Bacillaceae	g__Bacillus	p__Bacteroidetes	f__Prevotellaceae	g__Prevotella_2	inter Family
491	OTU1562	OTU1813	-0.555449	0	p__Firmicutes	f__Bacillaceae	g__Bacillus	p__Spirochaetae	f__Spirochaetaceae	g__Treponema_2	inter Family
492	OTU1562	OTU1913	-0.590177	0	p__Firmicutes	f__Bacillaceae	g__Bacillus	p__Bacteroidetes	f__Rikenellaceae	g__Rikenellaceae_RC9_gut_group	inter Family
493	OTU1562	OTU1953	0.386157	0	p__Firmicutes	f__Bacillaceae	g__Bacillus	p__Proteobacteria	f__Enterobacteriaceae	g__Escherichia-Shigella	inter Family
494	OTU1562	OTU1975	-0.535405	0	p__Firmicutes	f__Bacillaceae	g__Bacillus	p__Firmicutes	f__Ruminococcaceae	g__Subdoligranulum	inter Family
495	OTU1562	OTU1996	-0.340516	0	p__Firmicutes	f__Bacillaceae	g__Bacillus	p__Bacteroidetes	f__Prevotellaceae	g__Prevotellaceae_UCG-003	inter Family
496	OTU1562	OTU2015	0.448855	0	p__Firmicutes	f__Bacillaceae	g__Bacillus	p__Proteobacteria	f__Caulobacteraceae	g__Brevundimonas	inter Family
497	OTU1562	OTU2096	0.799367	0	p__Firmicutes	f__Bacillaceae	g__Bacillus	p__Firmicutes	f__Enterococcaceae	g__Enterococcus	inter Family
498	OTU1562	OTU2114	-0.304199	0.01	p__Firmicutes	f__Bacillaceae	g__Bacillus	p__Firmicutes	f__Lachnospiraceae	g__Pseudobutyrivibrio	inter Family
499	OTU1562	OTU2177	0.376033	0	p__Firmicutes	f__Bacillaceae	g__Bacillus	p__Proteobacteria	f__Xanthomonadaceae	g__Stenotrophomonas	inter Family
500	OTU1562	OTU2204	0.381697	0	p__Firmicutes	f__Bacillaceae	g__Bacillus	p__Proteobacteria	f__Pseudomonadaceae	g__Pseudomonas	inter Family
501	OTU1562	OTU2327	-0.335004	0	p__Firmicutes	f__Bacillaceae	g__Bacillus	p__Bacteroidetes	f__Prevotellaceae	g__Alloprevotella	inter Family
502	OTU1562	OTU2339	-0.260228	0.04	p__Firmicutes	f__Bacillaceae	g__Bacillus	p__Firmicutes	f__Lachnospiraceae	g__Incertae_Sedis	inter Family
503	OTU1562	OTU2360	0.295171	0.01	p__Firmicutes	f__Bacillaceae	g__Bacillus	p__Firmicutes	f__Clostridiaceae_1	g__Clostridium_sensu_stricto_1	inter Family
504	OTU1562	OTU264	0.314414	0.01	p__Firmicutes	f__Bacillaceae	g__Bacillus	p__Firmicutes	f__Peptostreptococcaceae	g__Terrisporobacter	inter Family
505	OTU1562	OTU267	0.899547	0	p__Firmicutes	f__Bacillaceae	g__Bacillus	p__Firmicutes	f__Streptococcaceae	g__Lactococcus	inter Family
506	OTU1562	OTU390	-0.374297	0	p__Firmicutes	f__Bacillaceae	g__Bacillus	p__Bacteroidetes	f__Bacteroidales_S24-7_group	g__norank1	inter Family
507	OTU1562	OTU405	-0.325705	0	p__Firmicutes	f__Bacillaceae	g__Bacillus	p__Bacteroidetes	f__Prevotellaceae	g__Alloprevotella	inter Family
508	OTU1562	OTU41	0.562372	0	p__Firmicutes	f__Bacillaceae	g__Bacillus	p__Proteobacteria	f__Pseudomonadaceae	g__Pseudomonas	inter Family
509	OTU1562	OTU480	-0.403744	0	p__Firmicutes	f__Bacillaceae	g__Bacillus	p__Firmicutes	f__Acidaminococcaceae	g__Phascolarctobacterium	inter Family
510	OTU1562	OTU648	-0.36747	0	p__Firmicutes	f__Bacillaceae	g__Bacillus	p__Firmicutes	f__Ruminococcaceae	g__[Eubacterium]_coprostanoligenes_group	inter Family
511	OTU1562	OTU82	-0.522693	0	p__Firmicutes	f__Bacillaceae	g__Bacillus	p__Bacteroidetes	f__Rikenellaceae	g__Rikenellaceae_RC9_gut_group	inter Family
512	OTU1562	OTU864	0.400647	0	p__Firmicutes	f__Bacillaceae	g__Bacillus	p__Tenericutes	f__Mycoplasmataceae	g__Mycoplasma	inter Family
513	OTU1562	OTU977	0.239145	0.04	p__Firmicutes	f__Bacillaceae	g__Bacillus	p__Proteobacteria	f__Helicobacteraceae	g__Helicobacter	inter Family
514	OTU1705	OTU1894	0.223638	0.04	p__Bacteroidetes	f__Prevotellaceae	g__Prevotella_2	p__Proteobacteria	f__Succinivibrionaceae	g__Succinivibrio	inter Family
515	OTU1705	OTU1913	0.359055	0	p__Bacteroidetes	f__Prevotellaceae	g__Prevotella_2	p__Bacteroidetes	f__Rikenellaceae	g__Rikenellaceae_RC9_gut_group	inter Family
516	OTU1705	OTU1921	0.275767	0.01	p__Bacteroidetes	f__Prevotellaceae	g__Prevotella_2	p__Firmicutes	f__Veillonellaceae	g__Anaerovibrio	inter Family
517	OTU1705	OTU1953	-0.500822	0	p__Bacteroidetes	f__Prevotellaceae	g__Prevotella_2	p__Proteobacteria	f__Enterobacteriaceae	g__Escherichia-Shigella	inter Family
518	OTU1705	OTU1975	0.291258	0	p__Bacteroidetes	f__Prevotellaceae	g__Prevotella_2	p__Firmicutes	f__Ruminococcaceae	g__Subdoligranulum	inter Family
519	OTU1705	OTU1996	0.349311	0.02	p__Bacteroidetes	f__Prevotellaceae	g__Prevotella_2	p__Bacteroidetes	f__Prevotellaceae	g__Prevotellaceae_UCG-003	intra Family
520	OTU1705	OTU2002	-0.438958	0	p__Bacteroidetes	f__Prevotellaceae	g__Prevotella_2	p__Firmicutes	f__Lactobacillaceae	g__Lactobacillus	inter Family
521	OTU1705	OTU2015	-0.516332	0	p__Bacteroidetes	f__Prevotellaceae	g__Prevotella_2	p__Proteobacteria	f__Caulobacteraceae	g__Brevundimonas	inter Family
522	OTU1705	OTU2030	0.383362	0	p__Bacteroidetes	f__Prevotellaceae	g__Prevotella_2	p__Firmicutes	f__Veillonellaceae	g__uncultured4	inter Family
523	OTU1705	OTU2096	-0.502345	0	p__Bacteroidetes	f__Prevotellaceae	g__Prevotella_2	p__Firmicutes	f__Enterococcaceae	g__Enterococcus	inter Family
524	OTU1705	OTU2114	0.527503	0	p__Bacteroidetes	f__Prevotellaceae	g__Prevotella_2	p__Firmicutes	f__Lachnospiraceae	g__Pseudobutyrivibrio	inter Family
525	OTU1705	OTU2177	-0.504703	0	p__Bacteroidetes	f__Prevotellaceae	g__Prevotella_2	p__Proteobacteria	f__Xanthomonadaceae	g__Stenotrophomonas	inter Family
526	OTU1705	OTU22	0.336915	0	p__Bacteroidetes	f__Prevotellaceae	g__Prevotella_2	p__Bacteroidetes	f__Prevotellaceae	g__Prevotella_9	intra Family
527	OTU1705	OTU2204	-0.542025	0	p__Bacteroidetes	f__Prevotellaceae	g__Prevotella_2	p__Proteobacteria	f__Pseudomonadaceae	g__Pseudomonas	inter Family
528	OTU1705	OTU2327	0.413656	0	p__Bacteroidetes	f__Prevotellaceae	g__Prevotella_2	p__Bacteroidetes	f__Prevotellaceae	g__Alloprevotella	intra Family
529	OTU1705	OTU2336	0.44752	0	p__Bacteroidetes	f__Prevotellaceae	g__Prevotella_2	p__Bacteroidetes	f__Prevotellaceae	g__Prevotella_9	intra Family
530	OTU1705	OTU2339	0.281409	0.01	p__Bacteroidetes	f__Prevotellaceae	g__Prevotella_2	p__Firmicutes	f__Lachnospiraceae	g__Incertae_Sedis	inter Family
531	OTU1705	OTU2360	-0.342016	0	p__Bacteroidetes	f__Prevotellaceae	g__Prevotella_2	p__Firmicutes	f__Clostridiaceae_1	g__Clostridium_sensu_stricto_1	inter Family
532	OTU1705	OTU264	-0.433268	0	p__Bacteroidetes	f__Prevotellaceae	g__Prevotella_2	p__Firmicutes	f__Peptostreptococcaceae	g__Terrisporobacter	inter Family
533	OTU1705	OTU267	-0.398767	0	p__Bacteroidetes	f__Prevotellaceae	g__Prevotella_2	p__Firmicutes	f__Streptococcaceae	g__Lactococcus	inter Family
534	OTU1705	OTU390	0.440791	0	p__Bacteroidetes	f__Prevotellaceae	g__Prevotella_2	p__Bacteroidetes	f__Bacteroidales_S24-7_group	g__norank1	inter Family
535	OTU1705	OTU405	0.47811	0	p__Bacteroidetes	f__Prevotellaceae	g__Prevotella_2	p__Bacteroidetes	f__Prevotellaceae	g__Alloprevotella	intra Family
536	OTU1705	OTU41	-0.517914	0	p__Bacteroidetes	f__Prevotellaceae	g__Prevotella_2	p__Proteobacteria	f__Pseudomonadaceae	g__Pseudomonas	inter Family
537	OTU1705	OTU480	0.347596	0	p__Bacteroidetes	f__Prevotellaceae	g__Prevotella_2	p__Firmicutes	f__Acidaminococcaceae	g__Phascolarctobacterium	inter Family
538	OTU1705	OTU530	0.324684	0	p__Bacteroidetes	f__Prevotellaceae	g__Prevotella_2	p__Bacteroidetes	f__Prevotellaceae	g__Unclassified	intra Family
539	OTU1705	OTU584	0.236947	0.03	p__Bacteroidetes	f__Prevotellaceae	g__Prevotella_2	p__Bacteroidetes	f__Prevotellaceae	g__uncultured5	intra Family
540	OTU1705	OTU602	0.460943	0	p__Bacteroidetes	f__Prevotellaceae	g__Prevotella_2	p__Bacteroidetes	f__Prevotellaceae	g__Prevotellaceae_NK3B31_group	intra Family
541	OTU1705	OTU648	0.338417	0	p__Bacteroidetes	f__Prevotellaceae	g__Prevotella_2	p__Firmicutes	f__Ruminococcaceae	g__[Eubacterium]_coprostanoligenes_group	inter Family
542	OTU1705	OTU657	-0.26016	0.01	p__Bacteroidetes	f__Prevotellaceae	g__Prevotella_2	p__Firmicutes	f__Erysipelotrichaceae	g__Turicibacter	inter Family
543	OTU1705	OTU78	-0.228823	0.04	p__Bacteroidetes	f__Prevotellaceae	g__Prevotella_2	p__Firmicutes	f__Lactobacillaceae	g__Lactobacillus	inter Family
544	OTU1705	OTU82	0.441877	0	p__Bacteroidetes	f__Prevotellaceae	g__Prevotella_2	p__Bacteroidetes	f__Rikenellaceae	g__Rikenellaceae_RC9_gut_group	inter Family
545	OTU1705	OTU864	-0.504026	0	p__Bacteroidetes	f__Prevotellaceae	g__Prevotella_2	p__Tenericutes	f__Mycoplasmataceae	g__Mycoplasma	inter Family
546	OTU1813	OTU1913	0.457009	0	p__Spirochaetae	f__Spirochaetaceae	g__Treponema_2	p__Bacteroidetes	f__Rikenellaceae	g__Rikenellaceae_RC9_gut_group	inter Family
547	OTU1813	OTU1975	0.246395	0.02	p__Spirochaetae	f__Spirochaetaceae	g__Treponema_2	p__Firmicutes	f__Ruminococcaceae	g__Subdoligranulum	inter Family
548	OTU1813	OTU1996	0.259041	0.02	p__Spirochaetae	f__Spirochaetaceae	g__Treponema_2	p__Bacteroidetes	f__Prevotellaceae	g__Prevotellaceae_UCG-003	inter Family
549	OTU1813	OTU2096	-0.37722	0	p__Spirochaetae	f__Spirochaetaceae	g__Treponema_2	p__Firmicutes	f__Enterococcaceae	g__Enterococcus	inter Family
550	OTU1813	OTU2114	0.198739	0.03	p__Spirochaetae	f__Spirochaetaceae	g__Treponema_2	p__Firmicutes	f__Lachnospiraceae	g__Pseudobutyrivibrio	inter Family
551	OTU1813	OTU2360	-0.18922	0.04	p__Spirochaetae	f__Spirochaetaceae	g__Treponema_2	p__Firmicutes	f__Clostridiaceae_1	g__Clostridium_sensu_stricto_1	inter Family
552	OTU1813	OTU267	-0.454051	0	p__Spirochaetae	f__Spirochaetaceae	g__Treponema_2	p__Firmicutes	f__Streptococcaceae	g__Lactococcus	inter Family
553	OTU1813	OTU390	0.426179	0	p__Spirochaetae	f__Spirochaetaceae	g__Treponema_2	p__Bacteroidetes	f__Bacteroidales_S24-7_group	g__norank1	inter Family
554	OTU1813	OTU482	0.301219	0.01	p__Spirochaetae	f__Spirochaetaceae	g__Treponema_2	p__Proteobacteria	f__Campylobacteraceae	g__Campylobacter	inter Family
555	OTU1813	OTU524	0.338139	0	p__Spirochaetae	f__Spirochaetaceae	g__Treponema_2	p__Proteobacteria	f__Helicobacteraceae	g__Helicobacter	inter Family
556	OTU1813	OTU602	-0.219576	0.05	p__Spirochaetae	f__Spirochaetaceae	g__Treponema_2	p__Bacteroidetes	f__Prevotellaceae	g__Prevotellaceae_NK3B31_group	inter Family
557	OTU1813	OTU62	0.278234	0.01	p__Spirochaetae	f__Spirochaetaceae	g__Treponema_2	p__Firmicutes	f__Lactobacillaceae	g__Lactobacillus	inter Family
558	OTU1813	OTU648	0.351896	0	p__Spirochaetae	f__Spirochaetaceae	g__Treponema_2	p__Firmicutes	f__Ruminococcaceae	g__[Eubacterium]_coprostanoligenes_group	inter Family
559	OTU1813	OTU78	0.230547	0.03	p__Spirochaetae	f__Spirochaetaceae	g__Treponema_2	p__Firmicutes	f__Lactobacillaceae	g__Lactobacillus	inter Family
560	OTU1813	OTU82	0.49242	0	p__Spirochaetae	f__Spirochaetaceae	g__Treponema_2	p__Bacteroidetes	f__Rikenellaceae	g__Rikenellaceae_RC9_gut_group	inter Family
561	OTU1894	OTU1921	0.589082	0	p__Proteobacteria	f__Succinivibrionaceae	g__Succinivibrio	p__Firmicutes	f__Veillonellaceae	g__Anaerovibrio	inter Family
562	OTU1894	OTU1953	-0.312394	0	p__Proteobacteria	f__Succinivibrionaceae	g__Succinivibrio	p__Proteobacteria	f__Enterobacteriaceae	g__Escherichia-Shigella	inter Family
563	OTU1894	OTU1975	0.38046	0	p__Proteobacteria	f__Succinivibrionaceae	g__Succinivibrio	p__Firmicutes	f__Ruminococcaceae	g__Subdoligranulum	inter Family
564	OTU1894	OTU2002	-0.248485	0.02	p__Proteobacteria	f__Succinivibrionaceae	g__Succinivibrio	p__Firmicutes	f__Lactobacillaceae	g__Lactobacillus	inter Family
565	OTU1894	OTU2015	-0.338041	0	p__Proteobacteria	f__Succinivibrionaceae	g__Succinivibrio	p__Proteobacteria	f__Caulobacteraceae	g__Brevundimonas	inter Family
566	OTU1894	OTU2096	-0.244869	0.03	p__Proteobacteria	f__Succinivibrionaceae	g__Succinivibrio	p__Firmicutes	f__Enterococcaceae	g__Enterococcus	inter Family
567	OTU1894	OTU2114	0.399148	0	p__Proteobacteria	f__Succinivibrionaceae	g__Succinivibrio	p__Firmicutes	f__Lachnospiraceae	g__Pseudobutyrivibrio	inter Family
568	OTU1894	OTU2143	0.324275	0	p__Proteobacteria	f__Succinivibrionaceae	g__Succinivibrio	p__Firmicutes	f__Veillonellaceae	g__Dialister	inter Family
569	OTU1894	OTU2177	-0.32214	0.03	p__Proteobacteria	f__Succinivibrionaceae	g__Succinivibrio	p__Proteobacteria	f__Xanthomonadaceae	g__Stenotrophomonas	inter Family
570	OTU1894	OTU22	0.411809	0	p__Proteobacteria	f__Succinivibrionaceae	g__Succinivibrio	p__Bacteroidetes	f__Prevotellaceae	g__Prevotella_9	inter Family
571	OTU1894	OTU2204	-0.337943	0.01	p__Proteobacteria	f__Succinivibrionaceae	g__Succinivibrio	p__Proteobacteria	f__Pseudomonadaceae	g__Pseudomonas	inter Family
572	OTU1894	OTU2327	0.396997	0	p__Proteobacteria	f__Succinivibrionaceae	g__Succinivibrio	p__Bacteroidetes	f__Prevotellaceae	g__Alloprevotella	inter Family
573	OTU1894	OTU2336	0.39132	0	p__Proteobacteria	f__Succinivibrionaceae	g__Succinivibrio	p__Bacteroidetes	f__Prevotellaceae	g__Prevotella_9	inter Family
574	OTU1894	OTU2360	-0.337489	0.01	p__Proteobacteria	f__Succinivibrionaceae	g__Succinivibrio	p__Firmicutes	f__Clostridiaceae_1	g__Clostridium_sensu_stricto_1	inter Family
575	OTU1894	OTU264	-0.427894	0	p__Proteobacteria	f__Succinivibrionaceae	g__Succinivibrio	p__Firmicutes	f__Peptostreptococcaceae	g__Terrisporobacter	inter Family
576	OTU1894	OTU405	0.425517	0	p__Proteobacteria	f__Succinivibrionaceae	g__Succinivibrio	p__Bacteroidetes	f__Prevotellaceae	g__Alloprevotella	inter Family
577	OTU1894	OTU41	-0.302404	0.01	p__Proteobacteria	f__Succinivibrionaceae	g__Succinivibrio	p__Proteobacteria	f__Pseudomonadaceae	g__Pseudomonas	inter Family
578	OTU1894	OTU482	0.226576	0.03	p__Proteobacteria	f__Succinivibrionaceae	g__Succinivibrio	p__Proteobacteria	f__Campylobacteraceae	g__Campylobacter	inter Family
579	OTU1894	OTU530	0.454747	0	p__Proteobacteria	f__Succinivibrionaceae	g__Succinivibrio	p__Bacteroidetes	f__Prevotellaceae	g__Unclassified	inter Family
580	OTU1894	OTU584	0.512868	0	p__Proteobacteria	f__Succinivibrionaceae	g__Succinivibrio	p__Bacteroidetes	f__Prevotellaceae	g__uncultured5	inter Family
581	OTU1894	OTU602	0.330116	0	p__Proteobacteria	f__Succinivibrionaceae	g__Succinivibrio	p__Bacteroidetes	f__Prevotellaceae	g__Prevotellaceae_NK3B31_group	inter Family
582	OTU1894	OTU648	0.275444	0.01	p__Proteobacteria	f__Succinivibrionaceae	g__Succinivibrio	p__Firmicutes	f__Ruminococcaceae	g__[Eubacterium]_coprostanoligenes_group	inter Family
583	OTU1894	OTU777	0.442862	0	p__Proteobacteria	f__Succinivibrionaceae	g__Succinivibrio	p__Firmicutes	f__Veillonellaceae	g__Megasphaera	inter Family
584	OTU1894	OTU82	0.240567	0.05	p__Proteobacteria	f__Succinivibrionaceae	g__Succinivibrio	p__Bacteroidetes	f__Rikenellaceae	g__Rikenellaceae_RC9_gut_group	inter Family
585	OTU1894	OTU864	-0.36163	0	p__Proteobacteria	f__Succinivibrionaceae	g__Succinivibrio	p__Tenericutes	f__Mycoplasmataceae	g__Mycoplasma	inter Family
586	OTU1894	OTU977	-0.336915	0	p__Proteobacteria	f__Succinivibrionaceae	g__Succinivibrio	p__Proteobacteria	f__Helicobacteraceae	g__Helicobacter	inter Family
587	OTU1909	OTU1975	-0.270533	0.01	p__Bacteroidetes	f__Prevotellaceae	g__Prevotella_1	p__Firmicutes	f__Ruminococcaceae	g__Subdoligranulum	inter Family
588	OTU1909	OTU1996	0.306914	0	p__Bacteroidetes	f__Prevotellaceae	g__Prevotella_1	p__Bacteroidetes	f__Prevotellaceae	g__Prevotellaceae_UCG-003	intra Family
589	OTU1909	OTU2143	-0.380445	0	p__Bacteroidetes	f__Prevotellaceae	g__Prevotella_1	p__Firmicutes	f__Veillonellaceae	g__Dialister	inter Family
590	OTU1909	OTU224	0.438196	0	p__Bacteroidetes	f__Prevotellaceae	g__Prevotella_1	p__Bacteroidetes	f__Prevotellaceae	g__Alloprevotella	intra Family
591	OTU1909	OTU380	0.565243	0	p__Bacteroidetes	f__Prevotellaceae	g__Prevotella_1	p__Firmicutes	f__Lachnospiraceae	g__Lachnospiraceae_UCG-005	inter Family
592	OTU1909	OTU524	-0.195788	0.05	p__Bacteroidetes	f__Prevotellaceae	g__Prevotella_1	p__Proteobacteria	f__Helicobacteraceae	g__Helicobacter	inter Family
593	OTU1909	OTU584	0.20791	0.04	p__Bacteroidetes	f__Prevotellaceae	g__Prevotella_1	p__Bacteroidetes	f__Prevotellaceae	g__uncultured5	intra Family
594	OTU1909	OTU62	-0.300515	0	p__Bacteroidetes	f__Prevotellaceae	g__Prevotella_1	p__Firmicutes	f__Lactobacillaceae	g__Lactobacillus	inter Family
595	OTU1909	OTU777	-0.239407	0.01	p__Bacteroidetes	f__Prevotellaceae	g__Prevotella_1	p__Firmicutes	f__Veillonellaceae	g__Megasphaera	inter Family
596	OTU1909	OTU78	-0.26367	0	p__Bacteroidetes	f__Prevotellaceae	g__Prevotella_1	p__Firmicutes	f__Lactobacillaceae	g__Lactobacillus	inter Family
597	OTU1913	OTU1953	-0.519618	0	p__Bacteroidetes	f__Rikenellaceae	g__Rikenellaceae_RC9_gut_group	p__Proteobacteria	f__Enterobacteriaceae	g__Escherichia-Shigella	inter Family
598	OTU1913	OTU1975	0.375684	0	p__Bacteroidetes	f__Rikenellaceae	g__Rikenellaceae_RC9_gut_group	p__Firmicutes	f__Ruminococcaceae	g__Subdoligranulum	inter Family
599	OTU1913	OTU1996	0.510856	0	p__Bacteroidetes	f__Rikenellaceae	g__Rikenellaceae_RC9_gut_group	p__Bacteroidetes	f__Prevotellaceae	g__Prevotellaceae_UCG-003	inter Family
600	OTU1913	OTU2002	-0.288293	0.01	p__Bacteroidetes	f__Rikenellaceae	g__Rikenellaceae_RC9_gut_group	p__Firmicutes	f__Lactobacillaceae	g__Lactobacillus	inter Family
601	OTU1913	OTU2015	-0.464402	0	p__Bacteroidetes	f__Rikenellaceae	g__Rikenellaceae_RC9_gut_group	p__Proteobacteria	f__Caulobacteraceae	g__Brevundimonas	inter Family
602	OTU1913	OTU2030	0.29046	0.01	p__Bacteroidetes	f__Rikenellaceae	g__Rikenellaceae_RC9_gut_group	p__Firmicutes	f__Veillonellaceae	g__uncultured4	inter Family
603	OTU1913	OTU2096	-0.692495	0	p__Bacteroidetes	f__Rikenellaceae	g__Rikenellaceae_RC9_gut_group	p__Firmicutes	f__Enterococcaceae	g__Enterococcus	inter Family
604	OTU1913	OTU2114	0.429339	0	p__Bacteroidetes	f__Rikenellaceae	g__Rikenellaceae_RC9_gut_group	p__Firmicutes	f__Lachnospiraceae	g__Pseudobutyrivibrio	inter Family
605	OTU1913	OTU2177	-0.401641	0	p__Bacteroidetes	f__Rikenellaceae	g__Rikenellaceae_RC9_gut_group	p__Proteobacteria	f__Xanthomonadaceae	g__Stenotrophomonas	inter Family
606	OTU1913	OTU2204	-0.395977	0	p__Bacteroidetes	f__Rikenellaceae	g__Rikenellaceae_RC9_gut_group	p__Proteobacteria	f__Pseudomonadaceae	g__Pseudomonas	inter Family
607	OTU1913	OTU224	0.241861	0.03	p__Bacteroidetes	f__Rikenellaceae	g__Rikenellaceae_RC9_gut_group	p__Bacteroidetes	f__Prevotellaceae	g__Alloprevotella	inter Family
608	OTU1913	OTU2327	0.482349	0	p__Bacteroidetes	f__Rikenellaceae	g__Rikenellaceae_RC9_gut_group	p__Bacteroidetes	f__Prevotellaceae	g__Alloprevotella	inter Family
609	OTU1913	OTU2339	0.321094	0	p__Bacteroidetes	f__Rikenellaceae	g__Rikenellaceae_RC9_gut_group	p__Firmicutes	f__Lachnospiraceae	g__Incertae_Sedis	inter Family
610	OTU1913	OTU2360	-0.378115	0	p__Bacteroidetes	f__Rikenellaceae	g__Rikenellaceae_RC9_gut_group	p__Firmicutes	f__Clostridiaceae_1	g__Clostridium_sensu_stricto_1	inter Family
611	OTU1913	OTU264	-0.38936	0	p__Bacteroidetes	f__Rikenellaceae	g__Rikenellaceae_RC9_gut_group	p__Firmicutes	f__Peptostreptococcaceae	g__Terrisporobacter	inter Family
612	OTU1913	OTU267	-0.625067	0	p__Bacteroidetes	f__Rikenellaceae	g__Rikenellaceae_RC9_gut_group	p__Firmicutes	f__Streptococcaceae	g__Lactococcus	inter Family
613	OTU1913	OTU390	0.527525	0	p__Bacteroidetes	f__Rikenellaceae	g__Rikenellaceae_RC9_gut_group	p__Bacteroidetes	f__Bacteroidales_S24-7_group	g__norank1	inter Family
614	OTU1913	OTU405	0.503806	0	p__Bacteroidetes	f__Rikenellaceae	g__Rikenellaceae_RC9_gut_group	p__Bacteroidetes	f__Prevotellaceae	g__Alloprevotella	inter Family
615	OTU1913	OTU41	-0.520974	0	p__Bacteroidetes	f__Rikenellaceae	g__Rikenellaceae_RC9_gut_group	p__Proteobacteria	f__Pseudomonadaceae	g__Pseudomonas	inter Family
616	OTU1913	OTU480	0.476262	0	p__Bacteroidetes	f__Rikenellaceae	g__Rikenellaceae_RC9_gut_group	p__Firmicutes	f__Acidaminococcaceae	g__Phascolarctobacterium	inter Family
617	OTU1913	OTU482	0.498837	0	p__Bacteroidetes	f__Rikenellaceae	g__Rikenellaceae_RC9_gut_group	p__Proteobacteria	f__Campylobacteraceae	g__Campylobacter	inter Family
618	OTU1913	OTU648	0.496688	0	p__Bacteroidetes	f__Rikenellaceae	g__Rikenellaceae_RC9_gut_group	p__Firmicutes	f__Ruminococcaceae	g__[Eubacterium]_coprostanoligenes_group	inter Family
619	OTU1913	OTU82	0.605596	0	p__Bacteroidetes	f__Rikenellaceae	g__Rikenellaceae_RC9_gut_group	p__Bacteroidetes	f__Rikenellaceae	g__Rikenellaceae_RC9_gut_group	intra Family
620	OTU1913	OTU864	-0.52587	0	p__Bacteroidetes	f__Rikenellaceae	g__Rikenellaceae_RC9_gut_group	p__Tenericutes	f__Mycoplasmataceae	g__Mycoplasma	inter Family
621	OTU1913	OTU977	-0.226401	0.01	p__Bacteroidetes	f__Rikenellaceae	g__Rikenellaceae_RC9_gut_group	p__Proteobacteria	f__Helicobacteraceae	g__Helicobacter	inter Family
622	OTU1921	OTU1953	-0.219708	0.04	p__Firmicutes	f__Veillonellaceae	g__Anaerovibrio	p__Proteobacteria	f__Enterobacteriaceae	g__Escherichia-Shigella	inter Family
623	OTU1921	OTU1975	0.275384	0.02	p__Firmicutes	f__Veillonellaceae	g__Anaerovibrio	p__Firmicutes	f__Ruminococcaceae	g__Subdoligranulum	inter Family
624	OTU1921	OTU2015	-0.267786	0.01	p__Firmicutes	f__Veillonellaceae	g__Anaerovibrio	p__Proteobacteria	f__Caulobacteraceae	g__Brevundimonas	inter Family
625	OTU1921	OTU2114	0.475065	0	p__Firmicutes	f__Veillonellaceae	g__Anaerovibrio	p__Firmicutes	f__Lachnospiraceae	g__Pseudobutyrivibrio	inter Family
626	OTU1921	OTU2177	-0.315101	0.01	p__Firmicutes	f__Veillonellaceae	g__Anaerovibrio	p__Proteobacteria	f__Xanthomonadaceae	g__Stenotrophomonas	inter Family
627	OTU1921	OTU22	0.316568	0	p__Firmicutes	f__Veillonellaceae	g__Anaerovibrio	p__Bacteroidetes	f__Prevotellaceae	g__Prevotella_9	inter Family
628	OTU1921	OTU2204	-0.32807	0	p__Firmicutes	f__Veillonellaceae	g__Anaerovibrio	p__Proteobacteria	f__Pseudomonadaceae	g__Pseudomonas	inter Family
629	OTU1921	OTU2336	0.301075	0	p__Firmicutes	f__Veillonellaceae	g__Anaerovibrio	p__Bacteroidetes	f__Prevotellaceae	g__Prevotella_9	inter Family
630	OTU1921	OTU2360	-0.355257	0	p__Firmicutes	f__Veillonellaceae	g__Anaerovibrio	p__Firmicutes	f__Clostridiaceae_1	g__Clostridium_sensu_stricto_1	inter Family
631	OTU1921	OTU264	-0.295943	0.01	p__Firmicutes	f__Veillonellaceae	g__Anaerovibrio	p__Firmicutes	f__Peptostreptococcaceae	g__Terrisporobacter	inter Family
632	OTU1921	OTU390	0.213253	0.05	p__Firmicutes	f__Veillonellaceae	g__Anaerovibrio	p__Bacteroidetes	f__Bacteroidales_S24-7_group	g__norank1	inter Family
633	OTU1921	OTU405	0.277848	0.02	p__Firmicutes	f__Veillonellaceae	g__Anaerovibrio	p__Bacteroidetes	f__Prevotellaceae	g__Alloprevotella	inter Family
634	OTU1921	OTU41	-0.277742	0.01	p__Firmicutes	f__Veillonellaceae	g__Anaerovibrio	p__Proteobacteria	f__Pseudomonadaceae	g__Pseudomonas	inter Family
635	OTU1921	OTU530	0.359846	0	p__Firmicutes	f__Veillonellaceae	g__Anaerovibrio	p__Bacteroidetes	f__Prevotellaceae	g__Unclassified	inter Family
636	OTU1921	OTU584	0.568421	0	p__Firmicutes	f__Veillonellaceae	g__Anaerovibrio	p__Bacteroidetes	f__Prevotellaceae	g__uncultured5	inter Family
637	OTU1921	OTU62	-0.344618	0.01	p__Firmicutes	f__Veillonellaceae	g__Anaerovibrio	p__Firmicutes	f__Lactobacillaceae	g__Lactobacillus	inter Family
638	OTU1921	OTU648	0.34486	0.01	p__Firmicutes	f__Veillonellaceae	g__Anaerovibrio	p__Firmicutes	f__Ruminococcaceae	g__[Eubacterium]_coprostanoligenes_group	inter Family
639	OTU1921	OTU657	-0.253534	0.02	p__Firmicutes	f__Veillonellaceae	g__Anaerovibrio	p__Firmicutes	f__Erysipelotrichaceae	g__Turicibacter	inter Family
640	OTU1921	OTU777	0.234759	0.02	p__Firmicutes	f__Veillonellaceae	g__Anaerovibrio	p__Firmicutes	f__Veillonellaceae	g__Megasphaera	intra Family
641	OTU1921	OTU78	-0.229365	0.01	p__Firmicutes	f__Veillonellaceae	g__Anaerovibrio	p__Firmicutes	f__Lactobacillaceae	g__Lactobacillus	inter Family
642	OTU1921	OTU864	-0.25351	0.03	p__Firmicutes	f__Veillonellaceae	g__Anaerovibrio	p__Tenericutes	f__Mycoplasmataceae	g__Mycoplasma	inter Family
643	OTU1921	OTU977	-0.42118	0	p__Firmicutes	f__Veillonellaceae	g__Anaerovibrio	p__Proteobacteria	f__Helicobacteraceae	g__Helicobacter	inter Family
644	OTU1953	OTU1975	-0.33742	0	p__Proteobacteria	f__Enterobacteriaceae	g__Escherichia-Shigella	p__Firmicutes	f__Ruminococcaceae	g__Subdoligranulum	inter Family
645	OTU1953	OTU1996	-0.35112	0	p__Proteobacteria	f__Enterobacteriaceae	g__Escherichia-Shigella	p__Bacteroidetes	f__Prevotellaceae	g__Prevotellaceae_UCG-003	inter Family
646	OTU1953	OTU2002	0.422432	0	p__Proteobacteria	f__Enterobacteriaceae	g__Escherichia-Shigella	p__Firmicutes	f__Lactobacillaceae	g__Lactobacillus	inter Family
647	OTU1953	OTU2015	0.674935	0	p__Proteobacteria	f__Enterobacteriaceae	g__Escherichia-Shigella	p__Proteobacteria	f__Caulobacteraceae	g__Brevundimonas	inter Family
648	OTU1953	OTU2030	-0.408985	0	p__Proteobacteria	f__Enterobacteriaceae	g__Escherichia-Shigella	p__Firmicutes	f__Veillonellaceae	g__uncultured4	inter Family
649	OTU1953	OTU2096	0.629353	0	p__Proteobacteria	f__Enterobacteriaceae	g__Escherichia-Shigella	p__Firmicutes	f__Enterococcaceae	g__Enterococcus	inter Family
650	OTU1953	OTU2114	-0.637197	0	p__Proteobacteria	f__Enterobacteriaceae	g__Escherichia-Shigella	p__Firmicutes	f__Lachnospiraceae	g__Pseudobutyrivibrio	inter Family
651	OTU1953	OTU2177	0.674632	0	p__Proteobacteria	f__Enterobacteriaceae	g__Escherichia-Shigella	p__Proteobacteria	f__Xanthomonadaceae	g__Stenotrophomonas	inter Family
652	OTU1953	OTU22	-0.374439	0	p__Proteobacteria	f__Enterobacteriaceae	g__Escherichia-Shigella	p__Bacteroidetes	f__Prevotellaceae	g__Prevotella_9	inter Family
653	OTU1953	OTU2204	0.667297	0	p__Proteobacteria	f__Enterobacteriaceae	g__Escherichia-Shigella	p__Proteobacteria	f__Pseudomonadaceae	g__Pseudomonas	inter Family
654	OTU1953	OTU224	-0.195691	0.05	p__Proteobacteria	f__Enterobacteriaceae	g__Escherichia-Shigella	p__Bacteroidetes	f__Prevotellaceae	g__Alloprevotella	inter Family
655	OTU1953	OTU2327	-0.495276	0	p__Proteobacteria	f__Enterobacteriaceae	g__Escherichia-Shigella	p__Bacteroidetes	f__Prevotellaceae	g__Alloprevotella	inter Family
656	OTU1953	OTU2336	-0.499423	0	p__Proteobacteria	f__Enterobacteriaceae	g__Escherichia-Shigella	p__Bacteroidetes	f__Prevotellaceae	g__Prevotella_9	inter Family
657	OTU1953	OTU2339	-0.238256	0.04	p__Proteobacteria	f__Enterobacteriaceae	g__Escherichia-Shigella	p__Firmicutes	f__Lachnospiraceae	g__Incertae_Sedis	inter Family
658	OTU1953	OTU2360	0.61435	0	p__Proteobacteria	f__Enterobacteriaceae	g__Escherichia-Shigella	p__Firmicutes	f__Clostridiaceae_1	g__Clostridium_sensu_stricto_1	inter Family
659	OTU1953	OTU264	0.68409	0	p__Proteobacteria	f__Enterobacteriaceae	g__Escherichia-Shigella	p__Firmicutes	f__Peptostreptococcaceae	g__Terrisporobacter	inter Family
660	OTU1953	OTU267	0.580913	0	p__Proteobacteria	f__Enterobacteriaceae	g__Escherichia-Shigella	p__Firmicutes	f__Streptococcaceae	g__Lactococcus	inter Family
661	OTU1953	OTU390	-0.327676	0.01	p__Proteobacteria	f__Enterobacteriaceae	g__Escherichia-Shigella	p__Bacteroidetes	f__Bacteroidales_S24-7_group	g__norank1	inter Family
662	OTU1953	OTU405	-0.453753	0	p__Proteobacteria	f__Enterobacteriaceae	g__Escherichia-Shigella	p__Bacteroidetes	f__Prevotellaceae	g__Alloprevotella	inter Family
663	OTU1953	OTU41	0.652585	0	p__Proteobacteria	f__Enterobacteriaceae	g__Escherichia-Shigella	p__Proteobacteria	f__Pseudomonadaceae	g__Pseudomonas	inter Family
664	OTU1953	OTU480	-0.594801	0	p__Proteobacteria	f__Enterobacteriaceae	g__Escherichia-Shigella	p__Firmicutes	f__Acidaminococcaceae	g__Phascolarctobacterium	inter Family
665	OTU1953	OTU482	-0.462338	0	p__Proteobacteria	f__Enterobacteriaceae	g__Escherichia-Shigella	p__Proteobacteria	f__Campylobacteraceae	g__Campylobacter	inter Family
666	OTU1953	OTU530	-0.310506	0	p__Proteobacteria	f__Enterobacteriaceae	g__Escherichia-Shigella	p__Bacteroidetes	f__Prevotellaceae	g__Unclassified	inter Family
667	OTU1953	OTU584	-0.334028	0	p__Proteobacteria	f__Enterobacteriaceae	g__Escherichia-Shigella	p__Bacteroidetes	f__Prevotellaceae	g__uncultured5	inter Family
668	OTU1953	OTU602	-0.475903	0	p__Proteobacteria	f__Enterobacteriaceae	g__Escherichia-Shigella	p__Bacteroidetes	f__Prevotellaceae	g__Prevotellaceae_NK3B31_group	inter Family
669	OTU1953	OTU648	-0.375217	0	p__Proteobacteria	f__Enterobacteriaceae	g__Escherichia-Shigella	p__Firmicutes	f__Ruminococcaceae	g__[Eubacterium]_coprostanoligenes_group	inter Family
670	OTU1953	OTU657	0.435877	0	p__Proteobacteria	f__Enterobacteriaceae	g__Escherichia-Shigella	p__Firmicutes	f__Erysipelotrichaceae	g__Turicibacter	inter Family
671	OTU1953	OTU777	-0.392653	0	p__Proteobacteria	f__Enterobacteriaceae	g__Escherichia-Shigella	p__Firmicutes	f__Veillonellaceae	g__Megasphaera	inter Family
672	OTU1953	OTU82	-0.526934	0	p__Proteobacteria	f__Enterobacteriaceae	g__Escherichia-Shigella	p__Bacteroidetes	f__Rikenellaceae	g__Rikenellaceae_RC9_gut_group	inter Family
673	OTU1953	OTU864	0.609139	0	p__Proteobacteria	f__Enterobacteriaceae	g__Escherichia-Shigella	p__Tenericutes	f__Mycoplasmataceae	g__Mycoplasma	inter Family
674	OTU1953	OTU869	0.345559	0	p__Proteobacteria	f__Enterobacteriaceae	g__Escherichia-Shigella	p__Firmicutes	f__Streptococcaceae	g__Streptococcus	inter Family
675	OTU1953	OTU977	0.36555	0.01	p__Proteobacteria	f__Enterobacteriaceae	g__Escherichia-Shigella	p__Proteobacteria	f__Helicobacteraceae	g__Helicobacter	inter Family
676	OTU1975	OTU1996	0.218782	0.05	p__Firmicutes	f__Ruminococcaceae	g__Subdoligranulum	p__Bacteroidetes	f__Prevotellaceae	g__Prevotellaceae_UCG-003	inter Family
677	OTU1975	OTU2015	-0.337895	0	p__Firmicutes	f__Ruminococcaceae	g__Subdoligranulum	p__Proteobacteria	f__Caulobacteraceae	g__Brevundimonas	inter Family
678	OTU1975	OTU2030	0.267461	0.01	p__Firmicutes	f__Ruminococcaceae	g__Subdoligranulum	p__Firmicutes	f__Veillonellaceae	g__uncultured4	inter Family
679	OTU1975	OTU2096	-0.578221	0	p__Firmicutes	f__Ruminococcaceae	g__Subdoligranulum	p__Firmicutes	f__Enterococcaceae	g__Enterococcus	inter Family
680	OTU1975	OTU2114	0.380223	0	p__Firmicutes	f__Ruminococcaceae	g__Subdoligranulum	p__Firmicutes	f__Lachnospiraceae	g__Pseudobutyrivibrio	inter Family
681	OTU1975	OTU2177	-0.249875	0.02	p__Firmicutes	f__Ruminococcaceae	g__Subdoligranulum	p__Proteobacteria	f__Xanthomonadaceae	g__Stenotrophomonas	inter Family
682	OTU1975	OTU22	0.328686	0	p__Firmicutes	f__Ruminococcaceae	g__Subdoligranulum	p__Bacteroidetes	f__Prevotellaceae	g__Prevotella_9	inter Family
683	OTU1975	OTU2204	-0.267262	0.01	p__Firmicutes	f__Ruminococcaceae	g__Subdoligranulum	p__Proteobacteria	f__Pseudomonadaceae	g__Pseudomonas	inter Family
684	OTU1975	OTU2327	0.293435	0.01	p__Firmicutes	f__Ruminococcaceae	g__Subdoligranulum	p__Bacteroidetes	f__Prevotellaceae	g__Alloprevotella	inter Family
685	OTU1975	OTU2336	0.217008	0.03	p__Firmicutes	f__Ruminococcaceae	g__Subdoligranulum	p__Bacteroidetes	f__Prevotellaceae	g__Prevotella_9	inter Family
686	OTU1975	OTU2339	0.261982	0.03	p__Firmicutes	f__Ruminococcaceae	g__Subdoligranulum	p__Firmicutes	f__Lachnospiraceae	g__Incertae_Sedis	inter Family
687	OTU1975	OTU2360	-0.361309	0	p__Firmicutes	f__Ruminococcaceae	g__Subdoligranulum	p__Firmicutes	f__Clostridiaceae_1	g__Clostridium_sensu_stricto_1	inter Family
688	OTU1975	OTU264	-0.43519	0	p__Firmicutes	f__Ruminococcaceae	g__Subdoligranulum	p__Firmicutes	f__Peptostreptococcaceae	g__Terrisporobacter	inter Family
689	OTU1975	OTU267	-0.545643	0	p__Firmicutes	f__Ruminococcaceae	g__Subdoligranulum	p__Firmicutes	f__Streptococcaceae	g__Lactococcus	inter Family
690	OTU1975	OTU380	-0.24587	0.02	p__Firmicutes	f__Ruminococcaceae	g__Subdoligranulum	p__Firmicutes	f__Lachnospiraceae	g__Lachnospiraceae_UCG-005	inter Family
691	OTU1975	OTU390	0.337167	0.01	p__Firmicutes	f__Ruminococcaceae	g__Subdoligranulum	p__Bacteroidetes	f__Bacteroidales_S24-7_group	g__norank1	inter Family
692	OTU1975	OTU405	0.402564	0	p__Firmicutes	f__Ruminococcaceae	g__Subdoligranulum	p__Bacteroidetes	f__Prevotellaceae	g__Alloprevotella	inter Family
693	OTU1975	OTU41	-0.404322	0	p__Firmicutes	f__Ruminococcaceae	g__Subdoligranulum	p__Proteobacteria	f__Pseudomonadaceae	g__Pseudomonas	inter Family
694	OTU1975	OTU480	0.346617	0.01	p__Firmicutes	f__Ruminococcaceae	g__Subdoligranulum	p__Firmicutes	f__Acidaminococcaceae	g__Phascolarctobacterium	inter Family
695	OTU1975	OTU648	0.351497	0	p__Firmicutes	f__Ruminococcaceae	g__Subdoligranulum	p__Firmicutes	f__Ruminococcaceae	g__[Eubacterium]_coprostanoligenes_group	intra Family
696	OTU1975	OTU657	-0.289583	0.01	p__Firmicutes	f__Ruminococcaceae	g__Subdoligranulum	p__Firmicutes	f__Erysipelotrichaceae	g__Turicibacter	inter Family
697	OTU1975	OTU777	0.38255	0	p__Firmicutes	f__Ruminococcaceae	g__Subdoligranulum	p__Firmicutes	f__Veillonellaceae	g__Megasphaera	inter Family
698	OTU1975	OTU82	0.378379	0	p__Firmicutes	f__Ruminococcaceae	g__Subdoligranulum	p__Bacteroidetes	f__Rikenellaceae	g__Rikenellaceae_RC9_gut_group	inter Family
699	OTU1975	OTU864	-0.453433	0	p__Firmicutes	f__Ruminococcaceae	g__Subdoligranulum	p__Tenericutes	f__Mycoplasmataceae	g__Mycoplasma	inter Family
700	OTU1975	OTU977	-0.274806	0.02	p__Firmicutes	f__Ruminococcaceae	g__Subdoligranulum	p__Proteobacteria	f__Helicobacteraceae	g__Helicobacter	inter Family
701	OTU1996	OTU2015	-0.40767	0	p__Bacteroidetes	f__Prevotellaceae	g__Prevotellaceae_UCG-003	p__Proteobacteria	f__Caulobacteraceae	g__Brevundimonas	inter Family
702	OTU1996	OTU2074	-0.34739	0	p__Bacteroidetes	f__Prevotellaceae	g__Prevotellaceae_UCG-003	p__Firmicutes	f__Veillonellaceae	g__Megasphaera	inter Family
703	OTU1996	OTU2096	-0.468453	0	p__Bacteroidetes	f__Prevotellaceae	g__Prevotellaceae_UCG-003	p__Firmicutes	f__Enterococcaceae	g__Enterococcus	inter Family
704	OTU1996	OTU2114	0.419768	0	p__Bacteroidetes	f__Prevotellaceae	g__Prevotellaceae_UCG-003	p__Firmicutes	f__Lachnospiraceae	g__Pseudobutyrivibrio	inter Family
705	OTU1996	OTU2177	-0.393655	0	p__Bacteroidetes	f__Prevotellaceae	g__Prevotellaceae_UCG-003	p__Proteobacteria	f__Xanthomonadaceae	g__Stenotrophomonas	inter Family
706	OTU1996	OTU2204	-0.349148	0	p__Bacteroidetes	f__Prevotellaceae	g__Prevotellaceae_UCG-003	p__Proteobacteria	f__Pseudomonadaceae	g__Pseudomonas	inter Family
707	OTU1996	OTU224	0.53462	0	p__Bacteroidetes	f__Prevotellaceae	g__Prevotellaceae_UCG-003	p__Bacteroidetes	f__Prevotellaceae	g__Alloprevotella	intra Family
708	OTU1996	OTU2339	0.329226	0	p__Bacteroidetes	f__Prevotellaceae	g__Prevotellaceae_UCG-003	p__Firmicutes	f__Lachnospiraceae	g__Incertae_Sedis	inter Family
709	OTU1996	OTU2360	-0.231433	0.05	p__Bacteroidetes	f__Prevotellaceae	g__Prevotellaceae_UCG-003	p__Firmicutes	f__Clostridiaceae_1	g__Clostridium_sensu_stricto_1	inter Family
710	OTU1996	OTU267	-0.434555	0	p__Bacteroidetes	f__Prevotellaceae	g__Prevotellaceae_UCG-003	p__Firmicutes	f__Streptococcaceae	g__Lactococcus	inter Family
711	OTU1996	OTU380	0.44341	0	p__Bacteroidetes	f__Prevotellaceae	g__Prevotellaceae_UCG-003	p__Firmicutes	f__Lachnospiraceae	g__Lachnospiraceae_UCG-005	inter Family
712	OTU1996	OTU390	0.534285	0	p__Bacteroidetes	f__Prevotellaceae	g__Prevotellaceae_UCG-003	p__Bacteroidetes	f__Bacteroidales_S24-7_group	g__norank1	inter Family
713	OTU1996	OTU41	-0.389859	0	p__Bacteroidetes	f__Prevotellaceae	g__Prevotellaceae_UCG-003	p__Proteobacteria	f__Pseudomonadaceae	g__Pseudomonas	inter Family
714	OTU1996	OTU480	0.432917	0	p__Bacteroidetes	f__Prevotellaceae	g__Prevotellaceae_UCG-003	p__Firmicutes	f__Acidaminococcaceae	g__Phascolarctobacterium	inter Family
715	OTU1996	OTU482	0.239169	0.03	p__Bacteroidetes	f__Prevotellaceae	g__Prevotellaceae_UCG-003	p__Proteobacteria	f__Campylobacteraceae	g__Campylobacter	inter Family
716	OTU1996	OTU648	0.463713	0	p__Bacteroidetes	f__Prevotellaceae	g__Prevotellaceae_UCG-003	p__Firmicutes	f__Ruminococcaceae	g__[Eubacterium]_coprostanoligenes_group	inter Family
717	OTU1996	OTU82	0.342702	0	p__Bacteroidetes	f__Prevotellaceae	g__Prevotellaceae_UCG-003	p__Bacteroidetes	f__Rikenellaceae	g__Rikenellaceae_RC9_gut_group	inter Family
718	OTU1996	OTU864	-0.410089	0	p__Bacteroidetes	f__Prevotellaceae	g__Prevotellaceae_UCG-003	p__Tenericutes	f__Mycoplasmataceae	g__Mycoplasma	inter Family
719	OTU1996	OTU869	-0.275533	0.02	p__Bacteroidetes	f__Prevotellaceae	g__Prevotellaceae_UCG-003	p__Firmicutes	f__Streptococcaceae	g__Streptococcus	inter Family
720	OTU1996	OTU977	-0.30208	0.01	p__Bacteroidetes	f__Prevotellaceae	g__Prevotellaceae_UCG-003	p__Proteobacteria	f__Helicobacteraceae	g__Helicobacter	inter Family
721	OTU2002	OTU2015	0.542219	0	p__Firmicutes	f__Lactobacillaceae	g__Lactobacillus	p__Proteobacteria	f__Caulobacteraceae	g__Brevundimonas	inter Family
722	OTU2002	OTU2030	-0.362233	0	p__Firmicutes	f__Lactobacillaceae	g__Lactobacillus	p__Firmicutes	f__Veillonellaceae	g__uncultured4	inter Family
723	OTU2002	OTU2074	0.299799	0.03	p__Firmicutes	f__Lactobacillaceae	g__Lactobacillus	p__Firmicutes	f__Veillonellaceae	g__Megasphaera	inter Family
724	OTU2002	OTU2096	0.405601	0	p__Firmicutes	f__Lactobacillaceae	g__Lactobacillus	p__Firmicutes	f__Enterococcaceae	g__Enterococcus	inter Family
725	OTU2002	OTU2114	-0.41175	0	p__Firmicutes	f__Lactobacillaceae	g__Lactobacillus	p__Firmicutes	f__Lachnospiraceae	g__Pseudobutyrivibrio	inter Family
726	OTU2002	OTU2143	-0.289418	0	p__Firmicutes	f__Lactobacillaceae	g__Lactobacillus	p__Firmicutes	f__Veillonellaceae	g__Dialister	inter Family
727	OTU2002	OTU2177	0.567553	0	p__Firmicutes	f__Lactobacillaceae	g__Lactobacillus	p__Proteobacteria	f__Xanthomonadaceae	g__Stenotrophomonas	inter Family
728	OTU2002	OTU22	-0.314205	0	p__Firmicutes	f__Lactobacillaceae	g__Lactobacillus	p__Bacteroidetes	f__Prevotellaceae	g__Prevotella_9	inter Family
729	OTU2002	OTU2204	0.587806	0	p__Firmicutes	f__Lactobacillaceae	g__Lactobacillus	p__Proteobacteria	f__Pseudomonadaceae	g__Pseudomonas	inter Family
730	OTU2002	OTU224	-0.220781	0.04	p__Firmicutes	f__Lactobacillaceae	g__Lactobacillus	p__Bacteroidetes	f__Prevotellaceae	g__Alloprevotella	inter Family
731	OTU2002	OTU2327	-0.538755	0	p__Firmicutes	f__Lactobacillaceae	g__Lactobacillus	p__Bacteroidetes	f__Prevotellaceae	g__Alloprevotella	inter Family
732	OTU2002	OTU2336	-0.356854	0.01	p__Firmicutes	f__Lactobacillaceae	g__Lactobacillus	p__Bacteroidetes	f__Prevotellaceae	g__Prevotella_9	inter Family
733	OTU2002	OTU2360	0.326493	0.01	p__Firmicutes	f__Lactobacillaceae	g__Lactobacillus	p__Firmicutes	f__Clostridiaceae_1	g__Clostridium_sensu_stricto_1	inter Family
734	OTU2002	OTU264	0.325221	0	p__Firmicutes	f__Lactobacillaceae	g__Lactobacillus	p__Firmicutes	f__Peptostreptococcaceae	g__Terrisporobacter	inter Family
735	OTU2002	OTU267	0.380941	0	p__Firmicutes	f__Lactobacillaceae	g__Lactobacillus	p__Firmicutes	f__Streptococcaceae	g__Lactococcus	inter Family
736	OTU2002	OTU380	-0.315186	0	p__Firmicutes	f__Lactobacillaceae	g__Lactobacillus	p__Firmicutes	f__Lachnospiraceae	g__Lachnospiraceae_UCG-005	inter Family
737	OTU2002	OTU405	-0.498468	0	p__Firmicutes	f__Lactobacillaceae	g__Lactobacillus	p__Bacteroidetes	f__Prevotellaceae	g__Alloprevotella	inter Family
738	OTU2002	OTU41	0.581516	0	p__Firmicutes	f__Lactobacillaceae	g__Lactobacillus	p__Proteobacteria	f__Pseudomonadaceae	g__Pseudomonas	inter Family
739	OTU2002	OTU482	-0.284304	0.03	p__Firmicutes	f__Lactobacillaceae	g__Lactobacillus	p__Proteobacteria	f__Campylobacteraceae	g__Campylobacter	inter Family
740	OTU2002	OTU530	-0.440722	0	p__Firmicutes	f__Lactobacillaceae	g__Lactobacillus	p__Bacteroidetes	f__Prevotellaceae	g__Unclassified	inter Family
741	OTU2002	OTU584	-0.233932	0.04	p__Firmicutes	f__Lactobacillaceae	g__Lactobacillus	p__Bacteroidetes	f__Prevotellaceae	g__uncultured5	inter Family
742	OTU2002	OTU602	-0.426803	0	p__Firmicutes	f__Lactobacillaceae	g__Lactobacillus	p__Bacteroidetes	f__Prevotellaceae	g__Prevotellaceae_NK3B31_group	inter Family
743	OTU2002	OTU78	0.395037	0	p__Firmicutes	f__Lactobacillaceae	g__Lactobacillus	p__Firmicutes	f__Lactobacillaceae	g__Lactobacillus	intra Family
744	OTU2002	OTU864	0.488624	0	p__Firmicutes	f__Lactobacillaceae	g__Lactobacillus	p__Tenericutes	f__Mycoplasmataceae	g__Mycoplasma	inter Family
745	OTU2002	OTU977	0.386385	0	p__Firmicutes	f__Lactobacillaceae	g__Lactobacillus	p__Proteobacteria	f__Helicobacteraceae	g__Helicobacter	inter Family
746	OTU2015	OTU2030	-0.457127	0	p__Proteobacteria	f__Caulobacteraceae	g__Brevundimonas	p__Firmicutes	f__Veillonellaceae	g__uncultured4	inter Family
747	OTU2015	OTU2096	0.779996	0	p__Proteobacteria	f__Caulobacteraceae	g__Brevundimonas	p__Firmicutes	f__Enterococcaceae	g__Enterococcus	inter Family
748	OTU2015	OTU2114	-0.687654	0	p__Proteobacteria	f__Caulobacteraceae	g__Brevundimonas	p__Firmicutes	f__Lachnospiraceae	g__Pseudobutyrivibrio	inter Family
749	OTU2015	OTU2177	0.894843	0	p__Proteobacteria	f__Caulobacteraceae	g__Brevundimonas	p__Proteobacteria	f__Xanthomonadaceae	g__Stenotrophomonas	inter Family
750	OTU2015	OTU22	-0.319379	0	p__Proteobacteria	f__Caulobacteraceae	g__Brevundimonas	p__Bacteroidetes	f__Prevotellaceae	g__Prevotella_9	inter Family
751	OTU2015	OTU2204	0.873703	0	p__Proteobacteria	f__Caulobacteraceae	g__Brevundimonas	p__Proteobacteria	f__Pseudomonadaceae	g__Pseudomonas	inter Family
752	OTU2015	OTU2327	-0.529287	0	p__Proteobacteria	f__Caulobacteraceae	g__Brevundimonas	p__Bacteroidetes	f__Prevotellaceae	g__Alloprevotella	inter Family
753	OTU2015	OTU2336	-0.398222	0	p__Proteobacteria	f__Caulobacteraceae	g__Brevundimonas	p__Bacteroidetes	f__Prevotellaceae	g__Prevotella_9	inter Family
754	OTU2015	OTU2339	-0.235254	0.04	p__Proteobacteria	f__Caulobacteraceae	g__Brevundimonas	p__Firmicutes	f__Lachnospiraceae	g__Incertae_Sedis	inter Family
755	OTU2015	OTU2360	0.646768	0	p__Proteobacteria	f__Caulobacteraceae	g__Brevundimonas	p__Firmicutes	f__Clostridiaceae_1	g__Clostridium_sensu_stricto_1	inter Family
756	OTU2015	OTU264	0.587561	0	p__Proteobacteria	f__Caulobacteraceae	g__Brevundimonas	p__Firmicutes	f__Peptostreptococcaceae	g__Terrisporobacter	inter Family
757	OTU2015	OTU267	0.719295	0	p__Proteobacteria	f__Caulobacteraceae	g__Brevundimonas	p__Firmicutes	f__Streptococcaceae	g__Lactococcus	inter Family
758	OTU2015	OTU390	-0.314991	0	p__Proteobacteria	f__Caulobacteraceae	g__Brevundimonas	p__Bacteroidetes	f__Bacteroidales_S24-7_group	g__norank1	inter Family
759	OTU2015	OTU405	-0.602723	0	p__Proteobacteria	f__Caulobacteraceae	g__Brevundimonas	p__Bacteroidetes	f__Prevotellaceae	g__Alloprevotella	inter Family
760	OTU2015	OTU41	0.874219	0	p__Proteobacteria	f__Caulobacteraceae	g__Brevundimonas	p__Proteobacteria	f__Pseudomonadaceae	g__Pseudomonas	inter Family
761	OTU2015	OTU480	-0.385212	0	p__Proteobacteria	f__Caulobacteraceae	g__Brevundimonas	p__Firmicutes	f__Acidaminococcaceae	g__Phascolarctobacterium	inter Family
762	OTU2015	OTU482	-0.470689	0	p__Proteobacteria	f__Caulobacteraceae	g__Brevundimonas	p__Proteobacteria	f__Campylobacteraceae	g__Campylobacter	inter Family
763	OTU2015	OTU530	-0.357303	0.01	p__Proteobacteria	f__Caulobacteraceae	g__Brevundimonas	p__Bacteroidetes	f__Prevotellaceae	g__Unclassified	inter Family
764	OTU2015	OTU584	-0.277533	0	p__Proteobacteria	f__Caulobacteraceae	g__Brevundimonas	p__Bacteroidetes	f__Prevotellaceae	g__uncultured5	inter Family
765	OTU2015	OTU602	-0.386914	0	p__Proteobacteria	f__Caulobacteraceae	g__Brevundimonas	p__Bacteroidetes	f__Prevotellaceae	g__Prevotellaceae_NK3B31_group	inter Family
766	OTU2015	OTU648	-0.400795	0	p__Proteobacteria	f__Caulobacteraceae	g__Brevundimonas	p__Firmicutes	f__Ruminococcaceae	g__[Eubacterium]_coprostanoligenes_group	inter Family
767	OTU2015	OTU657	0.428462	0	p__Proteobacteria	f__Caulobacteraceae	g__Brevundimonas	p__Firmicutes	f__Erysipelotrichaceae	g__Turicibacter	inter Family
768	OTU2015	OTU777	-0.326513	0.01	p__Proteobacteria	f__Caulobacteraceae	g__Brevundimonas	p__Firmicutes	f__Veillonellaceae	g__Megasphaera	inter Family
769	OTU2015	OTU78	0.289024	0.01	p__Proteobacteria	f__Caulobacteraceae	g__Brevundimonas	p__Firmicutes	f__Lactobacillaceae	g__Lactobacillus	inter Family
770	OTU2015	OTU82	-0.482967	0	p__Proteobacteria	f__Caulobacteraceae	g__Brevundimonas	p__Bacteroidetes	f__Rikenellaceae	g__Rikenellaceae_RC9_gut_group	inter Family
771	OTU2015	OTU864	0.742353	0	p__Proteobacteria	f__Caulobacteraceae	g__Brevundimonas	p__Tenericutes	f__Mycoplasmataceae	g__Mycoplasma	inter Family
772	OTU2015	OTU869	0.294018	0.01	p__Proteobacteria	f__Caulobacteraceae	g__Brevundimonas	p__Firmicutes	f__Streptococcaceae	g__Streptococcus	inter Family
773	OTU2015	OTU977	0.422382	0	p__Proteobacteria	f__Caulobacteraceae	g__Brevundimonas	p__Proteobacteria	f__Helicobacteraceae	g__Helicobacter	inter Family
774	OTU2030	OTU2074	0.266238	0.01	p__Firmicutes	f__Veillonellaceae	g__uncultured4	p__Firmicutes	f__Veillonellaceae	g__Megasphaera	intra Family
775	OTU2030	OTU2096	-0.384462	0	p__Firmicutes	f__Veillonellaceae	g__uncultured4	p__Firmicutes	f__Enterococcaceae	g__Enterococcus	inter Family
776	OTU2030	OTU2114	0.563609	0	p__Firmicutes	f__Veillonellaceae	g__uncultured4	p__Firmicutes	f__Lachnospiraceae	g__Pseudobutyrivibrio	inter Family
777	OTU2030	OTU2143	0.288626	0.01	p__Firmicutes	f__Veillonellaceae	g__uncultured4	p__Firmicutes	f__Veillonellaceae	g__Dialister	intra Family
778	OTU2030	OTU2177	-0.473927	0	p__Firmicutes	f__Veillonellaceae	g__uncultured4	p__Proteobacteria	f__Xanthomonadaceae	g__Stenotrophomonas	inter Family
779	OTU2030	OTU22	0.371842	0	p__Firmicutes	f__Veillonellaceae	g__uncultured4	p__Bacteroidetes	f__Prevotellaceae	g__Prevotella_9	inter Family
780	OTU2030	OTU2204	-0.498093	0	p__Firmicutes	f__Veillonellaceae	g__uncultured4	p__Proteobacteria	f__Pseudomonadaceae	g__Pseudomonas	inter Family
781	OTU2030	OTU2327	0.468396	0	p__Firmicutes	f__Veillonellaceae	g__uncultured4	p__Bacteroidetes	f__Prevotellaceae	g__Alloprevotella	inter Family
782	OTU2030	OTU2336	0.243218	0.01	p__Firmicutes	f__Veillonellaceae	g__uncultured4	p__Bacteroidetes	f__Prevotellaceae	g__Prevotella_9	inter Family
783	OTU2030	OTU2360	-0.542171	0	p__Firmicutes	f__Veillonellaceae	g__uncultured4	p__Firmicutes	f__Clostridiaceae_1	g__Clostridium_sensu_stricto_1	inter Family
784	OTU2030	OTU264	-0.418866	0	p__Firmicutes	f__Veillonellaceae	g__uncultured4	p__Firmicutes	f__Peptostreptococcaceae	g__Terrisporobacter	inter Family
785	OTU2030	OTU267	-0.354469	0.01	p__Firmicutes	f__Veillonellaceae	g__uncultured4	p__Firmicutes	f__Streptococcaceae	g__Lactococcus	inter Family
786	OTU2030	OTU405	0.46544	0	p__Firmicutes	f__Veillonellaceae	g__uncultured4	p__Bacteroidetes	f__Prevotellaceae	g__Alloprevotella	inter Family
787	OTU2030	OTU41	-0.485104	0	p__Firmicutes	f__Veillonellaceae	g__uncultured4	p__Proteobacteria	f__Pseudomonadaceae	g__Pseudomonas	inter Family
788	OTU2030	OTU480	0.381771	0	p__Firmicutes	f__Veillonellaceae	g__uncultured4	p__Firmicutes	f__Acidaminococcaceae	g__Phascolarctobacterium	inter Family
789	OTU2030	OTU482	0.311599	0	p__Firmicutes	f__Veillonellaceae	g__uncultured4	p__Proteobacteria	f__Campylobacteraceae	g__Campylobacter	inter Family
790	OTU2030	OTU657	-0.308977	0.01	p__Firmicutes	f__Veillonellaceae	g__uncultured4	p__Firmicutes	f__Erysipelotrichaceae	g__Turicibacter	inter Family
791	OTU2030	OTU777	0.332205	0	p__Firmicutes	f__Veillonellaceae	g__uncultured4	p__Firmicutes	f__Veillonellaceae	g__Megasphaera	intra Family
792	OTU2030	OTU82	0.334028	0	p__Firmicutes	f__Veillonellaceae	g__uncultured4	p__Bacteroidetes	f__Rikenellaceae	g__Rikenellaceae_RC9_gut_group	inter Family
793	OTU2030	OTU864	-0.328812	0	p__Firmicutes	f__Veillonellaceae	g__uncultured4	p__Tenericutes	f__Mycoplasmataceae	g__Mycoplasma	inter Family
794	OTU2074	OTU2143	0.270588	0.01	p__Firmicutes	f__Veillonellaceae	g__Megasphaera	p__Firmicutes	f__Veillonellaceae	g__Dialister	intra Family
795	OTU2074	OTU224	-0.494865	0	p__Firmicutes	f__Veillonellaceae	g__Megasphaera	p__Bacteroidetes	f__Prevotellaceae	g__Alloprevotella	inter Family
796	OTU2074	OTU2327	0.23182	0.05	p__Firmicutes	f__Veillonellaceae	g__Megasphaera	p__Bacteroidetes	f__Prevotellaceae	g__Alloprevotella	inter Family
797	OTU2074	OTU380	-0.49432	0	p__Firmicutes	f__Veillonellaceae	g__Megasphaera	p__Firmicutes	f__Lachnospiraceae	g__Lachnospiraceae_UCG-005	inter Family
798	OTU2074	OTU405	0.278394	0.04	p__Firmicutes	f__Veillonellaceae	g__Megasphaera	p__Bacteroidetes	f__Prevotellaceae	g__Alloprevotella	inter Family
799	OTU2074	OTU777	0.536865	0	p__Firmicutes	f__Veillonellaceae	g__Megasphaera	p__Firmicutes	f__Veillonellaceae	g__Megasphaera	intra Family
800	OTU2096	OTU2114	-0.62398	0	p__Firmicutes	f__Enterococcaceae	g__Enterococcus	p__Firmicutes	f__Lachnospiraceae	g__Pseudobutyrivibrio	inter Family
801	OTU2096	OTU2143	-0.213684	0.03	p__Firmicutes	f__Enterococcaceae	g__Enterococcus	p__Firmicutes	f__Veillonellaceae	g__Dialister	inter Family
802	OTU2096	OTU2177	0.744952	0	p__Firmicutes	f__Enterococcaceae	g__Enterococcus	p__Proteobacteria	f__Xanthomonadaceae	g__Stenotrophomonas	inter Family
803	OTU2096	OTU22	-0.301812	0.01	p__Firmicutes	f__Enterococcaceae	g__Enterococcus	p__Bacteroidetes	f__Prevotellaceae	g__Prevotella_9	inter Family
804	OTU2096	OTU2204	0.74716	0	p__Firmicutes	f__Enterococcaceae	g__Enterococcus	p__Proteobacteria	f__Pseudomonadaceae	g__Pseudomonas	inter Family
805	OTU2096	OTU2327	-0.538986	0	p__Firmicutes	f__Enterococcaceae	g__Enterococcus	p__Bacteroidetes	f__Prevotellaceae	g__Alloprevotella	inter Family
806	OTU2096	OTU2336	-0.310351	0.01	p__Firmicutes	f__Enterococcaceae	g__Enterococcus	p__Bacteroidetes	f__Prevotellaceae	g__Prevotella_9	inter Family
807	OTU2096	OTU2339	-0.366175	0	p__Firmicutes	f__Enterococcaceae	g__Enterococcus	p__Firmicutes	f__Lachnospiraceae	g__Incertae_Sedis	inter Family
808	OTU2096	OTU2360	0.575504	0	p__Firmicutes	f__Enterococcaceae	g__Enterococcus	p__Firmicutes	f__Clostridiaceae_1	g__Clostridium_sensu_stricto_1	inter Family
809	OTU2096	OTU264	0.538544	0	p__Firmicutes	f__Enterococcaceae	g__Enterococcus	p__Firmicutes	f__Peptostreptococcaceae	g__Terrisporobacter	inter Family
810	OTU2096	OTU267	0.930839	0	p__Firmicutes	f__Enterococcaceae	g__Enterococcus	p__Firmicutes	f__Streptococcaceae	g__Lactococcus	inter Family
811	OTU2096	OTU390	-0.473323	0	p__Firmicutes	f__Enterococcaceae	g__Enterococcus	p__Bacteroidetes	f__Bacteroidales_S24-7_group	g__norank1	inter Family
812	OTU2096	OTU405	-0.597848	0	p__Firmicutes	f__Enterococcaceae	g__Enterococcus	p__Bacteroidetes	f__Prevotellaceae	g__Alloprevotella	inter Family
813	OTU2096	OTU41	0.845184	0	p__Firmicutes	f__Enterococcaceae	g__Enterococcus	p__Proteobacteria	f__Pseudomonadaceae	g__Pseudomonas	inter Family
814	OTU2096	OTU480	-0.518343	0	p__Firmicutes	f__Enterococcaceae	g__Enterococcus	p__Firmicutes	f__Acidaminococcaceae	g__Phascolarctobacterium	inter Family
815	OTU2096	OTU482	-0.438522	0	p__Firmicutes	f__Enterococcaceae	g__Enterococcus	p__Proteobacteria	f__Campylobacteraceae	g__Campylobacter	inter Family
816	OTU2096	OTU530	-0.246168	0.04	p__Firmicutes	f__Enterococcaceae	g__Enterococcus	p__Bacteroidetes	f__Prevotellaceae	g__Unclassified	inter Family
817	OTU2096	OTU602	-0.248991	0.04	p__Firmicutes	f__Enterococcaceae	g__Enterococcus	p__Bacteroidetes	f__Prevotellaceae	g__Prevotellaceae_NK3B31_group	inter Family
818	OTU2096	OTU648	-0.475556	0	p__Firmicutes	f__Enterococcaceae	g__Enterococcus	p__Firmicutes	f__Ruminococcaceae	g__[Eubacterium]_coprostanoligenes_group	inter Family
819	OTU2096	OTU657	0.379316	0	p__Firmicutes	f__Enterococcaceae	g__Enterococcus	p__Firmicutes	f__Erysipelotrichaceae	g__Turicibacter	inter Family
820	OTU2096	OTU777	-0.37954	0	p__Firmicutes	f__Enterococcaceae	g__Enterococcus	p__Firmicutes	f__Veillonellaceae	g__Megasphaera	inter Family
821	OTU2096	OTU82	-0.628154	0	p__Firmicutes	f__Enterococcaceae	g__Enterococcus	p__Bacteroidetes	f__Rikenellaceae	g__Rikenellaceae_RC9_gut_group	inter Family
822	OTU2096	OTU864	0.684537	0	p__Firmicutes	f__Enterococcaceae	g__Enterococcus	p__Tenericutes	f__Mycoplasmataceae	g__Mycoplasma	inter Family
823	OTU2096	OTU977	0.36842	0	p__Firmicutes	f__Enterococcaceae	g__Enterococcus	p__Proteobacteria	f__Helicobacteraceae	g__Helicobacter	inter Family
824	OTU2114	OTU2177	-0.664865	0	p__Firmicutes	f__Lachnospiraceae	g__Pseudobutyrivibrio	p__Proteobacteria	f__Xanthomonadaceae	g__Stenotrophomonas	inter Family
825	OTU2114	OTU22	0.21633	0.05	p__Firmicutes	f__Lachnospiraceae	g__Pseudobutyrivibrio	p__Bacteroidetes	f__Prevotellaceae	g__Prevotella_9	inter Family
826	OTU2114	OTU2204	-0.633593	0	p__Firmicutes	f__Lachnospiraceae	g__Pseudobutyrivibrio	p__Proteobacteria	f__Pseudomonadaceae	g__Pseudomonas	inter Family
827	OTU2114	OTU224	0.227584	0.04	p__Firmicutes	f__Lachnospiraceae	g__Pseudobutyrivibrio	p__Bacteroidetes	f__Prevotellaceae	g__Alloprevotella	inter Family
828	OTU2114	OTU2327	0.447264	0	p__Firmicutes	f__Lachnospiraceae	g__Pseudobutyrivibrio	p__Bacteroidetes	f__Prevotellaceae	g__Alloprevotella	inter Family
829	OTU2114	OTU2336	0.35759	0	p__Firmicutes	f__Lachnospiraceae	g__Pseudobutyrivibrio	p__Bacteroidetes	f__Prevotellaceae	g__Prevotella_9	inter Family
830	OTU2114	OTU2339	0.309272	0.01	p__Firmicutes	f__Lachnospiraceae	g__Pseudobutyrivibrio	p__Firmicutes	f__Lachnospiraceae	g__Incertae_Sedis	intra Family
831	OTU2114	OTU2360	-0.71669	0	p__Firmicutes	f__Lachnospiraceae	g__Pseudobutyrivibrio	p__Firmicutes	f__Clostridiaceae_1	g__Clostridium_sensu_stricto_1	inter Family
832	OTU2114	OTU264	-0.621908	0	p__Firmicutes	f__Lachnospiraceae	g__Pseudobutyrivibrio	p__Firmicutes	f__Peptostreptococcaceae	g__Terrisporobacter	inter Family
833	OTU2114	OTU267	-0.527908	0	p__Firmicutes	f__Lachnospiraceae	g__Pseudobutyrivibrio	p__Firmicutes	f__Streptococcaceae	g__Lactococcus	inter Family
834	OTU2114	OTU380	0.234196	0.05	p__Firmicutes	f__Lachnospiraceae	g__Pseudobutyrivibrio	p__Firmicutes	f__Lachnospiraceae	g__Lachnospiraceae_UCG-005	intra Family
835	OTU2114	OTU390	0.418838	0	p__Firmicutes	f__Lachnospiraceae	g__Pseudobutyrivibrio	p__Bacteroidetes	f__Bacteroidales_S24-7_group	g__norank1	inter Family
836	OTU2114	OTU405	0.545553	0	p__Firmicutes	f__Lachnospiraceae	g__Pseudobutyrivibrio	p__Bacteroidetes	f__Prevotellaceae	g__Alloprevotella	inter Family
837	OTU2114	OTU41	-0.646066	0	p__Firmicutes	f__Lachnospiraceae	g__Pseudobutyrivibrio	p__Proteobacteria	f__Pseudomonadaceae	g__Pseudomonas	inter Family
838	OTU2114	OTU480	0.351582	0.01	p__Firmicutes	f__Lachnospiraceae	g__Pseudobutyrivibrio	p__Firmicutes	f__Acidaminococcaceae	g__Phascolarctobacterium	inter Family
839	OTU2114	OTU482	0.52789	0	p__Firmicutes	f__Lachnospiraceae	g__Pseudobutyrivibrio	p__Proteobacteria	f__Campylobacteraceae	g__Campylobacter	inter Family
840	OTU2114	OTU530	0.271929	0.03	p__Firmicutes	f__Lachnospiraceae	g__Pseudobutyrivibrio	p__Bacteroidetes	f__Prevotellaceae	g__Unclassified	inter Family
841	OTU2114	OTU584	0.338481	0.02	p__Firmicutes	f__Lachnospiraceae	g__Pseudobutyrivibrio	p__Bacteroidetes	f__Prevotellaceae	g__uncultured5	inter Family
842	OTU2114	OTU602	0.361496	0	p__Firmicutes	f__Lachnospiraceae	g__Pseudobutyrivibrio	p__Bacteroidetes	f__Prevotellaceae	g__Prevotellaceae_NK3B31_group	inter Family
843	OTU2114	OTU648	0.512248	0	p__Firmicutes	f__Lachnospiraceae	g__Pseudobutyrivibrio	p__Firmicutes	f__Ruminococcaceae	g__[Eubacterium]_coprostanoligenes_group	inter Family
844	OTU2114	OTU657	-0.490877	0	p__Firmicutes	f__Lachnospiraceae	g__Pseudobutyrivibrio	p__Firmicutes	f__Erysipelotrichaceae	g__Turicibacter	inter Family
845	OTU2114	OTU777	0.221767	0.05	p__Firmicutes	f__Lachnospiraceae	g__Pseudobutyrivibrio	p__Firmicutes	f__Veillonellaceae	g__Megasphaera	inter Family
846	OTU2114	OTU78	-0.303472	0	p__Firmicutes	f__Lachnospiraceae	g__Pseudobutyrivibrio	p__Firmicutes	f__Lactobacillaceae	g__Lactobacillus	inter Family
847	OTU2114	OTU82	0.55987	0	p__Firmicutes	f__Lachnospiraceae	g__Pseudobutyrivibrio	p__Bacteroidetes	f__Rikenellaceae	g__Rikenellaceae_RC9_gut_group	inter Family
848	OTU2114	OTU864	-0.631676	0	p__Firmicutes	f__Lachnospiraceae	g__Pseudobutyrivibrio	p__Tenericutes	f__Mycoplasmataceae	g__Mycoplasma	inter Family
849	OTU2114	OTU869	-0.313783	0	p__Firmicutes	f__Lachnospiraceae	g__Pseudobutyrivibrio	p__Firmicutes	f__Streptococcaceae	g__Streptococcus	inter Family
850	OTU2114	OTU977	-0.351447	0	p__Firmicutes	f__Lachnospiraceae	g__Pseudobutyrivibrio	p__Proteobacteria	f__Helicobacteraceae	g__Helicobacter	inter Family
851	OTU2143	OTU22	0.328046	0	p__Firmicutes	f__Veillonellaceae	g__Dialister	p__Bacteroidetes	f__Prevotellaceae	g__Prevotella_9	inter Family
852	OTU2143	OTU224	-0.335961	0	p__Firmicutes	f__Veillonellaceae	g__Dialister	p__Bacteroidetes	f__Prevotellaceae	g__Alloprevotella	inter Family
853	OTU2143	OTU2327	0.421718	0	p__Firmicutes	f__Veillonellaceae	g__Dialister	p__Bacteroidetes	f__Prevotellaceae	g__Alloprevotella	inter Family
854	OTU2143	OTU2336	0.363743	0	p__Firmicutes	f__Veillonellaceae	g__Dialister	p__Bacteroidetes	f__Prevotellaceae	g__Prevotella_9	inter Family
855	OTU2143	OTU380	-0.417648	0	p__Firmicutes	f__Veillonellaceae	g__Dialister	p__Firmicutes	f__Lachnospiraceae	g__Lachnospiraceae_UCG-005	inter Family
856	OTU2143	OTU405	0.50707	0	p__Firmicutes	f__Veillonellaceae	g__Dialister	p__Bacteroidetes	f__Prevotellaceae	g__Alloprevotella	inter Family
857	OTU2143	OTU482	0.299341	0.01	p__Firmicutes	f__Veillonellaceae	g__Dialister	p__Proteobacteria	f__Campylobacteraceae	g__Campylobacter	inter Family
858	OTU2143	OTU530	0.370112	0	p__Firmicutes	f__Veillonellaceae	g__Dialister	p__Bacteroidetes	f__Prevotellaceae	g__Unclassified	inter Family
859	OTU2143	OTU602	0.37762	0	p__Firmicutes	f__Veillonellaceae	g__Dialister	p__Bacteroidetes	f__Prevotellaceae	g__Prevotellaceae_NK3B31_group	inter Family
860	OTU2143	OTU777	0.343936	0	p__Firmicutes	f__Veillonellaceae	g__Dialister	p__Firmicutes	f__Veillonellaceae	g__Megasphaera	intra Family
861	OTU2143	OTU864	-0.271879	0.01	p__Firmicutes	f__Veillonellaceae	g__Dialister	p__Tenericutes	f__Mycoplasmataceae	g__Mycoplasma	inter Family
862	OTU2177	OTU22	-0.283979	0.01	p__Proteobacteria	f__Xanthomonadaceae	g__Stenotrophomonas	p__Bacteroidetes	f__Prevotellaceae	g__Prevotella_9	inter Family
863	OTU2177	OTU2204	0.91739	0	p__Proteobacteria	f__Xanthomonadaceae	g__Stenotrophomonas	p__Proteobacteria	f__Pseudomonadaceae	g__Pseudomonas	inter Family
864	OTU2177	OTU2327	-0.479008	0	p__Proteobacteria	f__Xanthomonadaceae	g__Stenotrophomonas	p__Bacteroidetes	f__Prevotellaceae	g__Alloprevotella	inter Family
865	OTU2177	OTU2336	-0.378491	0	p__Proteobacteria	f__Xanthomonadaceae	g__Stenotrophomonas	p__Bacteroidetes	f__Prevotellaceae	g__Prevotella_9	inter Family
866	OTU2177	OTU2360	0.711472	0	p__Proteobacteria	f__Xanthomonadaceae	g__Stenotrophomonas	p__Firmicutes	f__Clostridiaceae_1	g__Clostridium_sensu_stricto_1	inter Family
867	OTU2177	OTU264	0.611221	0	p__Proteobacteria	f__Xanthomonadaceae	g__Stenotrophomonas	p__Firmicutes	f__Peptostreptococcaceae	g__Terrisporobacter	inter Family
868	OTU2177	OTU267	0.662313	0	p__Proteobacteria	f__Xanthomonadaceae	g__Stenotrophomonas	p__Firmicutes	f__Streptococcaceae	g__Lactococcus	inter Family
869	OTU2177	OTU390	-0.270471	0.02	p__Proteobacteria	f__Xanthomonadaceae	g__Stenotrophomonas	p__Bacteroidetes	f__Bacteroidales_S24-7_group	g__norank1	inter Family
870	OTU2177	OTU405	-0.566343	0	p__Proteobacteria	f__Xanthomonadaceae	g__Stenotrophomonas	p__Bacteroidetes	f__Prevotellaceae	g__Alloprevotella	inter Family
871	OTU2177	OTU41	0.887039	0	p__Proteobacteria	f__Xanthomonadaceae	g__Stenotrophomonas	p__Proteobacteria	f__Pseudomonadaceae	g__Pseudomonas	inter Family
872	OTU2177	OTU480	-0.339258	0.01	p__Proteobacteria	f__Xanthomonadaceae	g__Stenotrophomonas	p__Firmicutes	f__Acidaminococcaceae	g__Phascolarctobacterium	inter Family
873	OTU2177	OTU482	-0.394662	0	p__Proteobacteria	f__Xanthomonadaceae	g__Stenotrophomonas	p__Proteobacteria	f__Campylobacteraceae	g__Campylobacter	inter Family
874	OTU2177	OTU530	-0.339359	0	p__Proteobacteria	f__Xanthomonadaceae	g__Stenotrophomonas	p__Bacteroidetes	f__Prevotellaceae	g__Unclassified	inter Family
875	OTU2177	OTU584	-0.292876	0.03	p__Proteobacteria	f__Xanthomonadaceae	g__Stenotrophomonas	p__Bacteroidetes	f__Prevotellaceae	g__uncultured5	inter Family
876	OTU2177	OTU602	-0.389575	0	p__Proteobacteria	f__Xanthomonadaceae	g__Stenotrophomonas	p__Bacteroidetes	f__Prevotellaceae	g__Prevotellaceae_NK3B31_group	inter Family
877	OTU2177	OTU62	0.256206	0.02	p__Proteobacteria	f__Xanthomonadaceae	g__Stenotrophomonas	p__Firmicutes	f__Lactobacillaceae	g__Lactobacillus	inter Family
878	OTU2177	OTU648	-0.364664	0	p__Proteobacteria	f__Xanthomonadaceae	g__Stenotrophomonas	p__Firmicutes	f__Ruminococcaceae	g__[Eubacterium]_coprostanoligenes_group	inter Family
879	OTU2177	OTU657	0.474753	0	p__Proteobacteria	f__Xanthomonadaceae	g__Stenotrophomonas	p__Firmicutes	f__Erysipelotrichaceae	g__Turicibacter	inter Family
880	OTU2177	OTU777	-0.235134	0.03	p__Proteobacteria	f__Xanthomonadaceae	g__Stenotrophomonas	p__Firmicutes	f__Veillonellaceae	g__Megasphaera	inter Family
881	OTU2177	OTU78	0.352147	0	p__Proteobacteria	f__Xanthomonadaceae	g__Stenotrophomonas	p__Firmicutes	f__Lactobacillaceae	g__Lactobacillus	inter Family
882	OTU2177	OTU82	-0.419803	0	p__Proteobacteria	f__Xanthomonadaceae	g__Stenotrophomonas	p__Bacteroidetes	f__Rikenellaceae	g__Rikenellaceae_RC9_gut_group	inter Family
883	OTU2177	OTU864	0.741998	0	p__Proteobacteria	f__Xanthomonadaceae	g__Stenotrophomonas	p__Tenericutes	f__Mycoplasmataceae	g__Mycoplasma	inter Family
884	OTU2177	OTU869	0.34461	0	p__Proteobacteria	f__Xanthomonadaceae	g__Stenotrophomonas	p__Firmicutes	f__Streptococcaceae	g__Streptococcus	inter Family
885	OTU2177	OTU977	0.438591	0	p__Proteobacteria	f__Xanthomonadaceae	g__Stenotrophomonas	p__Proteobacteria	f__Helicobacteraceae	g__Helicobacter	inter Family
886	OTU22	OTU2204	-0.360767	0	p__Bacteroidetes	f__Prevotellaceae	g__Prevotella_9	p__Proteobacteria	f__Pseudomonadaceae	g__Pseudomonas	inter Family
887	OTU22	OTU2327	0.386281	0	p__Bacteroidetes	f__Prevotellaceae	g__Prevotella_9	p__Bacteroidetes	f__Prevotellaceae	g__Alloprevotella	intra Family
888	OTU22	OTU2336	0.576022	0	p__Bacteroidetes	f__Prevotellaceae	g__Prevotella_9	p__Bacteroidetes	f__Prevotellaceae	g__Prevotella_9	intra Family
889	OTU22	OTU2360	-0.337288	0	p__Bacteroidetes	f__Prevotellaceae	g__Prevotella_9	p__Firmicutes	f__Clostridiaceae_1	g__Clostridium_sensu_stricto_1	inter Family
890	OTU22	OTU264	-0.306815	0.02	p__Bacteroidetes	f__Prevotellaceae	g__Prevotella_9	p__Firmicutes	f__Peptostreptococcaceae	g__Terrisporobacter	inter Family
891	OTU22	OTU267	-0.259145	0.02	p__Bacteroidetes	f__Prevotellaceae	g__Prevotella_9	p__Firmicutes	f__Streptococcaceae	g__Lactococcus	inter Family
892	OTU22	OTU380	-0.230842	0.02	p__Bacteroidetes	f__Prevotellaceae	g__Prevotella_9	p__Firmicutes	f__Lachnospiraceae	g__Lachnospiraceae_UCG-005	inter Family
893	OTU22	OTU405	0.40766	0	p__Bacteroidetes	f__Prevotellaceae	g__Prevotella_9	p__Bacteroidetes	f__Prevotellaceae	g__Alloprevotella	intra Family
894	OTU22	OTU41	-0.313914	0	p__Bacteroidetes	f__Prevotellaceae	g__Prevotella_9	p__Proteobacteria	f__Pseudomonadaceae	g__Pseudomonas	inter Family
895	OTU22	OTU524	-0.232888	0.02	p__Bacteroidetes	f__Prevotellaceae	g__Prevotella_9	p__Proteobacteria	f__Helicobacteraceae	g__Helicobacter	inter Family
896	OTU22	OTU530	0.497782	0	p__Bacteroidetes	f__Prevotellaceae	g__Prevotella_9	p__Bacteroidetes	f__Prevotellaceae	g__Unclassified	intra Family
897	OTU22	OTU602	0.558175	0	p__Bacteroidetes	f__Prevotellaceae	g__Prevotella_9	p__Bacteroidetes	f__Prevotellaceae	g__Prevotellaceae_NK3B31_group	intra Family
898	OTU22	OTU657	-0.198801	0.03	p__Bacteroidetes	f__Prevotellaceae	g__Prevotella_9	p__Firmicutes	f__Erysipelotrichaceae	g__Turicibacter	inter Family
899	OTU22	OTU777	0.366389	0.01	p__Bacteroidetes	f__Prevotellaceae	g__Prevotella_9	p__Firmicutes	f__Veillonellaceae	g__Megasphaera	inter Family
900	OTU22	OTU864	-0.242132	0.01	p__Bacteroidetes	f__Prevotellaceae	g__Prevotella_9	p__Tenericutes	f__Mycoplasmataceae	g__Mycoplasma	inter Family
901	OTU22	OTU977	-0.262905	0.02	p__Bacteroidetes	f__Prevotellaceae	g__Prevotella_9	p__Proteobacteria	f__Helicobacteraceae	g__Helicobacter	inter Family
902	OTU2204	OTU2327	-0.539458	0	p__Proteobacteria	f__Pseudomonadaceae	g__Pseudomonas	p__Bacteroidetes	f__Prevotellaceae	g__Alloprevotella	inter Family
903	OTU2204	OTU2336	-0.420711	0	p__Proteobacteria	f__Pseudomonadaceae	g__Pseudomonas	p__Bacteroidetes	f__Prevotellaceae	g__Prevotella_9	inter Family
904	OTU2204	OTU2360	0.67263	0	p__Proteobacteria	f__Pseudomonadaceae	g__Pseudomonas	p__Firmicutes	f__Clostridiaceae_1	g__Clostridium_sensu_stricto_1	inter Family
905	OTU2204	OTU264	0.617716	0	p__Proteobacteria	f__Pseudomonadaceae	g__Pseudomonas	p__Firmicutes	f__Peptostreptococcaceae	g__Terrisporobacter	inter Family
906	OTU2204	OTU267	0.665135	0	p__Proteobacteria	f__Pseudomonadaceae	g__Pseudomonas	p__Firmicutes	f__Streptococcaceae	g__Lactococcus	inter Family
907	OTU2204	OTU390	-0.251048	0.01	p__Proteobacteria	f__Pseudomonadaceae	g__Pseudomonas	p__Bacteroidetes	f__Bacteroidales_S24-7_group	g__norank1	inter Family
908	OTU2204	OTU405	-0.600012	0	p__Proteobacteria	f__Pseudomonadaceae	g__Pseudomonas	p__Bacteroidetes	f__Prevotellaceae	g__Alloprevotella	inter Family
909	OTU2204	OTU41	0.900544	0	p__Proteobacteria	f__Pseudomonadaceae	g__Pseudomonas	p__Proteobacteria	f__Pseudomonadaceae	g__Pseudomonas	intra Family
910	OTU2204	OTU480	-0.383414	0	p__Proteobacteria	f__Pseudomonadaceae	g__Pseudomonas	p__Firmicutes	f__Acidaminococcaceae	g__Phascolarctobacterium	inter Family
911	OTU2204	OTU482	-0.329272	0.01	p__Proteobacteria	f__Pseudomonadaceae	g__Pseudomonas	p__Proteobacteria	f__Campylobacteraceae	g__Campylobacter	inter Family
912	OTU2204	OTU524	0.209201	0.04	p__Proteobacteria	f__Pseudomonadaceae	g__Pseudomonas	p__Proteobacteria	f__Helicobacteraceae	g__Helicobacter	inter Family
913	OTU2204	OTU530	-0.378148	0	p__Proteobacteria	f__Pseudomonadaceae	g__Pseudomonas	p__Bacteroidetes	f__Prevotellaceae	g__Unclassified	inter Family
914	OTU2204	OTU584	-0.337427	0	p__Proteobacteria	f__Pseudomonadaceae	g__Pseudomonas	p__Bacteroidetes	f__Prevotellaceae	g__uncultured5	inter Family
915	OTU2204	OTU602	-0.408315	0	p__Proteobacteria	f__Pseudomonadaceae	g__Pseudomonas	p__Bacteroidetes	f__Prevotellaceae	g__Prevotellaceae_NK3B31_group	inter Family
916	OTU2204	OTU62	0.286337	0	p__Proteobacteria	f__Pseudomonadaceae	g__Pseudomonas	p__Firmicutes	f__Lactobacillaceae	g__Lactobacillus	inter Family
917	OTU2204	OTU648	-0.342961	0	p__Proteobacteria	f__Pseudomonadaceae	g__Pseudomonas	p__Firmicutes	f__Ruminococcaceae	g__[Eubacterium]_coprostanoligenes_group	inter Family
918	OTU2204	OTU657	0.441539	0	p__Proteobacteria	f__Pseudomonadaceae	g__Pseudomonas	p__Firmicutes	f__Erysipelotrichaceae	g__Turicibacter	inter Family
919	OTU2204	OTU777	-0.320077	0.01	p__Proteobacteria	f__Pseudomonadaceae	g__Pseudomonas	p__Firmicutes	f__Veillonellaceae	g__Megasphaera	inter Family
920	OTU2204	OTU78	0.363887	0	p__Proteobacteria	f__Pseudomonadaceae	g__Pseudomonas	p__Firmicutes	f__Lactobacillaceae	g__Lactobacillus	inter Family
921	OTU2204	OTU82	-0.39591	0	p__Proteobacteria	f__Pseudomonadaceae	g__Pseudomonas	p__Bacteroidetes	f__Rikenellaceae	g__Rikenellaceae_RC9_gut_group	inter Family
922	OTU2204	OTU864	0.719303	0	p__Proteobacteria	f__Pseudomonadaceae	g__Pseudomonas	p__Tenericutes	f__Mycoplasmataceae	g__Mycoplasma	inter Family
923	OTU2204	OTU869	0.328005	0.01	p__Proteobacteria	f__Pseudomonadaceae	g__Pseudomonas	p__Firmicutes	f__Streptococcaceae	g__Streptococcus	inter Family
924	OTU2204	OTU977	0.453389	0	p__Proteobacteria	f__Pseudomonadaceae	g__Pseudomonas	p__Proteobacteria	f__Helicobacteraceae	g__Helicobacter	inter Family
925	OTU224	OTU2339	0.272765	0.02	p__Bacteroidetes	f__Prevotellaceae	g__Alloprevotella	p__Firmicutes	f__Lachnospiraceae	g__Incertae_Sedis	inter Family
926	OTU224	OTU380	0.523413	0	p__Bacteroidetes	f__Prevotellaceae	g__Alloprevotella	p__Firmicutes	f__Lachnospiraceae	g__Lachnospiraceae_UCG-005	inter Family
927	OTU224	OTU480	0.291675	0.01	p__Bacteroidetes	f__Prevotellaceae	g__Alloprevotella	p__Firmicutes	f__Acidaminococcaceae	g__Phascolarctobacterium	inter Family
928	OTU224	OTU62	-0.184427	0.05	p__Bacteroidetes	f__Prevotellaceae	g__Alloprevotella	p__Firmicutes	f__Lactobacillaceae	g__Lactobacillus	inter Family
929	OTU224	OTU648	0.24761	0.01	p__Bacteroidetes	f__Prevotellaceae	g__Alloprevotella	p__Firmicutes	f__Ruminococcaceae	g__[Eubacterium]_coprostanoligenes_group	inter Family
930	OTU2327	OTU2336	0.513507	0	p__Bacteroidetes	f__Prevotellaceae	g__Alloprevotella	p__Bacteroidetes	f__Prevotellaceae	g__Prevotella_9	intra Family
931	OTU2327	OTU2360	-0.384637	0	p__Bacteroidetes	f__Prevotellaceae	g__Alloprevotella	p__Firmicutes	f__Clostridiaceae_1	g__Clostridium_sensu_stricto_1	inter Family
932	OTU2327	OTU264	-0.431055	0	p__Bacteroidetes	f__Prevotellaceae	g__Alloprevotella	p__Firmicutes	f__Peptostreptococcaceae	g__Terrisporobacter	inter Family
933	OTU2327	OTU267	-0.489955	0	p__Bacteroidetes	f__Prevotellaceae	g__Alloprevotella	p__Firmicutes	f__Streptococcaceae	g__Lactococcus	inter Family
934	OTU2327	OTU405	0.865947	0	p__Bacteroidetes	f__Prevotellaceae	g__Alloprevotella	p__Bacteroidetes	f__Prevotellaceae	g__Alloprevotella	intra Family
935	OTU2327	OTU41	-0.55162	0	p__Bacteroidetes	f__Prevotellaceae	g__Alloprevotella	p__Proteobacteria	f__Pseudomonadaceae	g__Pseudomonas	inter Family
936	OTU2327	OTU480	0.391126	0	p__Bacteroidetes	f__Prevotellaceae	g__Alloprevotella	p__Firmicutes	f__Acidaminococcaceae	g__Phascolarctobacterium	inter Family
937	OTU2327	OTU482	0.442262	0	p__Bacteroidetes	f__Prevotellaceae	g__Alloprevotella	p__Proteobacteria	f__Campylobacteraceae	g__Campylobacter	inter Family
938	OTU2327	OTU530	0.411996	0	p__Bacteroidetes	f__Prevotellaceae	g__Alloprevotella	p__Bacteroidetes	f__Prevotellaceae	g__Unclassified	intra Family
939	OTU2327	OTU584	0.487072	0	p__Bacteroidetes	f__Prevotellaceae	g__Alloprevotella	p__Bacteroidetes	f__Prevotellaceae	g__uncultured5	intra Family
940	OTU2327	OTU602	0.430011	0	p__Bacteroidetes	f__Prevotellaceae	g__Alloprevotella	p__Bacteroidetes	f__Prevotellaceae	g__Prevotellaceae_NK3B31_group	intra Family
941	OTU2327	OTU648	0.293483	0	p__Bacteroidetes	f__Prevotellaceae	g__Alloprevotella	p__Firmicutes	f__Ruminococcaceae	g__[Eubacterium]_coprostanoligenes_group	inter Family
942	OTU2327	OTU777	0.440593	0	p__Bacteroidetes	f__Prevotellaceae	g__Alloprevotella	p__Firmicutes	f__Veillonellaceae	g__Megasphaera	inter Family
943	OTU2327	OTU78	-0.27545	0.03	p__Bacteroidetes	f__Prevotellaceae	g__Alloprevotella	p__Firmicutes	f__Lactobacillaceae	g__Lactobacillus	inter Family
944	OTU2327	OTU82	0.359282	0	p__Bacteroidetes	f__Prevotellaceae	g__Alloprevotella	p__Bacteroidetes	f__Rikenellaceae	g__Rikenellaceae_RC9_gut_group	inter Family
945	OTU2327	OTU864	-0.522519	0	p__Bacteroidetes	f__Prevotellaceae	g__Alloprevotella	p__Tenericutes	f__Mycoplasmataceae	g__Mycoplasma	inter Family
946	OTU2327	OTU977	-0.328662	0	p__Bacteroidetes	f__Prevotellaceae	g__Alloprevotella	p__Proteobacteria	f__Helicobacteraceae	g__Helicobacter	inter Family
947	OTU2336	OTU2360	-0.313366	0	p__Bacteroidetes	f__Prevotellaceae	g__Prevotella_9	p__Firmicutes	f__Clostridiaceae_1	g__Clostridium_sensu_stricto_1	inter Family
948	OTU2336	OTU264	-0.39251	0	p__Bacteroidetes	f__Prevotellaceae	g__Prevotella_9	p__Firmicutes	f__Peptostreptococcaceae	g__Terrisporobacter	inter Family
949	OTU2336	OTU405	0.500444	0	p__Bacteroidetes	f__Prevotellaceae	g__Prevotella_9	p__Bacteroidetes	f__Prevotellaceae	g__Alloprevotella	intra Family
950	OTU2336	OTU41	-0.354035	0	p__Bacteroidetes	f__Prevotellaceae	g__Prevotella_9	p__Proteobacteria	f__Pseudomonadaceae	g__Pseudomonas	inter Family
951	OTU2336	OTU480	0.285276	0.02	p__Bacteroidetes	f__Prevotellaceae	g__Prevotella_9	p__Firmicutes	f__Acidaminococcaceae	g__Phascolarctobacterium	inter Family
952	OTU2336	OTU524	-0.36714	0	p__Bacteroidetes	f__Prevotellaceae	g__Prevotella_9	p__Proteobacteria	f__Helicobacteraceae	g__Helicobacter	inter Family
953	OTU2336	OTU530	0.575499	0	p__Bacteroidetes	f__Prevotellaceae	g__Prevotella_9	p__Bacteroidetes	f__Prevotellaceae	g__Unclassified	intra Family
954	OTU2336	OTU584	0.556342	0	p__Bacteroidetes	f__Prevotellaceae	g__Prevotella_9	p__Bacteroidetes	f__Prevotellaceae	g__uncultured5	intra Family
955	OTU2336	OTU602	0.760325	0	p__Bacteroidetes	f__Prevotellaceae	g__Prevotella_9	p__Bacteroidetes	f__Prevotellaceae	g__Prevotellaceae_NK3B31_group	intra Family
956	OTU2336	OTU62	-0.293267	0.01	p__Bacteroidetes	f__Prevotellaceae	g__Prevotella_9	p__Firmicutes	f__Lactobacillaceae	g__Lactobacillus	inter Family
957	OTU2336	OTU777	0.363198	0	p__Bacteroidetes	f__Prevotellaceae	g__Prevotella_9	p__Firmicutes	f__Veillonellaceae	g__Megasphaera	inter Family
958	OTU2336	OTU78	-0.329155	0	p__Bacteroidetes	f__Prevotellaceae	g__Prevotella_9	p__Firmicutes	f__Lactobacillaceae	g__Lactobacillus	inter Family
959	OTU2336	OTU864	-0.483065	0	p__Bacteroidetes	f__Prevotellaceae	g__Prevotella_9	p__Tenericutes	f__Mycoplasmataceae	g__Mycoplasma	inter Family
960	OTU2339	OTU267	-0.254147	0	p__Firmicutes	f__Lachnospiraceae	g__Incertae_Sedis	p__Firmicutes	f__Streptococcaceae	g__Lactococcus	inter Family
961	OTU2339	OTU390	0.231614	0.05	p__Firmicutes	f__Lachnospiraceae	g__Incertae_Sedis	p__Bacteroidetes	f__Bacteroidales_S24-7_group	g__norank1	inter Family
962	OTU2339	OTU482	0.256816	0.03	p__Firmicutes	f__Lachnospiraceae	g__Incertae_Sedis	p__Proteobacteria	f__Campylobacteraceae	g__Campylobacter	inter Family
963	OTU2339	OTU602	0.296218	0	p__Firmicutes	f__Lachnospiraceae	g__Incertae_Sedis	p__Bacteroidetes	f__Prevotellaceae	g__Prevotellaceae_NK3B31_group	inter Family
964	OTU2339	OTU648	0.235592	0.04	p__Firmicutes	f__Lachnospiraceae	g__Incertae_Sedis	p__Firmicutes	f__Ruminococcaceae	g__[Eubacterium]_coprostanoligenes_group	inter Family
965	OTU2339	OTU864	-0.282955	0.01	p__Firmicutes	f__Lachnospiraceae	g__Incertae_Sedis	p__Tenericutes	f__Mycoplasmataceae	g__Mycoplasma	inter Family
966	OTU2360	OTU264	0.755743	0	p__Firmicutes	f__Clostridiaceae_1	g__Clostridium_sensu_stricto_1	p__Firmicutes	f__Peptostreptococcaceae	g__Terrisporobacter	inter Family
967	OTU2360	OTU267	0.516319	0	p__Firmicutes	f__Clostridiaceae_1	g__Clostridium_sensu_stricto_1	p__Firmicutes	f__Streptococcaceae	g__Lactococcus	inter Family
968	OTU2360	OTU390	-0.359957	0	p__Firmicutes	f__Clostridiaceae_1	g__Clostridium_sensu_stricto_1	p__Bacteroidetes	f__Bacteroidales_S24-7_group	g__norank1	inter Family
969	OTU2360	OTU405	-0.462473	0	p__Firmicutes	f__Clostridiaceae_1	g__Clostridium_sensu_stricto_1	p__Bacteroidetes	f__Prevotellaceae	g__Alloprevotella	inter Family
970	OTU2360	OTU41	0.656392	0	p__Firmicutes	f__Clostridiaceae_1	g__Clostridium_sensu_stricto_1	p__Proteobacteria	f__Pseudomonadaceae	g__Pseudomonas	inter Family
971	OTU2360	OTU480	-0.429998	0	p__Firmicutes	f__Clostridiaceae_1	g__Clostridium_sensu_stricto_1	p__Firmicutes	f__Acidaminococcaceae	g__Phascolarctobacterium	inter Family
972	OTU2360	OTU482	-0.496301	0	p__Firmicutes	f__Clostridiaceae_1	g__Clostridium_sensu_stricto_1	p__Proteobacteria	f__Campylobacteraceae	g__Campylobacter	inter Family
973	OTU2360	OTU530	-0.27646	0.01	p__Firmicutes	f__Clostridiaceae_1	g__Clostridium_sensu_stricto_1	p__Bacteroidetes	f__Prevotellaceae	g__Unclassified	inter Family
974	OTU2360	OTU584	-0.237573	0.04	p__Firmicutes	f__Clostridiaceae_1	g__Clostridium_sensu_stricto_1	p__Bacteroidetes	f__Prevotellaceae	g__uncultured5	inter Family
975	OTU2360	OTU602	-0.341373	0.02	p__Firmicutes	f__Clostridiaceae_1	g__Clostridium_sensu_stricto_1	p__Bacteroidetes	f__Prevotellaceae	g__Prevotellaceae_NK3B31_group	inter Family
976	OTU2360	OTU648	-0.387389	0	p__Firmicutes	f__Clostridiaceae_1	g__Clostridium_sensu_stricto_1	p__Firmicutes	f__Ruminococcaceae	g__[Eubacterium]_coprostanoligenes_group	inter Family
977	OTU2360	OTU657	0.746358	0	p__Firmicutes	f__Clostridiaceae_1	g__Clostridium_sensu_stricto_1	p__Firmicutes	f__Erysipelotrichaceae	g__Turicibacter	inter Family
978	OTU2360	OTU777	-0.416909	0	p__Firmicutes	f__Clostridiaceae_1	g__Clostridium_sensu_stricto_1	p__Firmicutes	f__Veillonellaceae	g__Megasphaera	inter Family
979	OTU2360	OTU82	-0.550538	0	p__Firmicutes	f__Clostridiaceae_1	g__Clostridium_sensu_stricto_1	p__Bacteroidetes	f__Rikenellaceae	g__Rikenellaceae_RC9_gut_group	inter Family
980	OTU2360	OTU864	0.536451	0	p__Firmicutes	f__Clostridiaceae_1	g__Clostridium_sensu_stricto_1	p__Tenericutes	f__Mycoplasmataceae	g__Mycoplasma	inter Family
981	OTU2360	OTU869	0.503073	0	p__Firmicutes	f__Clostridiaceae_1	g__Clostridium_sensu_stricto_1	p__Firmicutes	f__Streptococcaceae	g__Streptococcus	inter Family
982	OTU2360	OTU977	0.404461	0	p__Firmicutes	f__Clostridiaceae_1	g__Clostridium_sensu_stricto_1	p__Proteobacteria	f__Helicobacteraceae	g__Helicobacter	inter Family
983	OTU264	OTU267	0.504432	0	p__Firmicutes	f__Peptostreptococcaceae	g__Terrisporobacter	p__Firmicutes	f__Streptococcaceae	g__Lactococcus	inter Family
984	OTU264	OTU390	-0.371511	0	p__Firmicutes	f__Peptostreptococcaceae	g__Terrisporobacter	p__Bacteroidetes	f__Bacteroidales_S24-7_group	g__norank1	inter Family
985	OTU264	OTU405	-0.450929	0	p__Firmicutes	f__Peptostreptococcaceae	g__Terrisporobacter	p__Bacteroidetes	f__Prevotellaceae	g__Alloprevotella	inter Family
986	OTU264	OTU41	0.605487	0	p__Firmicutes	f__Peptostreptococcaceae	g__Terrisporobacter	p__Proteobacteria	f__Pseudomonadaceae	g__Pseudomonas	inter Family
987	OTU264	OTU480	-0.522391	0	p__Firmicutes	f__Peptostreptococcaceae	g__Terrisporobacter	p__Firmicutes	f__Acidaminococcaceae	g__Phascolarctobacterium	inter Family
988	OTU264	OTU482	-0.410507	0	p__Firmicutes	f__Peptostreptococcaceae	g__Terrisporobacter	p__Proteobacteria	f__Campylobacteraceae	g__Campylobacter	inter Family
989	OTU264	OTU530	-0.262156	0.05	p__Firmicutes	f__Peptostreptococcaceae	g__Terrisporobacter	p__Bacteroidetes	f__Prevotellaceae	g__Unclassified	inter Family
990	OTU264	OTU584	-0.226794	0.02	p__Firmicutes	f__Peptostreptococcaceae	g__Terrisporobacter	p__Bacteroidetes	f__Prevotellaceae	g__uncultured5	inter Family
991	OTU264	OTU602	-0.437122	0	p__Firmicutes	f__Peptostreptococcaceae	g__Terrisporobacter	p__Bacteroidetes	f__Prevotellaceae	g__Prevotellaceae_NK3B31_group	inter Family
992	OTU264	OTU648	-0.333885	0	p__Firmicutes	f__Peptostreptococcaceae	g__Terrisporobacter	p__Firmicutes	f__Ruminococcaceae	g__[Eubacterium]_coprostanoligenes_group	inter Family
993	OTU264	OTU657	0.635618	0	p__Firmicutes	f__Peptostreptococcaceae	g__Terrisporobacter	p__Firmicutes	f__Erysipelotrichaceae	g__Turicibacter	inter Family
994	OTU264	OTU777	-0.474176	0	p__Firmicutes	f__Peptostreptococcaceae	g__Terrisporobacter	p__Firmicutes	f__Veillonellaceae	g__Megasphaera	inter Family
995	OTU264	OTU82	-0.454865	0	p__Firmicutes	f__Peptostreptococcaceae	g__Terrisporobacter	p__Bacteroidetes	f__Rikenellaceae	g__Rikenellaceae_RC9_gut_group	inter Family
996	OTU264	OTU864	0.51947	0	p__Firmicutes	f__Peptostreptococcaceae	g__Terrisporobacter	p__Tenericutes	f__Mycoplasmataceae	g__Mycoplasma	inter Family
997	OTU264	OTU869	0.497129	0	p__Firmicutes	f__Peptostreptococcaceae	g__Terrisporobacter	p__Firmicutes	f__Streptococcaceae	g__Streptococcus	inter Family
998	OTU264	OTU977	0.329157	0	p__Firmicutes	f__Peptostreptococcaceae	g__Terrisporobacter	p__Proteobacteria	f__Helicobacteraceae	g__Helicobacter	inter Family
999	OTU267	OTU390	-0.397378	0	p__Firmicutes	f__Streptococcaceae	g__Lactococcus	p__Bacteroidetes	f__Bacteroidales_S24-7_group	g__norank1	inter Family
1000	OTU267	OTU405	-0.503756	0	p__Firmicutes	f__Streptococcaceae	g__Lactococcus	p__Bacteroidetes	f__Prevotellaceae	g__Alloprevotella	inter Family
1001	OTU267	OTU41	0.799353	0	p__Firmicutes	f__Streptococcaceae	g__Lactococcus	p__Proteobacteria	f__Pseudomonadaceae	g__Pseudomonas	inter Family
1002	OTU267	OTU480	-0.464173	0	p__Firmicutes	f__Streptococcaceae	g__Lactococcus	p__Firmicutes	f__Acidaminococcaceae	g__Phascolarctobacterium	inter Family
1003	OTU267	OTU482	-0.350166	0	p__Firmicutes	f__Streptococcaceae	g__Lactococcus	p__Proteobacteria	f__Campylobacteraceae	g__Campylobacter	inter Family
1004	OTU267	OTU648	-0.454794	0	p__Firmicutes	f__Streptococcaceae	g__Lactococcus	p__Firmicutes	f__Ruminococcaceae	g__[Eubacterium]_coprostanoligenes_group	inter Family
1005	OTU267	OTU657	0.377149	0	p__Firmicutes	f__Streptococcaceae	g__Lactococcus	p__Firmicutes	f__Erysipelotrichaceae	g__Turicibacter	inter Family
1006	OTU267	OTU777	-0.30919	0	p__Firmicutes	f__Streptococcaceae	g__Lactococcus	p__Firmicutes	f__Veillonellaceae	g__Megasphaera	inter Family
1007	OTU267	OTU82	-0.566275	0	p__Firmicutes	f__Streptococcaceae	g__Lactococcus	p__Bacteroidetes	f__Rikenellaceae	g__Rikenellaceae_RC9_gut_group	inter Family
1008	OTU267	OTU864	0.618619	0	p__Firmicutes	f__Streptococcaceae	g__Lactococcus	p__Tenericutes	f__Mycoplasmataceae	g__Mycoplasma	inter Family
1009	OTU267	OTU977	0.383105	0	p__Firmicutes	f__Streptococcaceae	g__Lactococcus	p__Proteobacteria	f__Helicobacteraceae	g__Helicobacter	inter Family
1010	OTU380	OTU390	0.31905	0	p__Firmicutes	f__Lachnospiraceae	g__Lachnospiraceae_UCG-005	p__Bacteroidetes	f__Bacteroidales_S24-7_group	g__norank1	inter Family
1011	OTU380	OTU777	-0.411428	0	p__Firmicutes	f__Lachnospiraceae	g__Lachnospiraceae_UCG-005	p__Firmicutes	f__Veillonellaceae	g__Megasphaera	inter Family
1012	OTU380	OTU78	-0.256298	0.04	p__Firmicutes	f__Lachnospiraceae	g__Lachnospiraceae_UCG-005	p__Firmicutes	f__Lactobacillaceae	g__Lactobacillus	inter Family
1013	OTU390	OTU405	0.213892	0.04	p__Bacteroidetes	f__Bacteroidales_S24-7_group	g__norank1	p__Bacteroidetes	f__Prevotellaceae	g__Alloprevotella	inter Family
1014	OTU390	OTU41	-0.298013	0.01	p__Bacteroidetes	f__Bacteroidales_S24-7_group	g__norank1	p__Proteobacteria	f__Pseudomonadaceae	g__Pseudomonas	inter Family
1015	OTU390	OTU480	0.33534	0	p__Bacteroidetes	f__Bacteroidales_S24-7_group	g__norank1	p__Firmicutes	f__Acidaminococcaceae	g__Phascolarctobacterium	inter Family
1016	OTU390	OTU482	0.259268	0.01	p__Bacteroidetes	f__Bacteroidales_S24-7_group	g__norank1	p__Proteobacteria	f__Campylobacteraceae	g__Campylobacter	inter Family
1017	OTU390	OTU648	0.498123	0	p__Bacteroidetes	f__Bacteroidales_S24-7_group	g__norank1	p__Firmicutes	f__Ruminococcaceae	g__[Eubacterium]_coprostanoligenes_group	inter Family
1018	OTU390	OTU657	-0.353565	0.01	p__Bacteroidetes	f__Bacteroidales_S24-7_group	g__norank1	p__Firmicutes	f__Erysipelotrichaceae	g__Turicibacter	inter Family
1019	OTU390	OTU82	0.572326	0	p__Bacteroidetes	f__Bacteroidales_S24-7_group	g__norank1	p__Bacteroidetes	f__Rikenellaceae	g__Rikenellaceae_RC9_gut_group	inter Family
1020	OTU390	OTU864	-0.383169	0.01	p__Bacteroidetes	f__Bacteroidales_S24-7_group	g__norank1	p__Tenericutes	f__Mycoplasmataceae	g__Mycoplasma	inter Family
1021	OTU390	OTU869	-0.237123	0.03	p__Bacteroidetes	f__Bacteroidales_S24-7_group	g__norank1	p__Firmicutes	f__Streptococcaceae	g__Streptococcus	inter Family
1022	OTU390	OTU977	-0.358422	0.01	p__Bacteroidetes	f__Bacteroidales_S24-7_group	g__norank1	p__Proteobacteria	f__Helicobacteraceae	g__Helicobacter	inter Family
1023	OTU405	OTU41	-0.604538	0	p__Bacteroidetes	f__Prevotellaceae	g__Alloprevotella	p__Proteobacteria	f__Pseudomonadaceae	g__Pseudomonas	inter Family
1024	OTU405	OTU480	0.257976	0.01	p__Bacteroidetes	f__Prevotellaceae	g__Alloprevotella	p__Firmicutes	f__Acidaminococcaceae	g__Phascolarctobacterium	inter Family
1025	OTU405	OTU482	0.478616	0	p__Bacteroidetes	f__Prevotellaceae	g__Alloprevotella	p__Proteobacteria	f__Campylobacteraceae	g__Campylobacter	inter Family
1026	OTU405	OTU530	0.434626	0	p__Bacteroidetes	f__Prevotellaceae	g__Alloprevotella	p__Bacteroidetes	f__Prevotellaceae	g__Unclassified	intra Family
1027	OTU405	OTU584	0.450025	0	p__Bacteroidetes	f__Prevotellaceae	g__Alloprevotella	p__Bacteroidetes	f__Prevotellaceae	g__uncultured5	intra Family
1028	OTU405	OTU602	0.433951	0	p__Bacteroidetes	f__Prevotellaceae	g__Alloprevotella	p__Bacteroidetes	f__Prevotellaceae	g__Prevotellaceae_NK3B31_group	intra Family
1029	OTU405	OTU648	0.38201	0.01	p__Bacteroidetes	f__Prevotellaceae	g__Alloprevotella	p__Firmicutes	f__Ruminococcaceae	g__[Eubacterium]_coprostanoligenes_group	inter Family
1030	OTU405	OTU777	0.437663	0	p__Bacteroidetes	f__Prevotellaceae	g__Alloprevotella	p__Firmicutes	f__Veillonellaceae	g__Megasphaera	inter Family
1031	OTU405	OTU78	-0.318836	0	p__Bacteroidetes	f__Prevotellaceae	g__Alloprevotella	p__Firmicutes	f__Lactobacillaceae	g__Lactobacillus	inter Family
1032	OTU405	OTU82	0.392845	0	p__Bacteroidetes	f__Prevotellaceae	g__Alloprevotella	p__Bacteroidetes	f__Rikenellaceae	g__Rikenellaceae_RC9_gut_group	inter Family
1033	OTU405	OTU864	-0.578186	0	p__Bacteroidetes	f__Prevotellaceae	g__Alloprevotella	p__Tenericutes	f__Mycoplasmataceae	g__Mycoplasma	inter Family
1034	OTU405	OTU977	-0.298785	0.02	p__Bacteroidetes	f__Prevotellaceae	g__Alloprevotella	p__Proteobacteria	f__Helicobacteraceae	g__Helicobacter	inter Family
1035	OTU41	OTU480	-0.421924	0	p__Proteobacteria	f__Pseudomonadaceae	g__Pseudomonas	p__Firmicutes	f__Acidaminococcaceae	g__Phascolarctobacterium	inter Family
1036	OTU41	OTU482	-0.369252	0.01	p__Proteobacteria	f__Pseudomonadaceae	g__Pseudomonas	p__Proteobacteria	f__Campylobacteraceae	g__Campylobacter	inter Family
1037	OTU41	OTU530	-0.301543	0	p__Proteobacteria	f__Pseudomonadaceae	g__Pseudomonas	p__Bacteroidetes	f__Prevotellaceae	g__Unclassified	inter Family
1038	OTU41	OTU584	-0.248278	0.04	p__Proteobacteria	f__Pseudomonadaceae	g__Pseudomonas	p__Bacteroidetes	f__Prevotellaceae	g__uncultured5	inter Family
1039	OTU41	OTU602	-0.338571	0	p__Proteobacteria	f__Pseudomonadaceae	g__Pseudomonas	p__Bacteroidetes	f__Prevotellaceae	g__Prevotellaceae_NK3B31_group	inter Family
1040	OTU41	OTU648	-0.392826	0	p__Proteobacteria	f__Pseudomonadaceae	g__Pseudomonas	p__Firmicutes	f__Ruminococcaceae	g__[Eubacterium]_coprostanoligenes_group	inter Family
1041	OTU41	OTU657	0.433227	0	p__Proteobacteria	f__Pseudomonadaceae	g__Pseudomonas	p__Firmicutes	f__Erysipelotrichaceae	g__Turicibacter	inter Family
1042	OTU41	OTU777	-0.344203	0	p__Proteobacteria	f__Pseudomonadaceae	g__Pseudomonas	p__Firmicutes	f__Veillonellaceae	g__Megasphaera	inter Family
1043	OTU41	OTU78	0.30677	0	p__Proteobacteria	f__Pseudomonadaceae	g__Pseudomonas	p__Firmicutes	f__Lactobacillaceae	g__Lactobacillus	inter Family
1044	OTU41	OTU82	-0.459837	0	p__Proteobacteria	f__Pseudomonadaceae	g__Pseudomonas	p__Bacteroidetes	f__Rikenellaceae	g__Rikenellaceae_RC9_gut_group	inter Family
1045	OTU41	OTU864	0.720506	0	p__Proteobacteria	f__Pseudomonadaceae	g__Pseudomonas	p__Tenericutes	f__Mycoplasmataceae	g__Mycoplasma	inter Family
1046	OTU41	OTU869	0.22873	0.04	p__Proteobacteria	f__Pseudomonadaceae	g__Pseudomonas	p__Firmicutes	f__Streptococcaceae	g__Streptococcus	inter Family
1047	OTU41	OTU977	0.432528	0	p__Proteobacteria	f__Pseudomonadaceae	g__Pseudomonas	p__Proteobacteria	f__Helicobacteraceae	g__Helicobacter	inter Family
1048	OTU480	OTU482	0.25022	0.01	p__Firmicutes	f__Acidaminococcaceae	g__Phascolarctobacterium	p__Proteobacteria	f__Campylobacteraceae	g__Campylobacter	inter Family
1049	OTU480	OTU648	0.349973	0	p__Firmicutes	f__Acidaminococcaceae	g__Phascolarctobacterium	p__Firmicutes	f__Ruminococcaceae	g__[Eubacterium]_coprostanoligenes_group	inter Family
1050	OTU480	OTU657	-0.354881	0	p__Firmicutes	f__Acidaminococcaceae	g__Phascolarctobacterium	p__Firmicutes	f__Erysipelotrichaceae	g__Turicibacter	inter Family
1051	OTU480	OTU777	0.439529	0	p__Firmicutes	f__Acidaminococcaceae	g__Phascolarctobacterium	p__Firmicutes	f__Veillonellaceae	g__Megasphaera	inter Family
1052	OTU480	OTU82	0.440332	0	p__Firmicutes	f__Acidaminococcaceae	g__Phascolarctobacterium	p__Bacteroidetes	f__Rikenellaceae	g__Rikenellaceae_RC9_gut_group	inter Family
1053	OTU480	OTU864	-0.468073	0	p__Firmicutes	f__Acidaminococcaceae	g__Phascolarctobacterium	p__Tenericutes	f__Mycoplasmataceae	g__Mycoplasma	inter Family
1054	OTU480	OTU869	-0.349923	0	p__Firmicutes	f__Acidaminococcaceae	g__Phascolarctobacterium	p__Firmicutes	f__Streptococcaceae	g__Streptococcus	inter Family
1055	OTU482	OTU602	0.293216	0	p__Proteobacteria	f__Campylobacteraceae	g__Campylobacter	p__Bacteroidetes	f__Prevotellaceae	g__Prevotellaceae_NK3B31_group	inter Family
1056	OTU482	OTU648	0.328185	0	p__Proteobacteria	f__Campylobacteraceae	g__Campylobacter	p__Firmicutes	f__Ruminococcaceae	g__[Eubacterium]_coprostanoligenes_group	inter Family
1057	OTU482	OTU657	-0.247736	0.03	p__Proteobacteria	f__Campylobacteraceae	g__Campylobacter	p__Firmicutes	f__Erysipelotrichaceae	g__Turicibacter	inter Family
1058	OTU482	OTU82	0.521848	0	p__Proteobacteria	f__Campylobacteraceae	g__Campylobacter	p__Bacteroidetes	f__Rikenellaceae	g__Rikenellaceae_RC9_gut_group	inter Family
1059	OTU482	OTU864	-0.42249	0	p__Proteobacteria	f__Campylobacteraceae	g__Campylobacter	p__Tenericutes	f__Mycoplasmataceae	g__Mycoplasma	inter Family
1060	OTU524	OTU530	-0.303954	0.01	p__Proteobacteria	f__Helicobacteraceae	g__Helicobacter	p__Bacteroidetes	f__Prevotellaceae	g__Unclassified	inter Family
1061	OTU524	OTU602	-0.40489	0	p__Proteobacteria	f__Helicobacteraceae	g__Helicobacter	p__Bacteroidetes	f__Prevotellaceae	g__Prevotellaceae_NK3B31_group	inter Family
1062	OTU524	OTU62	0.250141	0.04	p__Proteobacteria	f__Helicobacteraceae	g__Helicobacter	p__Firmicutes	f__Lactobacillaceae	g__Lactobacillus	inter Family
1063	OTU524	OTU82	0.303848	0	p__Proteobacteria	f__Helicobacteraceae	g__Helicobacter	p__Bacteroidetes	f__Rikenellaceae	g__Rikenellaceae_RC9_gut_group	inter Family
1064	OTU530	OTU584	0.48098	0	p__Bacteroidetes	f__Prevotellaceae	g__Unclassified	p__Bacteroidetes	f__Prevotellaceae	g__uncultured5	intra Family
1065	OTU530	OTU602	0.597558	0	p__Bacteroidetes	f__Prevotellaceae	g__Unclassified	p__Bacteroidetes	f__Prevotellaceae	g__Prevotellaceae_NK3B31_group	intra Family
1066	OTU530	OTU777	0.339961	0	p__Bacteroidetes	f__Prevotellaceae	g__Unclassified	p__Firmicutes	f__Veillonellaceae	g__Megasphaera	inter Family
1067	OTU530	OTU864	-0.3607	0	p__Bacteroidetes	f__Prevotellaceae	g__Unclassified	p__Tenericutes	f__Mycoplasmataceae	g__Mycoplasma	inter Family
1068	OTU530	OTU977	-0.452869	0	p__Bacteroidetes	f__Prevotellaceae	g__Unclassified	p__Proteobacteria	f__Helicobacteraceae	g__Helicobacter	inter Family
1069	OTU584	OTU602	0.28167	0.02	p__Bacteroidetes	f__Prevotellaceae	g__uncultured5	p__Bacteroidetes	f__Prevotellaceae	g__Prevotellaceae_NK3B31_group	intra Family
1070	OTU584	OTU62	-0.457437	0	p__Bacteroidetes	f__Prevotellaceae	g__uncultured5	p__Firmicutes	f__Lactobacillaceae	g__Lactobacillus	inter Family
1071	OTU584	OTU648	0.253739	0.02	p__Bacteroidetes	f__Prevotellaceae	g__uncultured5	p__Firmicutes	f__Ruminococcaceae	g__[Eubacterium]_coprostanoligenes_group	inter Family
1072	OTU584	OTU777	0.291303	0.02	p__Bacteroidetes	f__Prevotellaceae	g__uncultured5	p__Firmicutes	f__Veillonellaceae	g__Megasphaera	inter Family
1073	OTU584	OTU78	-0.446792	0	p__Bacteroidetes	f__Prevotellaceae	g__uncultured5	p__Firmicutes	f__Lactobacillaceae	g__Lactobacillus	inter Family
1074	OTU584	OTU864	-0.306835	0.01	p__Bacteroidetes	f__Prevotellaceae	g__uncultured5	p__Tenericutes	f__Mycoplasmataceae	g__Mycoplasma	inter Family
1075	OTU584	OTU977	-0.469956	0	p__Bacteroidetes	f__Prevotellaceae	g__uncultured5	p__Proteobacteria	f__Helicobacteraceae	g__Helicobacter	inter Family
1076	OTU602	OTU657	-0.229169	0.03	p__Bacteroidetes	f__Prevotellaceae	g__Prevotellaceae_NK3B31_group	p__Firmicutes	f__Erysipelotrichaceae	g__Turicibacter	inter Family
1077	OTU602	OTU777	0.257206	0.02	p__Bacteroidetes	f__Prevotellaceae	g__Prevotellaceae_NK3B31_group	p__Firmicutes	f__Veillonellaceae	g__Megasphaera	inter Family
1078	OTU602	OTU864	-0.441019	0	p__Bacteroidetes	f__Prevotellaceae	g__Prevotellaceae_NK3B31_group	p__Tenericutes	f__Mycoplasmataceae	g__Mycoplasma	inter Family
1079	OTU602	OTU869	-0.273193	0.02	p__Bacteroidetes	f__Prevotellaceae	g__Prevotellaceae_NK3B31_group	p__Firmicutes	f__Streptococcaceae	g__Streptococcus	inter Family
1080	OTU62	OTU78	0.809504	0	p__Firmicutes	f__Lactobacillaceae	g__Lactobacillus	p__Firmicutes	f__Lactobacillaceae	g__Lactobacillus	intra Family
1081	OTU62	OTU864	0.232142	0.04	p__Firmicutes	f__Lactobacillaceae	g__Lactobacillus	p__Tenericutes	f__Mycoplasmataceae	g__Mycoplasma	inter Family
1082	OTU648	OTU657	-0.327664	0	p__Firmicutes	f__Ruminococcaceae	g__[Eubacterium]_coprostanoligenes_group	p__Firmicutes	f__Erysipelotrichaceae	g__Turicibacter	inter Family
1083	OTU648	OTU82	0.436188	0	p__Firmicutes	f__Ruminococcaceae	g__[Eubacterium]_coprostanoligenes_group	p__Bacteroidetes	f__Rikenellaceae	g__Rikenellaceae_RC9_gut_group	inter Family
1084	OTU648	OTU864	-0.566778	0	p__Firmicutes	f__Ruminococcaceae	g__[Eubacterium]_coprostanoligenes_group	p__Tenericutes	f__Mycoplasmataceae	g__Mycoplasma	inter Family
1085	OTU648	OTU977	-0.346082	0.01	p__Firmicutes	f__Ruminococcaceae	g__[Eubacterium]_coprostanoligenes_group	p__Proteobacteria	f__Helicobacteraceae	g__Helicobacter	inter Family
1086	OTU657	OTU777	-0.332968	0	p__Firmicutes	f__Erysipelotrichaceae	g__Turicibacter	p__Firmicutes	f__Veillonellaceae	g__Megasphaera	inter Family
1087	OTU657	OTU82	-0.376432	0	p__Firmicutes	f__Erysipelotrichaceae	g__Turicibacter	p__Bacteroidetes	f__Rikenellaceae	g__Rikenellaceae_RC9_gut_group	inter Family
1088	OTU657	OTU864	0.371655	0	p__Firmicutes	f__Erysipelotrichaceae	g__Turicibacter	p__Tenericutes	f__Mycoplasmataceae	g__Mycoplasma	inter Family
1089	OTU657	OTU869	0.519549	0	p__Firmicutes	f__Erysipelotrichaceae	g__Turicibacter	p__Firmicutes	f__Streptococcaceae	g__Streptococcus	inter Family
1090	OTU777	OTU82	0.210107	0.03	p__Firmicutes	f__Veillonellaceae	g__Megasphaera	p__Bacteroidetes	f__Rikenellaceae	g__Rikenellaceae_RC9_gut_group	inter Family
1091	OTU777	OTU864	-0.37317	0	p__Firmicutes	f__Veillonellaceae	g__Megasphaera	p__Tenericutes	f__Mycoplasmataceae	g__Mycoplasma	inter Family
1092	OTU777	OTU869	-0.294679	0.01	p__Firmicutes	f__Veillonellaceae	g__Megasphaera	p__Firmicutes	f__Streptococcaceae	g__Streptococcus	inter Family
1093	OTU777	OTU977	-0.277341	0.05	p__Firmicutes	f__Veillonellaceae	g__Megasphaera	p__Proteobacteria	f__Helicobacteraceae	g__Helicobacter	inter Family
1094	OTU78	OTU864	0.249628	0.01	p__Firmicutes	f__Lactobacillaceae	g__Lactobacillus	p__Tenericutes	f__Mycoplasmataceae	g__Mycoplasma	inter Family
1095	OTU82	OTU864	-0.520656	0	p__Bacteroidetes	f__Rikenellaceae	g__Rikenellaceae_RC9_gut_group	p__Tenericutes	f__Mycoplasmataceae	g__Mycoplasma	inter Family
1096	OTU82	OTU869	-0.301067	0.01	p__Bacteroidetes	f__Rikenellaceae	g__Rikenellaceae_RC9_gut_group	p__Firmicutes	f__Streptococcaceae	g__Streptococcus	inter Family
1097	OTU82	OTU977	-0.26439	0.01	p__Bacteroidetes	f__Rikenellaceae	g__Rikenellaceae_RC9_gut_group	p__Proteobacteria	f__Helicobacteraceae	g__Helicobacter	inter Family
1098	OTU864	OTU977	0.227533	0.04	p__Tenericutes	f__Mycoplasmataceae	g__Mycoplasma	p__Proteobacteria	f__Helicobacteraceae	g__Helicobacter	inter Family
1099	OTU869	OTU977	0.223321	0.05	p__Firmicutes	f__Streptococcaceae	g__Streptococcus	p__Proteobacteria	f__Helicobacteraceae	g__Helicobacter	inter Family
