# Supplementary material for: Spatial Heterogeneity and Co-occurrence of Mucosal and Luminal Microbiome across Swine Intestinal Tract
Source: Front Microbiol. 2018 Jan 26;9:48. doi: 10.3389/fmicb.2018.00048 (PMC5810300; doi:10.3389/fmicb.2018.00048)
Supplement: Supplementary file 6 [file Table6.XLSX]

## Sheet: Table S6
Table S6. The most involved familes in those relationships.
Siginificant relationships (P<0.05)						Strong siginificant relationships (SparCC correaltion magnitude > 0.6, P<0.05)
Lumen (relationships,1550)			Mucosa (relationships, 1099)			Lumen（relationships, 275)			Mucosa （relationships, 87)
Taxa	Relations involved		Taxa	Relations involved		Taxa	Relations involved		Taxa	Relations involved
f__Prevotellaceae	887		f__Prevotellaceae	614		f__Prevotellaceae	138		f__Prevotellaceae	49
f__Veillonellaceae	350		f__Veillonellaceae	262		f__Ruminococcaceae	47		f__Pseudomonadaceae	22
f__Lactobacillaceae	246		f__Ruminococcaceae	156		f__Lachnospiraceae	43		f__Enterococcaceae	11
f__Lachnospiraceae	210		f__Lactobacillaceae	144		f__Pseudomonadaceae	39		f__Caulobacteraceae	10
f__Ruminococcaceae	199		f__Lachnospiraceae	105		f__Veillonellaceae	32		f__Xanthomonadaceae	10
f__Pseudomonadaceae	118		f__Pseudomonadaceae	98		f__Streptococcaceae	26		f__Enterobacteriaceae	9
f__Rikenellaceae	109		f__Rikenellaceae	73		f__Enterobacteriaceae	24		f__Lachnospiraceae	9
f__Streptococcaceae	106		f__Streptococcaceae	63		f__Xanthomonadaceae	22		f__Clostridiaceae_1	8
f__Helicobacteraceae	103		f__Helicobacteraceae	53		f__Acidaminococcaceae	21		f__Streptococcaceae	8
f__Enterococcaceae	59		f__Enterobacteriaceae	50		f__Enterococcaceae	20		f__Mycoplasmataceae	8
f__Caulobacteraceae	59		f__Mycoplasmataceae	50		f__Bacillaceae	19		f__Peptostreptococcaceae	7
f__Xanthomonadaceae	59		f__Xanthomonadaceae	49		f__Mycoplasmataceae	18		f__Veillonellaceae	6
f__Bacillaceae	58		f__Caulobacteraceae	49		f__Rikenellaceae	15		f__Rikenellaceae	5
f__Mycoplasmataceae	57		f__Clostridiaceae_1	47		f__Pasteurellaceae	15		f__Lactobacillaceae	4
f__Enterobacteriaceae	56		f__Peptostreptococcaceae	46		f__Peptostreptococcaceae	14		f__Erysipelotrichaceae	2
f__Acidaminococcaceae	56		f__Enterococcaceae	46		f__Clostridiaceae_1	14		f__Bacillaceae	2
f__Pasteurellaceae	55		f__Pasteurellaceae	40		f__Caulobacteraceae	13		f__GR-WP33-58	2
f__Peptostreptococcaceae	54		f__Campylobacteraceae	39		f__Erysipelotrichaceae	13		f__Spirochaetaceae	1
f__Bacteroidales_S24-7_group	52		f__Acidaminococcaceae	38		f__Bacteroidales_S24-7_group	9		f__Bacteroidales_S24-7_group	1
f__Erysipelotrichaceae	52		f__Succinivibrionaceae	35		f__Lactobacillaceae	8
f__Clostridiaceae_1	51		f__Bacteroidales_S24-7_group	35
f__Succinivibrionaceae	42		f__Erysipelotrichaceae	34
f__Spirochaetaceae	41		f__Bacillaceae	30
f__GR-WP33-58	13		f__GR-WP33-58	22
f__Campylobacteraceae	8		f__Spirochaetaceae	20
Total	3100		Total	2198		Total	550		Total	174
