# Supplementary material for: Spatial Heterogeneity and Co-occurrence of Mucosal and Luminal Microbiome across Swine Intestinal Tract
Source: Front Microbiol. 2018 Jan 26;9:48. doi: 10.3389/fmicb.2018.00048 (PMC5810300; doi:10.3389/fmicb.2018.00048)
Supplement: Supplementary file 7 [file Table7.XLSX]

## Sheet: Table S7
Table S7.Comparison of the KEGG pathways in lumenal and mucosal samples across the intestinal tract of swine. Mean in the same row with different superscripts represents a significant difference (P < 0.05).
OTUs	Lumen			Kruskalwallis test	Mucosa			Kruskalwallis test	P value_Mann-Whitney U test(mucosa siginificant lower than corresponding lumen,the p value was marked red)			Kruskalwallis test
	Ileum-L	Cecum-L	Colon-L	Lumen	Ileum-M	Cecum-M	Colon-M	Mucosa	Ileum-L vs Ileum-M	Cecum-L vs Cecum-M	Colon-L vs Colon-M	All
Metabolism
Amino Acid Metabolism	8.35±0.21b	9.6±0.02a	9.59±0.03a	<0.001	8.86±0.19b	9.4±0.11a	9.41±0.08a	0.003	0.045 ↓	0.274 →	0.029 ↑	<0.001
Biosynthesis of Other Secondary Metabolites	0.68±0.02b	0.95±0.005a	0.94±0.01a	<0.001	0.73±0.03b	0.88±0.02a	0.85±0.02a	<0.001	0.103 ↓	0.001 ↑	<0.001 ↑	<0.001
Carbohydrate Metabolism	9.96±0.11	9.79±0.03	9.84±0.04	0.497	9.84±0.11a	9.32±0.12b	9.48±0.1ab	0.006	0.621 →	<0.001 ↑	<0.001 ↑	<0.001
Energy Metabolism	5.29±0.07b	5.92±0.03a	5.86±0.04a	<0.001	5.7±0.07b	5.86±0.06a	5.9±0.05a	0.006	<0.001 ↓	0.885 →	0.274 →	<0.001
Enzyme Families	2.15±0.03b	2.28±0.01a	2.27±0.01a	<0.001	2.04±0.03b	2.18±0.03a	2.17±0.02a	<0.001	0.05	0.019 ↑	0.001 ↑	<0.001
Glycan Biosynthesis and Metabolism	1.95±0.07b	2.73±0.07a	2.62±0.09a	<0.001	2.14±0.1b	2.81±0.09a	2.56±0.07a	<0.001	0.013 ↓	0.65 →	0.773 →	<0.001
Lipid Metabolism	2.71±0.02a	2.67±0.01b	2.66±0.02b	0.011	2.86±0.04a	2.62±0.01b	2.65±0.02b	<0.001	0.001 ↓	0.027 ↑	0.458 →	<0.001
Metabolism of Cofactors and Vitamins	3.89±0.09b	4.78±0.04a	4.68±0.06a	<0.001	4.01±0.08c	4.78±0.03a	4.55±0.03b	<0.001	0.257 →	0.902 →	0.138 →	<0.001
Metabolism of Other Amino Acids	1.51±0.01	1.54±0.01	1.52±0.01	0.273	1.59±0.02a	1.47±0.02b	1.46±0.02b	<0.001	0.004 ↓	0.008 ↑	0.02 ↑	<0.001
Metabolism of Terpenoids and Polyketides	1.55±0.02b	1.78±0.02a	1.75±0.02a	<0.001	1.63±0.06b	1.78±0.02a	1.72±0.02ab	0.019	0.001 ↓	0.885 →	0.274 →	<0.001
Nucleotide Metabolism	4.36±0.12	4.49±0.04	4.46±0.05	0.281	4.25±0.11	4.43±0.05	4.33±0.05	0.069	0.509 →	0.208 →	0.099 →	0.043
Xenobiotics Biodegradation and Metabolism	1.83±0.03a	1.39±0.01b	1.44±0.01b	<0.001	1.97±0.08a	1.35±0.04b	1.44±0.03b	<0.001	0.076 →	0.564 →	0.409 →	<0.001
Cellular Processes
Cell Growth and Death	0.49±0.017b	0.58±0.0067a	0.57±0.0071a	<0.001	0.54±0.01	0.6±0.02	0.56±0.014	0.076	0.043 ↓	0.635 →	0.073 →	<0.001
Cell Motility	2.41±0.22	2.49±0.1	2.53±0.11	0.845	2.72±0.21	3.25±0.25	3.19±0.21	0.242	0.458 →	0.004 ↓	0.009 ↓	0.012
Transport and Catabolism	0.16±0.01b	0.25±0.01a	0.24±0.01a	<0.001	0.2±0.01	0.22±0.01	0.22±0.01	0.254	0.003 ↓	0.004 ↑	0.027 ↑	<0.001
Environmental Information Processing												<0.001
Membrane Transport	13.81±0.19a	10.36±0.2b	10.67±0.26b	<0.001	12.25±0.19a	10.67±0.22b	11.27±0.15b	<0.001	<0.001 ↑	0.201 →	0.103 →	<0.001
Signal Transduction	1.81±0.08a	1.4±0.04b	1.43±0.04b	<0.001	1.78±0.08a	1.53±0.04b	1.63±0.04ab	0.006	0.984 →	0.016 ↓	0.003 ↓	<0.001
Signaling Molecules and Interaction	0.2±0.01	0.17±0	0.17±0	0.086	0.2±0.01a	0.16±0b	0.15±0b	<0.001	0.773 →	0.073 →	0.008 ↑	<0.001
Genetic Information Processing
Folding, Sorting and Degradation	2.41±0.02b	2.65±0.02a	2.6±0.03a	<0.001	2.57±0.03b	2.69±0.02a	2.65±0.02ab	0.002	<0.001 ↓	0.216 →	0.122 →	<0.001
Replication and Repair	9.59±0.25	9.81±0.07	9.76±0.08	0.273	9.49±0.3	9.68±0.09	9.52±0.09	0.184	0.635 →	0.224 →	0.055 →	0.106
Transcription	2.96±0.06a	2.63±0.03b	2.66±0.03b	<0.001	2.53±0.04	2.47±0.05	2.53±0.04	0.422	<0.001 ↑	0.008 ↑	0.012 ↑	<0.001
Translation	6.14±0.21	6.36±0.05	6.36±0.05	0.53	6.52±0.34	6.39±0.05	6.36±0.05	0.576	0.711 →	0.853 →	0.984 →	0.782
Human Diseases
Cancers	0.11±0.004b	0.12±0.0022a	0.12±0.0025ab	0.01	0.12±0.006	0.12±0.005	0.12±0.004	0.776	0.034 ↓	0.885 →	0.187 →	0.038
Cardiovascular Diseases	0±0	0±0.0002	0±0.0001	0.137	0.01±0.001a	0±0b	0±0b	<0.001	<0.001 ↓	0.155 →	0.035 ？↑	<0.001
Immune System Diseases	0.06±0.01	0.05±0	0.05±0	0.809	0.06±0	0.05±0	0.05±0	0.85	0.386 →	0.008 ？↓	0.007 ？↓	0.061
Infectious Diseases	0.47±0.01a	0.39±0b	0.38±0b	<0.001	0.43±0.01a	0.38±0b	0.38±0b	<0.001	0.026 ↑	0.201 →	0.711 →	<0.001
Metabolic Diseases	0.11±0	0.12±0	0.12±0	0.564	0.1±0b	0.12±0a	0.11±0ab	0.047	0.041 ↑	0.248 →	0.004 ↑	0.001
Neurodegenerative Diseases	0.12±0.01a	0.08±0b	0.08±0b	<0.001	0.25±0.02a	0.17±0.02b	0.19±0.02ab	0.004	<0.001 ↓	<0.001 ↓	<0.001 ↓	<0.001
Organismal Systems
Circulatory System	0±0b	0±0ab	0±0a	0.044	0.03±0a	0.02±0b	0.02±0ab	0.01	<0.001 ↓	<0.001 ↓	<0.001 ↓	<0.001
Digestive System	0.02±0b	0.08±0a	0.07±0.01a	<0.001	0.04±0.01b	0.07±0.01a	0.05±0ab	0.03	0.001 ↓	0.02 ↑	0.001 ↑	<0.001
Endocrine System	0.17±0.01b	0.32±0a	0.31±0a	<0.001	0.21±0.01b	0.28±0.01a	0.27±0.01a	<0.001	0.053 →	<0.001 ↑	<0.001 ↑	<0.001
Environmental Adaptation	0.14±0b	0.19±0a	0.19±0a	<0.001	0.16±0.01b	0.2±0a	0.2±0a	<0.001	0.004 ↓	0.053 →	0.087 →	<0.001
Excretory System	0.03±0a	0.01±0b	0.01±0b	<0.001	0.02±0a	0.01±0c	0.01±0b	<0.001	0.001 ↑	0.155 →	0.967 →	<0.001
Immune System	0.05±0b	0.1±0a	0.1±0a	<0.001	0.06±0b	0.1±0a	0.09±0a	<0.001	0.458 →	0.421 →	0.155 →	<0.001
Nervous System	0.09±0b	0.1±0a	0.1±0a	0.002	0.08±0	0.08±0	0.09±0	0.326	0.398 →	<0.001 ↑	<0.001 ↑	<0.001
Cellular Processes and Signaling	3.99±0.12	4.06±0.01	4.04±0.02	0.704	3.87±0.12ab	4.08±0.01a	3.99±0.01b	0.01	0.621 →	0.386 →	0.061 →	0.058
Genetic Information Processing	2.83±0.03a	2.72±0.02b	2.75±0.01b	<0.001	2.74±0.03	2.74±0.02	2.74±0.02	0.543	<0.001 ↑	0.458 →	0.967 →	<0.001
Metabolism	2.49±0.03a	2.26±0.01b	2.27±0.01b	<0.001	2.39±0.03a	2.22±0.02b	2.25±0.02b	<0.001	0.053 →	0.073 →	0.711 →	<0.001
Poorly Characterized	5.08±0.04a	4.76±0.01b	4.79±0.01b	<0.001	5.01±0.06a	4.8±0.02b	4.81±0.02b	<0.001	0.68 →	0.293 →	0.122 →	<0.001
