# Supplementary material for: Spatial Heterogeneity and Co-occurrence of Mucosal and Luminal Microbiome across Swine Intestinal Tract
Source: Front Microbiol. 2018 Jan 26;9:48. doi: 10.3389/fmicb.2018.00048 (PMC5810300; doi:10.3389/fmicb.2018.00048)
Supplement: Supplementary file 8 [file Table8.XLSX]

## Sheet: Table S8
Table S8. Correlations between intestinal genus-level phylogenetic groups and all KEGG pathways (level 2) in luminal and mucosal samples.
Lumen						Mucosa
	X1	X2	Correlation	P.adj value			X1	X2	Correlation	P.adj value
1	OTU2114	Environmental.Adaptation	0.924418	1.22882e-27		1	OTU2114	Environmental.Adaptation	0.924418	1.22882e-27
2	OTU2336	Endocrine.System	0.922734	1.2908e-27		2	OTU2336	Endocrine.System	0.922734	1.2908e-27
3	OTU1488	Endocrine.System	0.915498	1.74395e-26		3	OTU1488	Endocrine.System	0.915498	1.74395e-26
4	OTU1488	Immune.System	0.911655	4.93651e-26		4	OTU1488	Immune.System	0.911655	4.93651e-26
5	OTU1488	Membrane.Transport	-0.911494	4.93651e-26		5	OTU1488	Membrane.Transport	-0.911494	4.93651e-26
6	OTU2336	Immune.System	0.906297	2.77106e-25		6	OTU2336	Immune.System	0.906297	2.77106e-25
7	OTU2336	Membrane.Transport	-0.899879	2.15942e-24		7	OTU2336	Membrane.Transport	-0.899879	2.15942e-24
8	OTU1488	Excretory.System	-0.897826	3.71081e-24		8	OTU1488	Excretory.System	-0.897826	3.71081e-24
9	OTU1488	Digestive.System	0.895784	6.36392e-24		9	OTU1488	Digestive.System	0.895784	6.36392e-24
10	OTU602	Excretory.System	-0.883981	1.81151e-22		10	OTU602	Excretory.System	-0.883981	1.81151e-22
11	OTU602	Membrane.Transport	-0.88419	1.81151e-22		11	OTU602	Membrane.Transport	-0.88419	1.81151e-22
12	OTU530	Endocrine.System	0.881821	2.84187e-22		12	OTU530	Endocrine.System	0.881821	2.84187e-22
13	OTU602	Endocrine.System	0.881786	2.84187e-22		13	OTU602	Endocrine.System	0.881786	2.84187e-22
14	OTU530	Membrane.Transport	-0.88004	4.27646e-22		14	OTU530	Membrane.Transport	-0.88004	4.27646e-22
15	OTU1488	Metabolism.of.Cofactors.and.Vitamins	0.879398	4.75705e-22		15	OTU1488	Metabolism.of.Cofactors.and.Vitamins	0.879398	4.75705e-22
16	OTU2336	Digestive.System	0.875127	1.25402e-21		16	OTU2336	Digestive.System	0.875127	1.25402e-21
17	OTU2336	Excretory.System	-0.875095	1.25402e-21		17	OTU2336	Excretory.System	-0.875095	1.25402e-21
18	OTU1488	Metabolism.of.Terpenoids.and.Polyketides	0.875297	1.25402e-21		18	OTU1488	Metabolism.of.Terpenoids.and.Polyketides	0.875297	1.25402e-21
19	OTU602	Immune.System	0.874171	1.51259e-21		19	OTU602	Immune.System	0.874171	1.51259e-21
20	OTU602	Metabolism.of.Cofactors.and.Vitamins	0.873381	1.76446e-21		20	OTU602	Metabolism.of.Cofactors.and.Vitamins	0.873381	1.76446e-21
21	OTU142	Endocrine.System	0.871475	2.74153e-21		21	OTU142	Endocrine.System	0.871475	2.74153e-21
22	OTU2336	Metabolism.of.Terpenoids.and.Polyketides	0.868838	5.08494e-21		22	OTU2336	Metabolism.of.Terpenoids.and.Polyketides	0.868838	5.08494e-21
23	OTU602	Digestive.System	0.857957	6.53003e-20		23	OTU602	Digestive.System	0.857957	6.53003e-20
24	OTU22	Excretory.System	-0.854164	1.47157e-19		24	OTU22	Excretory.System	-0.854164	1.47157e-19
25	OTU2336	Metabolism.of.Cofactors.and.Vitamins	0.853559	1.61571e-19		25	OTU2336	Metabolism.of.Cofactors.and.Vitamins	0.853559	1.61571e-19
26	OTU530	Immune.System	0.853276	1.6538e-19		26	OTU530	Immune.System	0.853276	1.6538e-19
27	OTU142	Immune.System	0.852902	1.72916e-19		27	OTU142	Immune.System	0.852902	1.72916e-19
28	OTU1320	Excretory.System	-0.852179	1.95433e-19		28	OTU1320	Excretory.System	-0.852179	1.95433e-19
29	OTU1488	Folding..Sorting.and.Degradation	0.851113	2.38126e-19		29	OTU1488	Folding..Sorting.and.Degradation	0.851113	2.38126e-19
30	OTU530	Digestive.System	0.84871	3.8627e-19		30	OTU530	Digestive.System	0.84871	3.8627e-19
31	OTU1320	Immune.System	0.845681	7.08844e-19		31	OTU1320	Immune.System	0.845681	7.08844e-19
32	OTU1488	Glycan.Biosynthesis.and.Metabolism	0.844391	8.97962e-19		32	OTU1488	Glycan.Biosynthesis.and.Metabolism	0.844391	8.97962e-19
33	OTU1320	Digestive.System	0.842367	1.32027e-18		33	OTU1320	Digestive.System	0.842367	1.32027e-18
34	OTU1320	Membrane.Transport	-0.841611	1.49473e-18		34	OTU1320	Membrane.Transport	-0.841611	1.49473e-18
35	OTU1320	Endocrine.System	0.840774	1.72007e-18		35	OTU1320	Endocrine.System	0.840774	1.72007e-18
36	OTU530	Excretory.System	-0.837004	3.54659e-18		36	OTU530	Excretory.System	-0.837004	3.54659e-18
37	OTU1320	Metabolism.of.Cofactors.and.Vitamins	0.836238	4.01013e-18		37	OTU1320	Metabolism.of.Cofactors.and.Vitamins	0.836238	4.01013e-18
38	OTU22	Immune.System	0.836004	4.08794e-18		38	OTU22	Immune.System	0.836004	4.08794e-18
39	OTU530	Metabolism.of.Cofactors.and.Vitamins	0.83396	5.92391e-18		39	OTU530	Metabolism.of.Cofactors.and.Vitamins	0.83396	5.92391e-18
40	OTU142	Membrane.Transport	-0.831934	8.51352e-18		40	OTU142	Membrane.Transport	-0.831934	8.51352e-18
41	OTU602	Glycan.Biosynthesis.and.Metabolism	0.831643	8.77919e-18		41	OTU602	Glycan.Biosynthesis.and.Metabolism	0.831643	8.77919e-18
42	OTU2336	Energy.Metabolism	0.830221	1.1213e-17		42	OTU2336	Energy.Metabolism	0.830221	1.1213e-17
43	OTU530	Metabolism.of.Terpenoids.and.Polyketides	0.828908	1.4008e-17		43	OTU530	Metabolism.of.Terpenoids.and.Polyketides	0.828908	1.4008e-17
44	OTU2336	Folding..Sorting.and.Degradation	0.828307	1.52242e-17		44	OTU2336	Folding..Sorting.and.Degradation	0.828307	1.52242e-17
45	OTU1913	Infectious.Diseases	-0.828105	1.52242e-17		45	OTU1913	Infectious.Diseases	-0.828105	1.52242e-17
46	OTU2336	Transport.and.Catabolism	0.828098	1.52242e-17		46	OTU2336	Transport.and.Catabolism	0.828098	1.52242e-17
47	OTU1488	Transport.and.Catabolism	0.826558	1.98028e-17		47	OTU1488	Transport.and.Catabolism	0.826558	1.98028e-17
48	OTU1488	Energy.Metabolism	0.82569	2.27355e-17		48	OTU1488	Energy.Metabolism	0.82569	2.27355e-17
49	OTU584	Immune.System	0.825248	2.41403e-17		49	OTU584	Immune.System	0.825248	2.41403e-17
50	OTU1488	Xenobiotics.Biodegradation.and.Metabolism	-0.824066	2.93251e-17		50	OTU1488	Xenobiotics.Biodegradation.and.Metabolism	-0.824066	2.93251e-17
51	OTU2336	Glycan.Biosynthesis.and.Metabolism	0.823353	3.26946e-17		51	OTU2336	Glycan.Biosynthesis.and.Metabolism	0.823353	3.26946e-17
52	OTU1339	Environmental.Adaptation	0.822883	3.48954e-17		52	OTU1339	Environmental.Adaptation	0.822883	3.48954e-17
53	OTU143	Environmental.Adaptation	0.821503	4.3819e-17		53	OTU143	Environmental.Adaptation	0.821503	4.3819e-17
54	OTU530	Folding..Sorting.and.Degradation	0.820699	4.96103e-17		54	OTU530	Folding..Sorting.and.Degradation	0.820699	4.96103e-17
55	OTU1320	Xenobiotics.Biodegradation.and.Metabolism	-0.820024	5.48839e-17		55	OTU1320	Xenobiotics.Biodegradation.and.Metabolism	-0.820024	5.48839e-17
56	OTU530	Glycan.Biosynthesis.and.Metabolism	0.818335	7.24976e-17		56	OTU530	Glycan.Biosynthesis.and.Metabolism	0.818335	7.24976e-17
57	OTU602	Folding..Sorting.and.Degradation	0.816171	1.01886e-16		57	OTU602	Folding..Sorting.and.Degradation	0.816171	1.01886e-16
58	OTU22	Membrane.Transport	-0.816212	1.01886e-16		58	OTU22	Membrane.Transport	-0.816212	1.01886e-16
59	OTU142	Digestive.System	0.815581	1.10845e-16		59	OTU142	Digestive.System	0.815581	1.10845e-16
60	OTU1320	Biosynthesis.of.Other.Secondary.Metabolites	0.814957	1.2131e-16		60	OTU1320	Biosynthesis.of.Other.Secondary.Metabolites	0.814957	1.2131e-16
61	OTU22	Endocrine.System	0.814063	1.38977e-16		61	OTU22	Endocrine.System	0.814063	1.38977e-16
62	OTU602	Metabolism.of.Terpenoids.and.Polyketides	0.813718	1.44977e-16		62	OTU602	Metabolism.of.Terpenoids.and.Polyketides	0.813718	1.44977e-16
63	OTU1396	Excretory.System	-0.813304	1.5307e-16		63	OTU1396	Excretory.System	-0.813304	1.5307e-16
64	OTU22	Digestive.System	0.812399	1.75564e-16		64	OTU22	Digestive.System	0.812399	1.75564e-16
65	OTU22	Metabolism.of.Cofactors.and.Vitamins	0.810977	2.19416e-16		65	OTU22	Metabolism.of.Cofactors.and.Vitamins	0.810977	2.19416e-16
66	OTU602	Biosynthesis.of.Other.Secondary.Metabolites	0.810379	2.3875e-16		66	OTU602	Biosynthesis.of.Other.Secondary.Metabolites	0.810379	2.3875e-16
67	OTU1396	Endocrine.System	0.809601	2.67608e-16		67	OTU1396	Endocrine.System	0.809601	2.67608e-16
68	OTU2336	Xenobiotics.Biodegradation.and.Metabolism	-0.809393	2.72914e-16		68	OTU2336	Xenobiotics.Biodegradation.and.Metabolism	-0.809393	2.72914e-16
69	OTU1320	Glycan.Biosynthesis.and.Metabolism	0.807799	3.49724e-16		69	OTU1320	Glycan.Biosynthesis.and.Metabolism	0.807799	3.49724e-16
70	OTU1320	Metabolism.of.Terpenoids.and.Polyketides	0.806801	4.05763e-16		70	OTU1320	Metabolism.of.Terpenoids.and.Polyketides	0.806801	4.05763e-16
71	OTU584	Endocrine.System	0.806488	4.21003e-16		71	OTU584	Endocrine.System	0.806488	4.21003e-16
72	OTU2339	Environmental.Adaptation	0.805415	4.94032e-16		72	OTU2339	Environmental.Adaptation	0.805415	4.94032e-16
73	OTU142	Excretory.System	-0.803489	6.64098e-16		73	OTU142	Excretory.System	-0.803489	6.64098e-16
74	OTU1488	Biosynthesis.of.Other.Secondary.Metabolites	0.801778	8.60094e-16		74	OTU1488	Biosynthesis.of.Other.Secondary.Metabolites	0.801778	8.60094e-16
75	OTU142	Metabolism.of.Cofactors.and.Vitamins	0.798826	1.34911e-15		75	OTU142	Metabolism.of.Cofactors.and.Vitamins	0.798826	1.34911e-15
76	OTU602	Xenobiotics.Biodegradation.and.Metabolism	-0.798504	1.39973e-15		76	OTU602	Xenobiotics.Biodegradation.and.Metabolism	-0.798504	1.39973e-15
77	OTU584	Xenobiotics.Biodegradation.and.Metabolism	-0.797638	1.58013e-15		77	OTU584	Xenobiotics.Biodegradation.and.Metabolism	-0.797638	1.58013e-15
78	OTU1894	Excretory.System	-0.795203	2.26765e-15		78	OTU1894	Excretory.System	-0.795203	2.26765e-15
79	OTU1339	Infectious.Diseases	-0.793459	2.9178e-15		79	OTU1339	Infectious.Diseases	-0.793459	2.9178e-15
80	OTU22	Xenobiotics.Biodegradation.and.Metabolism	-0.792833	3.16713e-15		80	OTU22	Xenobiotics.Biodegradation.and.Metabolism	-0.792833	3.16713e-15
81	OTU602	Transport.and.Catabolism	0.792616	3.23197e-15		81	OTU602	Transport.and.Catabolism	0.792616	3.23197e-15
82	OTU390	Environmental.Adaptation	0.791886	3.55755e-15		82	OTU390	Environmental.Adaptation	0.791886	3.55755e-15
83	OTU584	Membrane.Transport	-0.791814	3.55755e-15		83	OTU584	Membrane.Transport	-0.791814	3.55755e-15
84	OTU530	Xenobiotics.Biodegradation.and.Metabolism	-0.789952	4.63933e-15		84	OTU530	Xenobiotics.Biodegradation.and.Metabolism	-0.789952	4.63933e-15
85	OTU602	Energy.Metabolism	0.788211	5.92795e-15		85	OTU602	Energy.Metabolism	0.788211	5.92795e-15
86	OTU2336	Biosynthesis.of.Other.Secondary.Metabolites	0.78776	6.25949e-15		86	OTU2336	Biosynthesis.of.Other.Secondary.Metabolites	0.78776	6.25949e-15
87	OTU1320	Folding..Sorting.and.Degradation	0.787257	6.66071e-15		87	OTU1320	Folding..Sorting.and.Degradation	0.787257	6.66071e-15
88	OTU584	Excretory.System	-0.787067	6.77005e-15		88	OTU584	Excretory.System	-0.787067	6.77005e-15
89	OTU648	Infectious.Diseases	-0.786869	6.89043e-15		89	OTU648	Infectious.Diseases	-0.786869	6.89043e-15
90	OTU2114	Infectious.Diseases	-0.78609	7.63184e-15		90	OTU2114	Infectious.Diseases	-0.78609	7.63184e-15
91	OTU530	Transport.and.Catabolism	0.785451	8.28103e-15		91	OTU530	Transport.and.Catabolism	0.785451	8.28103e-15
92	OTU1396	Digestive.System	0.780901	1.57017e-14		92	OTU1396	Digestive.System	0.780901	1.57017e-14
93	OTU530	Biosynthesis.of.Other.Secondary.Metabolites	0.779832	1.80568e-14		93	OTU530	Biosynthesis.of.Other.Secondary.Metabolites	0.779832	1.80568e-14
94	OTU1320	Transport.and.Catabolism	0.779729	1.8127e-14		94	OTU1320	Transport.and.Catabolism	0.779729	1.8127e-14
95	OTU1398	Xenobiotics.Biodegradation.and.Metabolism	-0.778053	2.26713e-14		95	OTU1398	Xenobiotics.Biodegradation.and.Metabolism	-0.778053	2.26713e-14
96	OTU1396	Membrane.Transport	-0.777117	2.55506e-14		96	OTU1396	Membrane.Transport	-0.777117	2.55506e-14
97	OTU1396	Immune.System	0.776648	2.69827e-14		97	OTU1396	Immune.System	0.776648	2.69827e-14
98	OTU142	Transport.and.Catabolism	0.776298	2.77468e-14		98	OTU142	Transport.and.Catabolism	0.776298	2.77468e-14
99	OTU1921	Xenobiotics.Biodegradation.and.Metabolism	-0.776343	2.77468e-14		99	OTU1921	Xenobiotics.Biodegradation.and.Metabolism	-0.776343	2.77468e-14
100	OTU82	Infectious.Diseases	-0.773875	3.82956e-14		100	OTU82	Infectious.Diseases	-0.773875	3.82956e-14
101	OTU1894	Immune.System	0.773743	3.86076e-14		101	OTU1894	Immune.System	0.773743	3.86076e-14
102	OTU1705	Xenobiotics.Biodegradation.and.Metabolism	-0.773619	3.88785e-14		102	OTU1705	Xenobiotics.Biodegradation.and.Metabolism	-0.773619	3.88785e-14
103	OTU1975	Environmental.Adaptation	0.772926	4.23024e-14		103	OTU1975	Environmental.Adaptation	0.772926	4.23024e-14
104	OTU390	Infectious.Diseases	-0.772466	4.45901e-14		104	OTU390	Infectious.Diseases	-0.772466	4.45901e-14
105	OTU22	Biosynthesis.of.Other.Secondary.Metabolites	0.772233	4.55817e-14		105	OTU22	Biosynthesis.of.Other.Secondary.Metabolites	0.772233	4.55817e-14
106	OTU1106	Membrane.Transport	-0.770781	5.49025e-14		106	OTU1106	Membrane.Transport	-0.770781	5.49025e-14
107	OTU142	Metabolism.of.Terpenoids.and.Polyketides	0.769481	6.47165e-14		107	OTU142	Metabolism.of.Terpenoids.and.Polyketides	0.769481	6.47165e-14
108	OTU2143	Metabolism.of.Cofactors.and.Vitamins	0.767759	8.05811e-14		108	OTU2143	Metabolism.of.Cofactors.and.Vitamins	0.767759	8.05811e-14
109	OTU1106	Endocrine.System	0.766764	9.0195e-14		109	OTU1106	Endocrine.System	0.766764	9.0195e-14
110	OTU1398	Immune.System	0.766805	9.0195e-14		110	OTU1398	Immune.System	0.766805	9.0195e-14
111	OTU1320	Energy.Metabolism	0.766442	9.3252e-14		111	OTU1320	Energy.Metabolism	0.766442	9.3252e-14
112	OTU648	Environmental.Adaptation	0.766298	9.41781e-14		112	OTU648	Environmental.Adaptation	0.766298	9.41781e-14
113	OTU142	Glycan.Biosynthesis.and.Metabolism	0.764866	1.12569e-13		113	OTU142	Glycan.Biosynthesis.and.Metabolism	0.764866	1.12569e-13
114	OTU142	Biosynthesis.of.Other.Secondary.Metabolites	0.761827	1.6529e-13		114	OTU142	Biosynthesis.of.Other.Secondary.Metabolites	0.761827	1.6529e-13
115	OTU1396	Biosynthesis.of.Other.Secondary.Metabolites	0.761061	1.80728e-13		115	OTU1396	Biosynthesis.of.Other.Secondary.Metabolites	0.761061	1.80728e-13
116	OTU22	Metabolism.of.Terpenoids.and.Polyketides	0.759372	2.22179e-13		116	OTU22	Metabolism.of.Terpenoids.and.Polyketides	0.759372	2.22179e-13
117	OTU1539	Biosynthesis.of.Other.Secondary.Metabolites	0.758685	2.40284e-13		117	OTU1539	Biosynthesis.of.Other.Secondary.Metabolites	0.758685	2.40284e-13
118	OTU1894	Xenobiotics.Biodegradation.and.Metabolism	-0.757917	2.62483e-13		118	OTU1894	Xenobiotics.Biodegradation.and.Metabolism	-0.757917	2.62483e-13
119	OTU142	Energy.Metabolism	0.757212	2.84421e-13		119	OTU142	Energy.Metabolism	0.757212	2.84421e-13
120	OTU1996	Infectious.Diseases	-0.756678	3.01576e-13		120	OTU1996	Infectious.Diseases	-0.756678	3.01576e-13
121	OTU1705	Excretory.System	-0.756181	3.18262e-13		121	OTU1705	Excretory.System	-0.756181	3.18262e-13
122	OTU2114	Xenobiotics.Biodegradation.and.Metabolism	-0.755754	3.32895e-13		122	OTU2114	Xenobiotics.Biodegradation.and.Metabolism	-0.755754	3.32895e-13
123	OTU1398	Endocrine.System	0.755588	3.37086e-13		123	OTU1398	Endocrine.System	0.755588	3.37086e-13
124	OTU584	Biosynthesis.of.Other.Secondary.Metabolites	0.751927	5.25438e-13		124	OTU584	Biosynthesis.of.Other.Secondary.Metabolites	0.751927	5.25438e-13
125	OTU22	Glycan.Biosynthesis.and.Metabolism	0.751229	5.67648e-13		125	OTU22	Glycan.Biosynthesis.and.Metabolism	0.751229	5.67648e-13
126	OTU584	Digestive.System	0.751122	5.70491e-13		126	OTU584	Digestive.System	0.751122	5.70491e-13
127	OTU584	Metabolism.of.Terpenoids.and.Polyketides	0.749401	6.9759e-13		127	OTU584	Metabolism.of.Terpenoids.and.Polyketides	0.749401	6.9759e-13
128	OTU530	Energy.Metabolism	0.748988	7.21878e-13		128	OTU530	Energy.Metabolism	0.748988	7.21878e-13
129	OTU1396	Xenobiotics.Biodegradation.and.Metabolism	-0.749032	7.21878e-13		129	OTU1396	Xenobiotics.Biodegradation.and.Metabolism	-0.749032	7.21878e-13
130	OTU1909	Xenobiotics.Biodegradation.and.Metabolism	-0.748648	7.46354e-13		130	OTU1909	Xenobiotics.Biodegradation.and.Metabolism	-0.748648	7.46354e-13
131	OTU1562	Amino.Acid.Metabolism	-0.748441	7.59299e-13		131	OTU1562	Amino.Acid.Metabolism	-0.748441	7.59299e-13
132	OTU1705	Biosynthesis.of.Other.Secondary.Metabolites	0.747711	8.22635e-13		132	OTU1705	Biosynthesis.of.Other.Secondary.Metabolites	0.747711	8.22635e-13
133	OTU390	Poorly.Characterized	-0.747502	8.37207e-13		133	OTU390	Poorly.Characterized	-0.747502	8.37207e-13
134	OTU1106	Immune.System	0.746732	9.11209e-13		134	OTU1106	Immune.System	0.746732	9.11209e-13
135	OTU1106	Transport.and.Catabolism	0.746425	9.38152e-13		135	OTU1106	Transport.and.Catabolism	0.746425	9.38152e-13
136	OTU1913	Environmental.Adaptation	0.746108	9.67161e-13		136	OTU1913	Environmental.Adaptation	0.746108	9.67161e-13
137	OTU2339	Xenobiotics.Biodegradation.and.Metabolism	-0.744437	1.17058e-12		137	OTU2339	Xenobiotics.Biodegradation.and.Metabolism	-0.744437	1.17058e-12
138	OTU1894	Metabolism.of.Cofactors.and.Vitamins	0.743702	1.26733e-12		138	OTU1894	Metabolism.of.Cofactors.and.Vitamins	0.743702	1.26733e-12
139	OTU584	Metabolism.of.Cofactors.and.Vitamins	0.742852	1.39034e-12		139	OTU584	Metabolism.of.Cofactors.and.Vitamins	0.742852	1.39034e-12
140	OTU1396	Metabolism.of.Cofactors.and.Vitamins	0.741513	1.61446e-12		140	OTU1396	Metabolism.of.Cofactors.and.Vitamins	0.741513	1.61446e-12
141	OTU82	Poorly.Characterized	-0.741155	1.67124e-12		141	OTU82	Poorly.Characterized	-0.741155	1.67124e-12
142	OTU777	Metabolism.of.Cofactors.and.Vitamins	0.740881	1.71321e-12		142	OTU777	Metabolism.of.Cofactors.and.Vitamins	0.740881	1.71321e-12
143	OTU1398	Excretory.System	-0.740156	1.85069e-12		143	OTU1398	Excretory.System	-0.740156	1.85069e-12
144	OTU1106	Excretory.System	-0.739425	1.99997e-12		144	OTU1106	Excretory.System	-0.739425	1.99997e-12
145	OTU1921	Excretory.System	-0.739109	2.045e-12		145	OTU1921	Excretory.System	-0.739109	2.045e-12
146	OTU2143	Immune.System	0.739053	2.045e-12		146	OTU2143	Immune.System	0.739053	2.045e-12
147	OTU1106	Xenobiotics.Biodegradation.and.Metabolism	-0.739054	2.045e-12		147	OTU1106	Xenobiotics.Biodegradation.and.Metabolism	-0.739054	2.045e-12
148	OTU1909	Biosynthesis.of.Other.Secondary.Metabolites	0.738902	2.06692e-12		148	OTU1909	Biosynthesis.of.Other.Secondary.Metabolites	0.738902	2.06692e-12
149	OTU530	Signal.Transduction	-0.738253	2.19803e-12		149	OTU530	Signal.Transduction	-0.738253	2.19803e-12
150	OTU584	Transport.and.Catabolism	0.738251	2.19803e-12		150	OTU584	Transport.and.Catabolism	0.738251	2.19803e-12
151	OTU2114	Poorly.Characterized	-0.7379	2.27303e-12		151	OTU2114	Poorly.Characterized	-0.7379	2.27303e-12
152	OTU1921	Environmental.Adaptation	0.737821	2.27863e-12		152	OTU1921	Environmental.Adaptation	0.737821	2.27863e-12
153	OTU1488	Metabolism	-0.73675	2.55886e-12		153	OTU1488	Metabolism	-0.73675	2.55886e-12
154	OTU267	Xenobiotics.Biodegradation.and.Metabolism	0.73649	2.61877e-12		154	OTU267	Xenobiotics.Biodegradation.and.Metabolism	0.73649	2.61877e-12
155	OTU1539	Amino.Acid.Metabolism	0.736206	2.67001e-12		155	OTU1539	Amino.Acid.Metabolism	0.736206	2.67001e-12
156	OTU1705	Environmental.Adaptation	0.736242	2.67001e-12		156	OTU1705	Environmental.Adaptation	0.736242	2.67001e-12
157	OTU480	Infectious.Diseases	-0.735941	2.73442e-12		157	OTU480	Infectious.Diseases	-0.735941	2.73442e-12
158	OTU2327	Excretory.System	-0.735645	2.81003e-12		158	OTU2327	Excretory.System	-0.735645	2.81003e-12
159	OTU2336	Metabolism	-0.735521	2.83188e-12		159	OTU2336	Metabolism	-0.735521	2.83188e-12
160	OTU1106	Energy.Metabolism	0.734231	3.25622e-12		160	OTU1106	Energy.Metabolism	0.734231	3.25622e-12
161	OTU22	Folding..Sorting.and.Degradation	0.734167	3.25945e-12		161	OTU22	Folding..Sorting.and.Degradation	0.734167	3.25945e-12
162	OTU143	Infectious.Diseases	-0.734026	3.29111e-12		162	OTU143	Infectious.Diseases	-0.734026	3.29111e-12
163	OTU1539	Xenobiotics.Biodegradation.and.Metabolism	-0.732699	3.79731e-12		163	OTU1539	Xenobiotics.Biodegradation.and.Metabolism	-0.732699	3.79731e-12
164	OTU584	Folding..Sorting.and.Degradation	0.73241	3.89808e-12		164	OTU584	Folding..Sorting.and.Degradation	0.73241	3.89808e-12
165	OTU267	Biosynthesis.of.Other.Secondary.Metabolites	-0.73232	3.91371e-12		165	OTU267	Biosynthesis.of.Other.Secondary.Metabolites	-0.73232	3.91371e-12
166	OTU2336	Signal.Transduction	-0.730905	4.55498e-12		166	OTU2336	Signal.Transduction	-0.730905	4.55498e-12
167	OTU2143	Endocrine.System	0.730197	4.89756e-12		167	OTU2143	Endocrine.System	0.730197	4.89756e-12
168	OTU1488	Signal.Transduction	-0.728645	5.7783e-12		168	OTU1488	Signal.Transduction	-0.728645	5.7783e-12
169	OTU1106	Metabolism.of.Cofactors.and.Vitamins	0.728086	6.10846e-12		169	OTU1106	Metabolism.of.Cofactors.and.Vitamins	0.728086	6.10846e-12
170	OTU584	Glycan.Biosynthesis.and.Metabolism	0.726666	7.09332e-12		170	OTU584	Glycan.Biosynthesis.and.Metabolism	0.726666	7.09332e-12
171	OTU1894	Glycan.Biosynthesis.and.Metabolism	0.726492	7.18698e-12		171	OTU1894	Glycan.Biosynthesis.and.Metabolism	0.726492	7.18698e-12
172	OTU405	Environmental.Adaptation	0.726426	7.1966e-12		172	OTU405	Environmental.Adaptation	0.726426	7.1966e-12
173	OTU142	Xenobiotics.Biodegradation.and.Metabolism	-0.726194	7.33819e-12		173	OTU142	Xenobiotics.Biodegradation.and.Metabolism	-0.726194	7.33819e-12
174	OTU22	Transport.and.Catabolism	0.726121	7.35413e-12		174	OTU22	Transport.and.Catabolism	0.726121	7.35413e-12
175	OTU2336	Enzyme.Families	0.725903	7.48781e-12		175	OTU2336	Enzyme.Families	0.725903	7.48781e-12
176	OTU1921	Immune.System	0.725206	8.03024e-12		176	OTU1921	Immune.System	0.725206	8.03024e-12
177	OTU1539	Environmental.Adaptation	0.725104	8.07395e-12		177	OTU1539	Environmental.Adaptation	0.725104	8.07395e-12
178	OTU1953	Energy.Metabolism	-0.724759	8.33412e-12		178	OTU1953	Energy.Metabolism	-0.724759	8.33412e-12
179	OTU380	Poorly.Characterized	-0.723335	9.66282e-12		179	OTU380	Poorly.Characterized	-0.723335	9.66282e-12
180	OTU2143	Metabolism	-0.722393	1.06306e-11		180	OTU2143	Metabolism	-0.722393	1.06306e-11
181	OTU1488	Enzyme.Families	0.721956	1.10783e-11		181	OTU1488	Enzyme.Families	0.721956	1.10783e-11
182	OTU2177	Endocrine.System	-0.721458	1.16185e-11		182	OTU2177	Endocrine.System	-0.721458	1.16185e-11
183	OTU2204	Environmental.Adaptation	-0.721405	1.16208e-11		183	OTU2204	Environmental.Adaptation	-0.721405	1.16208e-11
184	OTU1398	Biosynthesis.of.Other.Secondary.Metabolites	0.721279	1.17137e-11		184	OTU1398	Biosynthesis.of.Other.Secondary.Metabolites	0.721279	1.17137e-11
185	OTU142	Folding..Sorting.and.Degradation	0.719987	1.32932e-11		185	OTU142	Folding..Sorting.and.Degradation	0.719987	1.32932e-11
186	OTU1396	Transport.and.Catabolism	0.719992	1.32932e-11		186	OTU1396	Transport.and.Catabolism	0.719992	1.32932e-11
187	OTU1894	Membrane.Transport	-0.718088	1.61563e-11		187	OTU1894	Membrane.Transport	-0.718088	1.61563e-11
188	OTU480	Environmental.Adaptation	0.717558	1.69904e-11		188	OTU480	Environmental.Adaptation	0.717558	1.69904e-11
189	OTU2177	Immune.System	-0.717181	1.75815e-11		189	OTU2177	Immune.System	-0.717181	1.75815e-11
190	OTU2177	Biosynthesis.of.Other.Secondary.Metabolites	-0.715941	1.99058e-11		190	OTU2177	Biosynthesis.of.Other.Secondary.Metabolites	-0.715941	1.99058e-11
191	OTU1339	Poorly.Characterized	-0.715631	2.04517e-11		191	OTU1339	Poorly.Characterized	-0.715631	2.04517e-11
192	OTU1320	Metabolism	-0.714871	2.2016e-11		192	OTU1320	Metabolism	-0.714871	2.2016e-11
193	OTU1320	Amino.Acid.Metabolism	0.714597	2.23505e-11		193	OTU1320	Amino.Acid.Metabolism	0.714597	2.23505e-11
194	OTU1106	Biosynthesis.of.Other.Secondary.Metabolites	0.714585	2.23505e-11		194	OTU1106	Biosynthesis.of.Other.Secondary.Metabolites	0.714585	2.23505e-11
195	OTU1396	Glycan.Biosynthesis.and.Metabolism	0.714575	2.23505e-11		195	OTU1396	Glycan.Biosynthesis.and.Metabolism	0.714575	2.23505e-11
196	OTU1894	Endocrine.System	0.713902	2.38393e-11		196	OTU1894	Endocrine.System	0.713902	2.38393e-11
197	OTU2177	Membrane.Transport	0.711454	3.04996e-11		197	OTU2177	Membrane.Transport	0.711454	3.04996e-11
198	OTU2177	Excretory.System	0.71114	3.13352e-11		198	OTU2177	Excretory.System	0.71114	3.13352e-11
199	OTU1562	Biosynthesis.of.Other.Secondary.Metabolites	-0.710613	3.28957e-11		199	OTU1562	Biosynthesis.of.Other.Secondary.Metabolites	-0.710613	3.28957e-11
200	OTU2204	Infectious.Diseases	0.710426	3.33607e-11		200	OTU2204	Infectious.Diseases	0.710426	3.33607e-11
201	OTU2339	Infectious.Diseases	-0.709592	3.61304e-11		201	OTU2339	Infectious.Diseases	-0.709592	3.61304e-11
202	OTU2143	Digestive.System	0.709393	3.66846e-11		202	OTU2143	Digestive.System	0.709393	3.66846e-11
203	OTU530	Enzyme.Families	0.709061	3.77513e-11		203	OTU530	Enzyme.Families	0.709061	3.77513e-11
204	OTU82	Environmental.Adaptation	0.708711	3.89182e-11		204	OTU82	Environmental.Adaptation	0.708711	3.89182e-11
205	OTU584	Energy.Metabolism	0.708517	3.94962e-11		205	OTU584	Energy.Metabolism	0.708517	3.94962e-11
206	OTU2177	Xenobiotics.Biodegradation.and.Metabolism	0.708398	3.97756e-11		206	OTU2177	Xenobiotics.Biodegradation.and.Metabolism	0.708398	3.97756e-11
207	OTU2143	Membrane.Transport	-0.70766	4.26385e-11		207	OTU2143	Membrane.Transport	-0.70766	4.26385e-11
208	OTU2204	Xenobiotics.Biodegradation.and.Metabolism	0.706779	4.63587e-11		208	OTU2204	Xenobiotics.Biodegradation.and.Metabolism	0.706779	4.63587e-11
209	OTU405	Infectious.Diseases	-0.706556	4.71772e-11		209	OTU405	Infectious.Diseases	-0.706556	4.71772e-11
210	OTU2327	Environmental.Adaptation	0.7058	5.03995e-11		210	OTU2327	Environmental.Adaptation	0.7058	5.03995e-11
211	OTU1975	Infectious.Diseases	-0.7058	5.03995e-11		211	OTU1975	Infectious.Diseases	-0.7058	5.03995e-11
212	OTU2204	Biosynthesis.of.Other.Secondary.Metabolites	-0.705409	5.21565e-11		212	OTU2204	Biosynthesis.of.Other.Secondary.Metabolites	-0.705409	5.21565e-11
213	OTU1975	Xenobiotics.Biodegradation.and.Metabolism	-0.705252	5.27291e-11		213	OTU1975	Xenobiotics.Biodegradation.and.Metabolism	-0.705252	5.27291e-11
214	OTU2177	Metabolism.of.Cofactors.and.Vitamins	-0.704976	5.39426e-11		214	OTU2177	Metabolism.of.Cofactors.and.Vitamins	-0.704976	5.39426e-11
215	OTU1106	Metabolism.of.Terpenoids.and.Polyketides	0.704666	5.53745e-11		215	OTU1106	Metabolism.of.Terpenoids.and.Polyketides	0.704666	5.53745e-11
216	OTU1396	Metabolism.of.Terpenoids.and.Polyketides	0.704292	5.7202e-11		216	OTU1396	Metabolism.of.Terpenoids.and.Polyketides	0.704292	5.7202e-11
217	OTU1488	Transcription	-0.704139	5.78075e-11		217	OTU1488	Transcription	-0.704139	5.78075e-11
218	OTU777	Cancers	0.703128	6.35928e-11		218	OTU777	Cancers	0.703128	6.35928e-11
219	OTU1921	Biosynthesis.of.Other.Secondary.Metabolites	0.702276	6.87334e-11		219	OTU1921	Biosynthesis.of.Other.Secondary.Metabolites	0.702276	6.87334e-11
220	OTU1106	Digestive.System	0.702246	6.87334e-11		220	OTU1106	Digestive.System	0.702246	6.87334e-11
221	OTU1705	Endocrine.System	0.701494	7.36705e-11		221	OTU1705	Endocrine.System	0.701494	7.36705e-11
222	OTU380	Environmental.Adaptation	0.700095	8.40858e-11		222	OTU380	Environmental.Adaptation	0.700095	8.40858e-11
223	OTU1894	Digestive.System	0.699864	8.56133e-11		223	OTU1894	Digestive.System	0.699864	8.56133e-11
224	OTU1304	Excretory.System	-0.699573	8.76735e-11		224	OTU1304	Excretory.System	-0.699573	8.76735e-11
225	OTU2327	Immune.System	0.699358	8.91346e-11		225	OTU2327	Immune.System	0.699358	8.91346e-11
226	OTU41	Environmental.Adaptation	-0.699123	9.0785e-11		226	OTU41	Environmental.Adaptation	-0.699123	9.0785e-11
227	OTU2143	Excretory.System	-0.698626	9.48477e-11		227	OTU2143	Excretory.System	-0.698626	9.48477e-11
228	OTU2327	Endocrine.System	0.698182	9.85812e-11		228	OTU2327	Endocrine.System	0.698182	9.85812e-11
229	OTU22	Metabolism	-0.697766	1.02178e-10		229	OTU22	Metabolism	-0.697766	1.02178e-10
230	OTU1909	Excretory.System	-0.697539	1.03986e-10		230	OTU1909	Excretory.System	-0.697539	1.03986e-10
231	OTU2177	Transport.and.Catabolism	-0.697486	1.04064e-10		231	OTU2177	Transport.and.Catabolism	-0.697486	1.04064e-10
232	OTU22	Energy.Metabolism	0.696231	1.16912e-10		232	OTU22	Energy.Metabolism	0.696231	1.16912e-10
233	OTU2339	Poorly.Characterized	-0.69617	1.1709e-10		233	OTU2339	Poorly.Characterized	-0.69617	1.1709e-10
234	OTU602	Metabolism	-0.696088	1.17515e-10		234	OTU602	Metabolism	-0.696088	1.17515e-10
235	OTU142	Metabolism	-0.695594	1.22681e-10		235	OTU142	Metabolism	-0.695594	1.22681e-10
236	OTU2204	Poorly.Characterized	0.69493	1.30167e-10		236	OTU2204	Poorly.Characterized	0.69493	1.30167e-10
237	OTU1106	Glycan.Biosynthesis.and.Metabolism	0.69444	1.35525e-10		237	OTU1106	Glycan.Biosynthesis.and.Metabolism	0.69444	1.35525e-10
238	OTU1539	Infectious.Diseases	-0.694418	1.35525e-10		238	OTU1539	Infectious.Diseases	-0.694418	1.35525e-10
239	OTU2336	Cell.Growth.and.Death	0.6938	1.42631e-10		239	OTU2336	Cell.Growth.and.Death	0.6938	1.42631e-10
240	OTU267	Excretory.System	0.693793	1.42631e-10		240	OTU267	Excretory.System	0.693793	1.42631e-10
241	OTU1909	Endocrine.System	0.692925	1.54229e-10		241	OTU1909	Endocrine.System	0.692925	1.54229e-10
242	OTU1894	Biosynthesis.of.Other.Secondary.Metabolites	0.692345	1.62242e-10		242	OTU1894	Biosynthesis.of.Other.Secondary.Metabolites	0.692345	1.62242e-10
243	OTU2143	Metabolism.of.Terpenoids.and.Polyketides	0.692215	1.6358e-10		243	OTU2143	Metabolism.of.Terpenoids.and.Polyketides	0.692215	1.6358e-10
244	OTU2339	Excretory.System	-0.692024	1.65214e-10		244	OTU2339	Excretory.System	-0.692024	1.65214e-10
245	OTU1953	Metabolism.of.Terpenoids.and.Polyketides	-0.692023	1.65214e-10		245	OTU1953	Metabolism.of.Terpenoids.and.Polyketides	-0.692023	1.65214e-10
246	OTU1562	Membrane.Transport	0.691954	1.65616e-10		246	OTU1562	Membrane.Transport	0.691954	1.65616e-10
247	OTU1106	Folding..Sorting.and.Degradation	0.691214	1.76846e-10		247	OTU1106	Folding..Sorting.and.Degradation	0.691214	1.76846e-10
248	OTU1125	Infectious.Diseases	-0.691164	1.76954e-10		248	OTU1125	Infectious.Diseases	-0.691164	1.76954e-10
249	OTU2177	Digestive.System	-0.689088	2.14058e-10		249	OTU2177	Digestive.System	-0.689088	2.14058e-10
250	OTU2204	Endocrine.System	-0.688672	2.2162e-10		250	OTU2204	Endocrine.System	-0.688672	2.2162e-10
251	OTU1996	Environmental.Adaptation	0.687946	2.36146e-10		251	OTU1996	Environmental.Adaptation	0.687946	2.36146e-10
252	OTU1106	Metabolism	-0.687375	2.47994e-10		252	OTU1106	Metabolism	-0.687375	2.47994e-10
253	OTU1921	Metabolism.of.Cofactors.and.Vitamins	0.687183	2.51443e-10		253	OTU1921	Metabolism.of.Cofactors.and.Vitamins	0.687183	2.51443e-10
254	OTU267	Membrane.Transport	0.686434	2.68386e-10		254	OTU267	Membrane.Transport	0.686434	2.68386e-10
255	OTU1398	Membrane.Transport	-0.685586	2.89048e-10		255	OTU1398	Membrane.Transport	-0.685586	2.89048e-10
256	OTU2204	Immune.System	-0.68471	3.12028e-10		256	OTU2204	Immune.System	-0.68471	3.12028e-10
257	OTU2177	Environmental.Adaptation	-0.684513	3.16463e-10		257	OTU2177	Environmental.Adaptation	-0.684513	3.16463e-10
258	OTU2339	Biosynthesis.of.Other.Secondary.Metabolites	0.683652	3.39742e-10		258	OTU2339	Biosynthesis.of.Other.Secondary.Metabolites	0.683652	3.39742e-10
259	OTU1488	Cell.Growth.and.Death	0.683685	3.39742e-10		259	OTU1488	Cell.Growth.and.Death	0.683685	3.39742e-10
260	OTU2030	Environmental.Adaptation	0.683491	3.43421e-10		260	OTU2030	Environmental.Adaptation	0.683491	3.43421e-10
261	OTU602	Transcription	-0.682761	3.65622e-10		261	OTU602	Transcription	-0.682761	3.65622e-10
262	OTU2114	Excretory.System	-0.682617	3.67619e-10		262	OTU2114	Excretory.System	-0.682617	3.67619e-10
263	OTU1705	Immune.System	0.682652	3.67619e-10		263	OTU1705	Immune.System	0.682652	3.67619e-10
264	OTU267	Endocrine.System	-0.682281	3.77591e-10		264	OTU267	Endocrine.System	-0.682281	3.77591e-10
265	OTU267	Amino.Acid.Metabolism	-0.681954	3.87489e-10		265	OTU267	Amino.Acid.Metabolism	-0.681954	3.87489e-10
266	OTU267	Immune.System	-0.681758	3.92956e-10		266	OTU267	Immune.System	-0.681758	3.92956e-10
267	OTU1921	Membrane.Transport	-0.68073	4.2956e-10		267	OTU1921	Membrane.Transport	-0.68073	4.2956e-10
268	OTU2114	Biosynthesis.of.Other.Secondary.Metabolites	0.679754	4.67263e-10		268	OTU2114	Biosynthesis.of.Other.Secondary.Metabolites	0.679754	4.67263e-10
269	OTU1396	Folding..Sorting.and.Degradation	0.679699	4.67855e-10		269	OTU1396	Folding..Sorting.and.Degradation	0.679699	4.67855e-10
270	OTU1396	Energy.Metabolism	0.679246	4.85451e-10		270	OTU1396	Energy.Metabolism	0.679246	4.85451e-10
271	OTU1894	Transport.and.Catabolism	0.678516	5.16318e-10		271	OTU1894	Transport.and.Catabolism	0.678516	5.16318e-10
272	OTU405	Immune.System	0.677934	5.41859e-10		272	OTU405	Immune.System	0.677934	5.41859e-10
273	OTU1894	Metabolism	-0.677502	5.61086e-10		273	OTU1894	Metabolism	-0.677502	5.61086e-10
274	OTU1705	Poorly.Characterized	-0.677377	5.65317e-10		274	OTU1705	Poorly.Characterized	-0.677377	5.65317e-10
275	OTU2030	Excretory.System	-0.676908	5.87253e-10		275	OTU2030	Excretory.System	-0.676908	5.87253e-10
276	OTU380	Genetic.Information.Processing	-0.676629	5.99792e-10		276	OTU380	Genetic.Information.Processing	-0.676629	5.99792e-10
277	OTU1953	Membrane.Transport	0.675848	6.40464e-10		277	OTU1953	Membrane.Transport	0.675848	6.40464e-10
278	OTU584	Enzyme.Families	0.675758	6.42082e-10		278	OTU584	Enzyme.Families	0.675758	6.42082e-10
279	OTU1398	Metabolism.of.Cofactors.and.Vitamins	0.675738	6.42082e-10		279	OTU1398	Metabolism.of.Cofactors.and.Vitamins	0.675738	6.42082e-10
280	OTU602	Signal.Transduction	-0.675582	6.4867e-10		280	OTU602	Signal.Transduction	-0.675582	6.4867e-10
281	OTU2336	Transcription	-0.675481	6.49999e-10		281	OTU2336	Transcription	-0.675481	6.49999e-10
282	OTU267	Transport.and.Catabolism	-0.675478	6.49999e-10		282	OTU267	Transport.and.Catabolism	-0.675478	6.49999e-10
283	OTU1921	Endocrine.System	0.674584	7.00872e-10		283	OTU1921	Endocrine.System	0.674584	7.00872e-10
284	OTU143	Xenobiotics.Biodegradation.and.Metabolism	-0.674272	7.17843e-10		284	OTU143	Xenobiotics.Biodegradation.and.Metabolism	-0.674272	7.17843e-10
285	OTU2143	Glycan.Biosynthesis.and.Metabolism	0.67379	7.46231e-10		285	OTU2143	Glycan.Biosynthesis.and.Metabolism	0.67379	7.46231e-10
286	OTU1562	Endocrine.System	-0.673523	7.61238e-10		286	OTU1562	Endocrine.System	-0.673523	7.61238e-10
287	OTU1921	Metabolism	-0.673457	7.62996e-10		287	OTU1921	Metabolism	-0.673457	7.62996e-10
288	OTU1705	Membrane.Transport	-0.67336	7.66878e-10		288	OTU1705	Membrane.Transport	-0.67336	7.66878e-10
289	OTU1398	Environmental.Adaptation	0.672487	8.24858e-10		289	OTU1398	Environmental.Adaptation	0.672487	8.24858e-10
290	OTU1975	Immune.System	0.672406	8.27841e-10		290	OTU1975	Immune.System	0.672406	8.27841e-10
291	OTU530	Transcription	-0.672112	8.46412e-10		291	OTU530	Transcription	-0.672112	8.46412e-10
292	OTU1320	Transcription	-0.67197	8.54078e-10		292	OTU1320	Transcription	-0.67197	8.54078e-10
293	OTU142	Signal.Transduction	-0.671475	8.88671e-10		293	OTU142	Signal.Transduction	-0.671475	8.88671e-10
294	OTU390	Amino.Acid.Metabolism	0.671015	9.21778e-10		294	OTU390	Amino.Acid.Metabolism	0.671015	9.21778e-10
295	OTU1562	Immune.System	-0.670769	9.38466e-10		295	OTU1562	Immune.System	-0.670769	9.38466e-10
296	OTU41	Xenobiotics.Biodegradation.and.Metabolism	0.670665	9.43764e-10		296	OTU41	Xenobiotics.Biodegradation.and.Metabolism	0.670665	9.43764e-10
297	OTU1975	Metabolism	-0.669634	1.02836e-09		297	OTU1975	Metabolism	-0.669634	1.02836e-09
298	OTU1953	Enzyme.Families	-0.668676	1.11313e-09		298	OTU1953	Enzyme.Families	-0.668676	1.11313e-09
299	OTU2327	Metabolism	-0.668466	1.12967e-09		299	OTU2327	Metabolism	-0.668466	1.12967e-09
300	OTU1539	Excretory.System	-0.668222	1.14975e-09		300	OTU1539	Excretory.System	-0.668222	1.14975e-09
301	OTU1562	Metabolism.of.Cofactors.and.Vitamins	-0.667998	1.16826e-09		301	OTU1562	Metabolism.of.Cofactors.and.Vitamins	-0.667998	1.16826e-09
302	OTU1231	Poorly.Characterized	-0.666733	1.29758e-09		302	OTU1231	Poorly.Characterized	-0.666733	1.29758e-09
303	OTU1894	Folding..Sorting.and.Degradation	0.666039	1.37215e-09		303	OTU1894	Folding..Sorting.and.Degradation	0.666039	1.37215e-09
304	OTU480	Biosynthesis.of.Other.Secondary.Metabolites	0.664842	1.51417e-09		304	OTU480	Biosynthesis.of.Other.Secondary.Metabolites	0.664842	1.51417e-09
305	OTU1106	Environmental.Adaptation	0.664374	1.57025e-09		305	OTU1106	Environmental.Adaptation	0.664374	1.57025e-09
306	OTU2177	Glycan.Biosynthesis.and.Metabolism	-0.664155	1.59441e-09		306	OTU2177	Glycan.Biosynthesis.and.Metabolism	-0.664155	1.59441e-09
307	OTU1996	Poorly.Characterized	-0.663451	1.68667e-09		307	OTU1996	Poorly.Characterized	-0.663451	1.68667e-09
308	OTU1562	Excretory.System	0.662865	1.76623e-09		308	OTU1562	Excretory.System	0.662865	1.76623e-09
309	OTU648	Poorly.Characterized	-0.661033	2.05311e-09		309	OTU648	Poorly.Characterized	-0.661033	2.05311e-09
310	OTU1562	Digestive.System	-0.659914	2.24672e-09		310	OTU1562	Digestive.System	-0.659914	2.24672e-09
311	OTU1705	Amino.Acid.Metabolism	0.659519	2.30696e-09		311	OTU1705	Amino.Acid.Metabolism	0.659519	2.30696e-09
312	OTU1320	Signal.Transduction	-0.659519	2.30696e-09		312	OTU1320	Signal.Transduction	-0.659519	2.30696e-09
313	OTU1539	Immune.System	0.658423	2.51839e-09		313	OTU1539	Immune.System	0.658423	2.51839e-09
314	OTU2327	Xenobiotics.Biodegradation.and.Metabolism	-0.658078	2.58311e-09		314	OTU2327	Xenobiotics.Biodegradation.and.Metabolism	-0.658078	2.58311e-09
315	OTU777	Membrane.Transport	-0.657673	2.66242e-09		315	OTU777	Membrane.Transport	-0.657673	2.66242e-09
316	OTU2114	Metabolism	-0.657413	2.71168e-09		316	OTU2114	Metabolism	-0.657413	2.71168e-09
317	OTU41	Infectious.Diseases	0.657162	2.75084e-09		317	OTU41	Infectious.Diseases	0.657162	2.75084e-09
318	OTU2204	Membrane.Transport	0.657198	2.75084e-09		318	OTU2204	Membrane.Transport	0.657198	2.75084e-09
319	OTU405	Excretory.System	-0.656778	2.82161e-09		319	OTU405	Excretory.System	-0.656778	2.82161e-09
320	OTU405	Metabolism	-0.656794	2.82161e-09		320	OTU405	Metabolism	-0.656794	2.82161e-09
321	OTU1705	Digestive.System	0.656292	2.92732e-09		321	OTU1705	Digestive.System	0.656292	2.92732e-09
322	OTU2204	Amino.Acid.Metabolism	-0.655902	3.0132e-09		322	OTU2204	Amino.Acid.Metabolism	-0.655902	3.0132e-09
323	OTU1562	Transport.and.Catabolism	-0.655667	3.06228e-09		323	OTU1562	Transport.and.Catabolism	-0.655667	3.06228e-09
324	OTU1975	Excretory.System	-0.655274	3.15267e-09		324	OTU1975	Excretory.System	-0.655274	3.15267e-09
325	OTU482	Metabolism.of.Terpenoids.and.Polyketides	0.654692	3.29623e-09		325	OTU482	Metabolism.of.Terpenoids.and.Polyketides	0.654692	3.29623e-09
326	OTU1106	Poorly.Characterized	-0.654503	3.33706e-09		326	OTU1106	Poorly.Characterized	-0.654503	3.33706e-09
327	OTU777	Glycan.Biosynthesis.and.Metabolism	0.654265	3.3922e-09		327	OTU777	Glycan.Biosynthesis.and.Metabolism	0.654265	3.3922e-09
328	OTU1953	Endocrine.System	-0.653916	3.47915e-09		328	OTU1953	Endocrine.System	-0.653916	3.47915e-09
329	OTU1909	Immune.System	0.653877	3.47974e-09		329	OTU1909	Immune.System	0.653877	3.47974e-09
330	OTU482	Membrane.Transport	-0.653463	3.58801e-09		330	OTU482	Membrane.Transport	-0.653463	3.58801e-09
331	OTU2030	Infectious.Diseases	-0.653283	3.62992e-09		331	OTU2030	Infectious.Diseases	-0.653283	3.62992e-09
332	OTU2327	Metabolism.of.Cofactors.and.Vitamins	0.653182	3.64882e-09		332	OTU2327	Metabolism.of.Cofactors.and.Vitamins	0.653182	3.64882e-09
333	OTU1398	Amino.Acid.Metabolism	0.652629	3.8046e-09		333	OTU1398	Amino.Acid.Metabolism	0.652629	3.8046e-09
334	OTU2327	Infectious.Diseases	-0.652102	3.95837e-09		334	OTU2327	Infectious.Diseases	-0.652102	3.95837e-09
335	OTU2096	Xenobiotics.Biodegradation.and.Metabolism	0.6519	4.01153e-09		335	OTU2096	Xenobiotics.Biodegradation.and.Metabolism	0.6519	4.01153e-09
336	OTU1304	Environmental.Adaptation	0.651697	4.06582e-09		336	OTU1304	Environmental.Adaptation	0.651697	4.06582e-09
337	OTU1921	Digestive.System	0.651493	4.12105e-09		337	OTU1921	Digestive.System	0.651493	4.12105e-09
338	OTU22	Enzyme.Families	0.651283	4.17921e-09		338	OTU22	Enzyme.Families	0.651283	4.17921e-09
339	OTU1497	Biosynthesis.of.Other.Secondary.Metabolites	0.651185	4.19987e-09		339	OTU1497	Biosynthesis.of.Other.Secondary.Metabolites	0.651185	4.19987e-09
340	OTU142	Amino.Acid.Metabolism	0.650523	4.41672e-09		340	OTU142	Amino.Acid.Metabolism	0.650523	4.41672e-09
341	OTU530	Cell.Growth.and.Death	0.650157	4.52228e-09		341	OTU530	Cell.Growth.and.Death	0.650157	4.52228e-09
342	OTU224	Genetic.Information.Processing	-0.650119	4.52228e-09		342	OTU224	Genetic.Information.Processing	-0.650119	4.52228e-09
343	OTU1539	Poorly.Characterized	-0.650152	4.52228e-09		343	OTU1539	Poorly.Characterized	-0.650152	4.52228e-09
344	OTU530	Metabolism	-0.649493	4.74117e-09		344	OTU530	Metabolism	-0.649493	4.74117e-09
345	OTU1909	Membrane.Transport	-0.648793	4.9996e-09		345	OTU1909	Membrane.Transport	-0.648793	4.9996e-09
346	OTU405	Endocrine.System	0.648427	5.12126e-09		346	OTU405	Endocrine.System	0.648427	5.12126e-09
347	OTU1705	Metabolism.of.Cofactors.and.Vitamins	0.64842	5.12126e-09		347	OTU1705	Metabolism.of.Cofactors.and.Vitamins	0.64842	5.12126e-09
348	OTU22	Signal.Transduction	-0.648148	5.2184e-09		348	OTU22	Signal.Transduction	-0.648148	5.2184e-09
349	OTU2327	Membrane.Transport	-0.647947	5.28744e-09		349	OTU2327	Membrane.Transport	-0.647947	5.28744e-09
350	OTU1231	Genetic.Information.Processing	-0.647624	5.40946e-09		350	OTU1231	Genetic.Information.Processing	-0.647624	5.40946e-09
351	OTU1996	Genetic.Information.Processing	-0.647384	5.49822e-09		351	OTU1996	Genetic.Information.Processing	-0.647384	5.49822e-09
352	OTU602	Cell.Growth.and.Death	0.64688	5.70634e-09		352	OTU602	Cell.Growth.and.Death	0.64688	5.70634e-09
353	OTU1398	Transport.and.Catabolism	0.646643	5.78191e-09		353	OTU1398	Transport.and.Catabolism	0.646643	5.78191e-09
354	OTU1497	Xenobiotics.Biodegradation.and.Metabolism	-0.646675	5.78191e-09		354	OTU1497	Xenobiotics.Biodegradation.and.Metabolism	-0.646675	5.78191e-09
355	OTU2143	Folding..Sorting.and.Degradation	0.645992	6.07049e-09		355	OTU2143	Folding..Sorting.and.Degradation	0.645992	6.07049e-09
356	OTU777	Digestive.System	0.644746	6.67846e-09		356	OTU777	Digestive.System	0.644746	6.67846e-09
357	OTU405	Metabolism.of.Cofactors.and.Vitamins	0.644357	6.86655e-09		357	OTU405	Metabolism.of.Cofactors.and.Vitamins	0.644357	6.86655e-09
358	OTU1398	Metabolism.of.Terpenoids.and.Polyketides	0.644148	6.96058e-09		358	OTU1398	Metabolism.of.Terpenoids.and.Polyketides	0.644148	6.96058e-09
359	OTU1562	Glycan.Biosynthesis.and.Metabolism	-0.643943	7.05381e-09		359	OTU1562	Glycan.Biosynthesis.and.Metabolism	-0.643943	7.05381e-09
360	OTU1106	Amino.Acid.Metabolism	0.643277	7.4113e-09		360	OTU1106	Amino.Acid.Metabolism	0.643277	7.4113e-09
361	OTU2030	Neurodegenerative.Diseases	-0.643052	7.52218e-09		361	OTU2030	Neurodegenerative.Diseases	-0.643052	7.52218e-09
362	OTU1339	Genetic.Information.Processing	-0.642854	7.6183e-09		362	OTU1339	Genetic.Information.Processing	-0.642854	7.6183e-09
363	OTU2339	Immune.System	0.642483	7.80855e-09		363	OTU2339	Immune.System	0.642483	7.80855e-09
364	OTU1562	Xenobiotics.Biodegradation.and.Metabolism	0.642467	7.80855e-09		364	OTU1562	Xenobiotics.Biodegradation.and.Metabolism	0.642467	7.80855e-09
365	OTU1909	Digestive.System	0.64214	7.98877e-09		365	OTU1909	Digestive.System	0.64214	7.98877e-09
366	OTU2327	Digestive.System	0.640989	8.71285e-09		366	OTU2327	Digestive.System	0.640989	8.71285e-09
367	OTU2204	Excretory.System	0.640313	9.13721e-09		367	OTU2204	Excretory.System	0.640313	9.13721e-09
368	OTU1705	Transport.and.Catabolism	0.640306	9.13721e-09		368	OTU1705	Transport.and.Catabolism	0.640306	9.13721e-09
369	OTU1398	Digestive.System	0.640061	9.28673e-09		369	OTU1398	Digestive.System	0.640061	9.28673e-09
370	OTU1996	Amino.Acid.Metabolism	0.639922	9.33604e-09		370	OTU1996	Amino.Acid.Metabolism	0.639922	9.33604e-09
371	OTU2177	Amino.Acid.Metabolism	-0.639938	9.33604e-09		371	OTU2177	Amino.Acid.Metabolism	-0.639938	9.33604e-09
372	OTU602	Amino.Acid.Metabolism	0.639846	9.36633e-09		372	OTU602	Amino.Acid.Metabolism	0.639846	9.36633e-09
373	OTU1304	Metabolism	-0.639537	9.56655e-09		373	OTU1304	Metabolism	-0.639537	9.56655e-09
374	OTU602	Enzyme.Families	0.638991	9.95185e-09		374	OTU602	Enzyme.Families	0.638991	9.95185e-09
375	OTU41	Poorly.Characterized	0.638645	1.01931e-08		375	OTU41	Poorly.Characterized	0.638645	1.01931e-08
376	OTU267	Metabolism.of.Cofactors.and.Vitamins	-0.638488	1.02891e-08		376	OTU267	Metabolism.of.Cofactors.and.Vitamins	-0.638488	1.02891e-08
377	OTU2177	Infectious.Diseases	0.638157	1.05263e-08		377	OTU2177	Infectious.Diseases	0.638157	1.05263e-08
378	OTU2204	Transport.and.Catabolism	-0.638054	1.0582e-08		378	OTU2204	Transport.and.Catabolism	-0.638054	1.0582e-08
379	OTU1705	Infectious.Diseases	-0.637595	1.09323e-08		379	OTU1705	Infectious.Diseases	-0.637595	1.09323e-08
380	OTU264	Metabolism	0.637489	1.09927e-08		380	OTU264	Metabolism	0.637489	1.09927e-08
381	OTU1231	Environmental.Adaptation	0.637287	1.11067e-08		381	OTU1231	Environmental.Adaptation	0.637287	1.11067e-08
382	OTU1562	Infectious.Diseases	0.637286	1.11067e-08		382	OTU1562	Infectious.Diseases	0.637286	1.11067e-08
383	OTU1909	Environmental.Adaptation	0.636506	1.17587e-08		383	OTU1909	Environmental.Adaptation	0.636506	1.17587e-08
384	OTU267	Digestive.System	-0.636003	1.21554e-08		384	OTU267	Digestive.System	-0.636003	1.21554e-08
385	OTU482	Glycan.Biosynthesis.and.Metabolism	0.636018	1.21554e-08		385	OTU482	Glycan.Biosynthesis.and.Metabolism	0.636018	1.21554e-08
386	OTU1304	Neurodegenerative.Diseases	-0.635608	1.24938e-08		386	OTU1304	Neurodegenerative.Diseases	-0.635608	1.24938e-08
387	OTU224	Xenobiotics.Biodegradation.and.Metabolism	-0.635547	1.25196e-08		387	OTU224	Xenobiotics.Biodegradation.and.Metabolism	-0.635547	1.25196e-08
388	OTU2114	Amino.Acid.Metabolism	0.6352	1.28218e-08		388	OTU2114	Amino.Acid.Metabolism	0.6352	1.28218e-08
389	OTU1488	Amino.Acid.Metabolism	0.634785	1.31983e-08		389	OTU1488	Amino.Acid.Metabolism	0.634785	1.31983e-08
390	OTU1154	Excretory.System	-0.634719	1.32306e-08		390	OTU1154	Excretory.System	-0.634719	1.32306e-08
391	OTU1154	Environmental.Adaptation	0.634279	1.36441e-08		391	OTU1154	Environmental.Adaptation	0.634279	1.36441e-08
392	OTU1921	Glycan.Biosynthesis.and.Metabolism	0.6336	1.43272e-08		392	OTU1921	Glycan.Biosynthesis.and.Metabolism	0.6336	1.43272e-08
393	OTU1894	Metabolism.of.Terpenoids.and.Polyketides	0.633455	1.44484e-08		393	OTU1894	Metabolism.of.Terpenoids.and.Polyketides	0.633455	1.44484e-08
394	OTU1975	Metabolism.of.Cofactors.and.Vitamins	0.633178	1.47159e-08		394	OTU1975	Metabolism.of.Cofactors.and.Vitamins	0.633178	1.47159e-08
395	OTU1975	Biosynthesis.of.Other.Secondary.Metabolites	0.632598	1.53349e-08		395	OTU1975	Biosynthesis.of.Other.Secondary.Metabolites	0.632598	1.53349e-08
396	OTU267	Glycan.Biosynthesis.and.Metabolism	-0.632111	1.58669e-08		396	OTU267	Glycan.Biosynthesis.and.Metabolism	-0.632111	1.58669e-08
397	OTU1996	Biosynthesis.of.Other.Secondary.Metabolites	0.631994	1.5967e-08		397	OTU1996	Biosynthesis.of.Other.Secondary.Metabolites	0.631994	1.5967e-08
398	OTU2204	Metabolism.of.Cofactors.and.Vitamins	-0.631371	1.66893e-08		398	OTU2204	Metabolism.of.Cofactors.and.Vitamins	-0.631371	1.66893e-08
399	OTU264	Transcription	0.631154	1.69199e-08		399	OTU264	Transcription	0.631154	1.69199e-08
400	OTU1398	Energy.Metabolism	0.630534	1.76793e-08		400	OTU1398	Energy.Metabolism	0.630534	1.76793e-08
401	OTU482	Energy.Metabolism	0.630473	1.77157e-08		401	OTU482	Energy.Metabolism	0.630473	1.77157e-08
402	OTU143	Poorly.Characterized	-0.630001	1.83064e-08		402	OTU143	Poorly.Characterized	-0.630001	1.83064e-08
403	OTU2327	Amino.Acid.Metabolism	0.629876	1.83941e-08		403	OTU2327	Amino.Acid.Metabolism	0.629876	1.83941e-08
404	OTU390	Biosynthesis.of.Other.Secondary.Metabolites	0.62987	1.83941e-08		404	OTU390	Biosynthesis.of.Other.Secondary.Metabolites	0.62987	1.83941e-08
405	OTU1913	Poorly.Characterized	-0.62962	1.86935e-08		405	OTU1913	Poorly.Characterized	-0.62962	1.86935e-08
406	OTU777	Excretory.System	-0.628956	1.95916e-08		406	OTU777	Excretory.System	-0.628956	1.95916e-08
407	OTU267	Poorly.Characterized	0.628808	1.97606e-08		407	OTU267	Poorly.Characterized	0.628808	1.97606e-08
408	OTU1953	Cell.Growth.and.Death	-0.628207	2.06113e-08		408	OTU1953	Cell.Growth.and.Death	-0.628207	2.06113e-08
409	OTU1539	Endocrine.System	0.627335	2.19306e-08		409	OTU1539	Endocrine.System	0.627335	2.19306e-08
410	OTU480	Xenobiotics.Biodegradation.and.Metabolism	-0.627223	2.20601e-08		410	OTU480	Xenobiotics.Biodegradation.and.Metabolism	-0.627223	2.20601e-08
411	OTU1304	Infectious.Diseases	-0.626046	2.40004e-08		411	OTU1304	Infectious.Diseases	-0.626046	2.40004e-08
412	OTU1398	Folding..Sorting.and.Degradation	0.625899	2.42018e-08		412	OTU1398	Folding..Sorting.and.Degradation	0.625899	2.42018e-08
413	OTU1975	Endocrine.System	0.625748	2.4413e-08		413	OTU1975	Endocrine.System	0.625748	2.4413e-08
414	OTU2030	Xenobiotics.Biodegradation.and.Metabolism	-0.625123	2.54974e-08		414	OTU2030	Xenobiotics.Biodegradation.and.Metabolism	-0.625123	2.54974e-08
415	OTU1705	Metabolism	-0.624448	2.67255e-08		415	OTU1705	Metabolism	-0.624448	2.67255e-08
416	OTU41	Biosynthesis.of.Other.Secondary.Metabolites	-0.624292	2.69676e-08		416	OTU41	Biosynthesis.of.Other.Secondary.Metabolites	-0.624292	2.69676e-08
417	OTU777	Lipid.Metabolism	-0.624101	2.72813e-08		417	OTU777	Lipid.Metabolism	-0.624101	2.72813e-08
418	OTU482	Endocrine.System	0.624038	2.73398e-08		418	OTU482	Endocrine.System	0.624038	2.73398e-08
419	OTU224	Biosynthesis.of.Other.Secondary.Metabolites	0.62385	2.76519e-08		419	OTU224	Biosynthesis.of.Other.Secondary.Metabolites	0.62385	2.76519e-08
420	OTU2030	Endocrine.System	0.623429	2.84473e-08		420	OTU2030	Endocrine.System	0.623429	2.84473e-08
421	OTU2339	Endocrine.System	0.623238	2.8777e-08		421	OTU2339	Endocrine.System	0.623238	2.8777e-08
422	OTU482	Transport.and.Catabolism	0.622486	3.0322e-08		422	OTU482	Transport.and.Catabolism	0.622486	3.0322e-08
423	OTU1154	Neurodegenerative.Diseases	-0.622439	3.03551e-08		423	OTU1154	Neurodegenerative.Diseases	-0.622439	3.03551e-08
424	OTU2339	Amino.Acid.Metabolism	0.622351	3.04777e-08		424	OTU2339	Amino.Acid.Metabolism	0.622351	3.04777e-08
425	OTU2336	Amino.Acid.Metabolism	0.620957	3.36358e-08		425	OTU2336	Amino.Acid.Metabolism	0.620957	3.36358e-08
426	OTU380	Xenobiotics.Biodegradation.and.Metabolism	-0.62022	3.53893e-08		426	OTU380	Xenobiotics.Biodegradation.and.Metabolism	-0.62022	3.53893e-08
427	OTU142	Enzyme.Families	0.619907	3.61125e-08		427	OTU142	Enzyme.Families	0.619907	3.61125e-08
428	OTU584	Amino.Acid.Metabolism	0.619395	3.73791e-08		428	OTU584	Amino.Acid.Metabolism	0.619395	3.73791e-08
429	OTU1304	Endocrine.System	0.619179	3.78754e-08		429	OTU1304	Endocrine.System	0.619179	3.78754e-08
430	OTU22	Transcription	-0.618533	3.95797e-08		430	OTU22	Transcription	-0.618533	3.95797e-08
431	OTU777	Transcription	-0.618312	4.01159e-08		431	OTU777	Transcription	-0.618312	4.01159e-08
432	OTU2030	Immune.System	0.618265	4.01588e-08		432	OTU2030	Immune.System	0.618265	4.01588e-08
433	OTU1562	Metabolism.of.Terpenoids.and.Polyketides	-0.617692	4.17425e-08		433	OTU1562	Metabolism.of.Terpenoids.and.Polyketides	-0.617692	4.17425e-08
434	OTU1320	Cell.Growth.and.Death	0.617583	4.18726e-08		434	OTU1320	Cell.Growth.and.Death	0.617583	4.18726e-08
435	OTU1953	Transport.and.Catabolism	-0.617595	4.18726e-08		435	OTU1953	Transport.and.Catabolism	-0.617595	4.18726e-08
436	OTU22	Neurodegenerative.Diseases	-0.617418	4.22737e-08		436	OTU22	Neurodegenerative.Diseases	-0.617418	4.22737e-08
437	OTU1320	Enzyme.Families	0.616667	4.44962e-08		437	OTU1320	Enzyme.Families	0.616667	4.44962e-08
438	OTU1921	Metabolism.of.Terpenoids.and.Polyketides	0.616334	4.54568e-08		438	OTU1921	Metabolism.of.Terpenoids.and.Polyketides	0.616334	4.54568e-08
439	OTU584	Environmental.Adaptation	0.615903	4.67626e-08		439	OTU584	Environmental.Adaptation	0.615903	4.67626e-08
440	OTU777	Metabolism	-0.615402	4.83453e-08		440	OTU777	Metabolism	-0.615402	4.83453e-08
441	OTU2030	Metabolism	-0.615086	4.93275e-08		441	OTU2030	Metabolism	-0.615086	4.93275e-08
442	OTU142	Transcription	-0.613796	5.39076e-08		442	OTU142	Transcription	-0.613796	5.39076e-08
443	OTU2360	Transcription	0.613528	5.48124e-08		443	OTU2360	Transcription	0.613528	5.48124e-08
444	OTU390	Xenobiotics.Biodegradation.and.Metabolism	-0.613238	5.56912e-08		444	OTU390	Xenobiotics.Biodegradation.and.Metabolism	-0.613238	5.56912e-08
445	OTU1304	Xenobiotics.Biodegradation.and.Metabolism	-0.613269	5.56912e-08		445	OTU1304	Xenobiotics.Biodegradation.and.Metabolism	-0.613269	5.56912e-08
446	OTU2143	Signal.Transduction	-0.613174	5.58169e-08		446	OTU2143	Signal.Transduction	-0.613174	5.58169e-08
447	OTU2030	Metabolism.of.Cofactors.and.Vitamins	0.612875	5.68739e-08		447	OTU2030	Metabolism.of.Cofactors.and.Vitamins	0.612875	5.68739e-08
448	OTU267	Environmental.Adaptation	-0.612488	5.83107e-08		448	OTU267	Environmental.Adaptation	-0.612488	5.83107e-08
449	OTU1398	Poorly.Characterized	-0.612366	5.86811e-08		449	OTU1398	Poorly.Characterized	-0.612366	5.86811e-08
450	OTU1562	Energy.Metabolism	-0.612182	5.93084e-08		450	OTU1562	Energy.Metabolism	-0.612182	5.93084e-08
451	OTU530	Amino.Acid.Metabolism	0.611638	6.14151e-08		451	OTU530	Amino.Acid.Metabolism	0.611638	6.14151e-08
452	OTU1231	Infectious.Diseases	-0.61162	6.14151e-08		452	OTU1231	Infectious.Diseases	-0.61162	6.14151e-08
453	OTU1304	Immune.System	0.61072	6.52524e-08		453	OTU1304	Immune.System	0.61072	6.52524e-08
454	OTU380	Biosynthesis.of.Other.Secondary.Metabolites	0.610518	6.60341e-08		454	OTU380	Biosynthesis.of.Other.Secondary.Metabolites	0.610518	6.60341e-08
455	OTU1339	Xenobiotics.Biodegradation.and.Metabolism	-0.609734	6.95823e-08		455	OTU1339	Xenobiotics.Biodegradation.and.Metabolism	-0.609734	6.95823e-08
456	OTU267	Energy.Metabolism	-0.609544	7.03498e-08		456	OTU267	Energy.Metabolism	-0.609544	7.03498e-08
457	OTU482	Digestive.System	0.609391	7.09468e-08		457	OTU482	Digestive.System	0.609391	7.09468e-08
458	OTU1953	Folding..Sorting.and.Degradation	-0.608768	7.39174e-08		458	OTU1953	Folding..Sorting.and.Degradation	-0.608768	7.39174e-08
459	OTU482	Metabolism.of.Cofactors.and.Vitamins	0.608356	7.58858e-08		459	OTU482	Metabolism.of.Cofactors.and.Vitamins	0.608356	7.58858e-08
460	OTU482	Folding..Sorting.and.Degradation	0.607305	8.13347e-08		460	OTU482	Folding..Sorting.and.Degradation	0.607305	8.13347e-08
461	OTU2177	Metabolism.of.Terpenoids.and.Polyketides	-0.607288	8.13347e-08		461	OTU2177	Metabolism.of.Terpenoids.and.Polyketides	-0.607288	8.13347e-08
462	OTU405	Membrane.Transport	-0.607111	8.21543e-08		462	OTU405	Membrane.Transport	-0.607111	8.21543e-08
463	OTU380	Infectious.Diseases	-0.607037	8.23995e-08		463	OTU380	Infectious.Diseases	-0.607037	8.23995e-08
464	OTU2339	Metabolism	-0.606203	8.70714e-08		464	OTU2339	Metabolism	-0.606203	8.70714e-08
465	OTU142	Cell.Growth.and.Death	0.605982	8.82122e-08		465	OTU142	Cell.Growth.and.Death	0.605982	8.82122e-08
466	OTU1705	Glycan.Biosynthesis.and.Metabolism	0.605041	9.38761e-08		466	OTU1705	Glycan.Biosynthesis.and.Metabolism	0.605041	9.38761e-08
467	OTU1975	Membrane.Transport	-0.604909	9.45242e-08		467	OTU1975	Membrane.Transport	-0.604909	9.45242e-08
468	OTU405	Amino.Acid.Metabolism	0.604634	9.61138e-08		468	OTU405	Amino.Acid.Metabolism	0.604634	9.61138e-08
469	OTU1909	Metabolism.of.Cofactors.and.Vitamins	0.604322	9.79696e-08		469	OTU1909	Metabolism.of.Cofactors.and.Vitamins	0.604322	9.79696e-08
470	OTU1953	Nervous.System	-0.603783	1.01416e-07		470	OTU1953	Nervous.System	-0.603783	1.01416e-07
471	OTU1304	Metabolism.of.Cofactors.and.Vitamins	0.603334	1.04343e-07		471	OTU1304	Metabolism.of.Cofactors.and.Vitamins	0.603334	1.04343e-07
472	OTU1398	Glycan.Biosynthesis.and.Metabolism	0.602758	1.08267e-07		472	OTU1398	Glycan.Biosynthesis.and.Metabolism	0.602758	1.08267e-07
473	OTU267	Metabolism.of.Terpenoids.and.Polyketides	-0.60248	1.10097e-07		473	OTU267	Metabolism.of.Terpenoids.and.Polyketides	-0.60248	1.10097e-07
474	OTU1562	Poorly.Characterized	0.602311	1.11128e-07		474	OTU1562	Poorly.Characterized	0.602311	1.11128e-07
475	OTU1953	Immune.System	-0.602031	1.13019e-07		475	OTU1953	Immune.System	-0.602031	1.13019e-07
476	OTU1398	Metabolism	-0.601873	1.13988e-07		476	OTU1398	Metabolism	-0.601873	1.13988e-07
477	OTU2327	Biosynthesis.of.Other.Secondary.Metabolites	0.601594	1.15919e-07		477	OTU2327	Biosynthesis.of.Other.Secondary.Metabolites	0.601594	1.15919e-07
478	OTU1562	Environmental.Adaptation	-0.601278	1.17977e-07		478	OTU1562	Environmental.Adaptation	-0.601278	1.17977e-07
479	OTU405	Xenobiotics.Biodegradation.and.Metabolism	-0.601271	1.17977e-07		479	OTU405	Xenobiotics.Biodegradation.and.Metabolism	-0.601271	1.17977e-07
480	OTU1304	Digestive.System	0.600736	1.22055e-07		480	OTU1304	Digestive.System	0.600736	1.22055e-07
481	OTU1106	Transcription	-0.600114	1.27004e-07		481	OTU1106	Transcription	-0.600114	1.27004e-07
482	OTU777	Amino.Acid.Metabolism	0.598342	1.42717e-07		482	OTU777	Amino.Acid.Metabolism	0.598342	1.42717e-07
483	OTU41	Excretory.System	0.598279	1.43027e-07		483	OTU41	Excretory.System	0.598279	1.43027e-07
484	OTU2096	Biosynthesis.of.Other.Secondary.Metabolites	-0.597436	1.50984e-07		484	OTU2096	Biosynthesis.of.Other.Secondary.Metabolites	-0.597436	1.50984e-07
485	OTU480	Amino.Acid.Metabolism	0.597385	1.51186e-07		485	OTU480	Amino.Acid.Metabolism	0.597385	1.51186e-07
486	OTU1396	Enzyme.Families	0.597204	1.527e-07		486	OTU1396	Enzyme.Families	0.597204	1.527e-07
487	OTU2096	Environmental.Adaptation	-0.597066	1.5379e-07		487	OTU2096	Environmental.Adaptation	-0.597066	1.5379e-07
488	OTU1154	Xenobiotics.Biodegradation.and.Metabolism	-0.596527	1.59075e-07		488	OTU1154	Xenobiotics.Biodegradation.and.Metabolism	-0.596527	1.59075e-07
489	OTU143	Excretory.System	-0.596337	1.60764e-07		489	OTU143	Excretory.System	-0.596337	1.60764e-07
490	OTU1913	Amino.Acid.Metabolism	0.596217	1.61713e-07		490	OTU1913	Amino.Acid.Metabolism	0.596217	1.61713e-07
491	OTU1909	Energy.Metabolism	0.595871	1.65127e-07		491	OTU1909	Energy.Metabolism	0.595871	1.65127e-07
492	OTU1996	Xenobiotics.Biodegradation.and.Metabolism	-0.595734	1.66295e-07		492	OTU1996	Xenobiotics.Biodegradation.and.Metabolism	-0.595734	1.66295e-07
493	OTU1320	Environmental.Adaptation	0.595498	1.68577e-07		493	OTU1320	Environmental.Adaptation	0.595498	1.68577e-07
494	OTU1921	Amino.Acid.Metabolism	0.595351	1.69869e-07		494	OTU1921	Amino.Acid.Metabolism	0.595351	1.69869e-07
495	OTU1894	Amino.Acid.Metabolism	0.594881	1.74879e-07		495	OTU1894	Amino.Acid.Metabolism	0.594881	1.74879e-07
496	OTU1975	Amino.Acid.Metabolism	0.594788	1.75601e-07		496	OTU1975	Amino.Acid.Metabolism	0.594788	1.75601e-07
497	OTU2096	Excretory.System	0.594654	1.76799e-07		497	OTU2096	Excretory.System	0.594654	1.76799e-07
498	OTU1705	Energy.Metabolism	0.594088	1.83156e-07		498	OTU1705	Energy.Metabolism	0.594088	1.83156e-07
499	OTU1909	Transport.and.Catabolism	0.59354	1.89493e-07		499	OTU1909	Transport.and.Catabolism	0.59354	1.89493e-07
500	OTU2177	Neurodegenerative.Diseases	0.59264	2.00625e-07		500	OTU2177	Neurodegenerative.Diseases	0.59264	2.00625e-07
501	OTU2360	Cell.Growth.and.Death	-0.592479	2.02336e-07		501	OTU2360	Cell.Growth.and.Death	-0.592479	2.02336e-07
502	OTU143	Biosynthesis.of.Other.Secondary.Metabolites	0.592204	2.05477e-07		502	OTU143	Biosynthesis.of.Other.Secondary.Metabolites	0.592204	2.05477e-07
503	OTU41	Genetic.Information.Processing	0.592183	2.05477e-07		503	OTU41	Genetic.Information.Processing	0.592183	2.05477e-07
504	OTU1539	Membrane.Transport	-0.59163	2.12201e-07		504	OTU1539	Membrane.Transport	-0.59163	2.12201e-07
505	OTU1539	Metabolism.of.Cofactors.and.Vitamins	0.591646	2.12201e-07		505	OTU1539	Metabolism.of.Cofactors.and.Vitamins	0.591646	2.12201e-07
506	OTU1304	Membrane.Transport	-0.591385	2.15194e-07		506	OTU1304	Membrane.Transport	-0.591385	2.15194e-07
507	OTU1953	Digestive.System	-0.591178	2.1769e-07		507	OTU1953	Digestive.System	-0.591178	2.1769e-07
508	OTU143	Genetic.Information.Processing	-0.590912	2.21054e-07		508	OTU143	Genetic.Information.Processing	-0.590912	2.21054e-07
509	OTU2143	Transcription	-0.59075	2.22954e-07		509	OTU2143	Transcription	-0.59075	2.22954e-07
510	OTU1894	Energy.Metabolism	0.590647	2.24021e-07		510	OTU1894	Energy.Metabolism	0.590647	2.24021e-07
511	OTU2030	Membrane.Transport	-0.59017	2.30623e-07		511	OTU2030	Membrane.Transport	-0.59017	2.30623e-07
512	OTU1921	Transport.and.Catabolism	0.589752	2.36507e-07		512	OTU1921	Transport.and.Catabolism	0.589752	2.36507e-07
513	OTU1398	Infectious.Diseases	-0.58945	2.40711e-07		513	OTU1398	Infectious.Diseases	-0.58945	2.40711e-07
514	OTU2177	Energy.Metabolism	-0.589183	2.44441e-07		514	OTU2177	Energy.Metabolism	-0.589183	2.44441e-07
515	OTU2030	Digestive.System	0.589024	2.46479e-07		515	OTU2030	Digestive.System	0.589024	2.46479e-07
516	OTU602	Neurodegenerative.Diseases	-0.588992	2.46511e-07		516	OTU602	Neurodegenerative.Diseases	-0.588992	2.46511e-07
517	OTU480	Excretory.System	-0.588717	2.50454e-07		517	OTU480	Excretory.System	-0.588717	2.50454e-07
518	OTU480	Endocrine.System	0.588201	2.58434e-07		518	OTU480	Endocrine.System	0.588201	2.58434e-07
519	OTU22	Amino.Acid.Metabolism	0.586978	2.79077e-07		519	OTU22	Amino.Acid.Metabolism	0.586978	2.79077e-07
520	OTU777	Metabolism.of.Terpenoids.and.Polyketides	0.586331	2.90352e-07		520	OTU777	Metabolism.of.Terpenoids.and.Polyketides	0.586331	2.90352e-07
521	OTU1106	Infectious.Diseases	-0.585436	3.06339e-07		521	OTU1106	Infectious.Diseases	-0.585436	3.06339e-07
522	OTU2096	Membrane.Transport	0.585434	3.06339e-07		522	OTU2096	Membrane.Transport	0.585434	3.06339e-07
523	OTU1909	Amino.Acid.Metabolism	0.585106	3.12243e-07		523	OTU1909	Amino.Acid.Metabolism	0.585106	3.12243e-07
524	OTU2114	Immune.System	0.585032	3.13123e-07		524	OTU2114	Immune.System	0.585032	3.13123e-07
525	OTU584	Signal.Transduction	-0.584866	3.15848e-07		525	OTU584	Signal.Transduction	-0.584866	3.15848e-07
526	OTU405	Digestive.System	0.583799	3.37426e-07		526	OTU405	Digestive.System	0.583799	3.37426e-07
527	OTU1396	Signal.Transduction	-0.583687	3.39188e-07		527	OTU1396	Signal.Transduction	-0.583687	3.39188e-07
528	OTU584	Metabolism	-0.582951	3.54728e-07		528	OTU584	Metabolism	-0.582951	3.54728e-07
529	OTU2177	Poorly.Characterized	0.582391	3.66857e-07		529	OTU2177	Poorly.Characterized	0.582391	3.66857e-07
530	OTU1909	Glycan.Biosynthesis.and.Metabolism	0.58224	3.69669e-07		530	OTU1909	Glycan.Biosynthesis.and.Metabolism	0.58224	3.69669e-07
531	OTU777	Metabolic.Diseases	0.581041	3.97977e-07		531	OTU777	Metabolic.Diseases	0.581041	3.97977e-07
532	OTU82	Amino.Acid.Metabolism	0.581011	3.97986e-07		532	OTU82	Amino.Acid.Metabolism	0.581011	3.97986e-07
533	OTU1953	Signal.Transduction	0.580952	3.98731e-07		533	OTU1953	Signal.Transduction	0.580952	3.98731e-07
534	OTU2143	Xenobiotics.Biodegradation.and.Metabolism	-0.580567	4.07745e-07		534	OTU2143	Xenobiotics.Biodegradation.and.Metabolism	-0.580567	4.07745e-07
535	OTU2339	Metabolism.of.Cofactors.and.Vitamins	0.580327	4.127e-07		535	OTU2339	Metabolism.of.Cofactors.and.Vitamins	0.580327	4.127e-07
536	OTU1975	Poorly.Characterized	-0.580315	4.127e-07		536	OTU1975	Poorly.Characterized	-0.580315	4.127e-07
537	OTU1125	Environmental.Adaptation	0.579865	4.23749e-07		537	OTU1125	Environmental.Adaptation	0.579865	4.23749e-07
538	OTU1231	Amino.Acid.Metabolism	0.579283	4.38683e-07		538	OTU1231	Amino.Acid.Metabolism	0.579283	4.38683e-07
539	OTU480	Immune.System	0.579195	4.40267e-07		539	OTU480	Immune.System	0.579195	4.40267e-07
540	OTU1921	Folding..Sorting.and.Degradation	0.57889	4.47919e-07		540	OTU1921	Folding..Sorting.and.Degradation	0.57889	4.47919e-07
541	OTU1921	Infectious.Diseases	-0.578858	4.47992e-07		541	OTU1921	Infectious.Diseases	-0.578858	4.47992e-07
542	OTU1497	Immune.System	0.578797	4.48888e-07		542	OTU1497	Immune.System	0.578797	4.48888e-07
543	OTU1339	Biosynthesis.of.Other.Secondary.Metabolites	0.578744	4.49529e-07		543	OTU1339	Biosynthesis.of.Other.Secondary.Metabolites	0.578744	4.49529e-07
544	OTU1909	Metabolism.of.Terpenoids.and.Polyketides	0.57842	4.57903e-07		544	OTU1909	Metabolism.of.Terpenoids.and.Polyketides	0.57842	4.57903e-07
545	OTU2204	Digestive.System	-0.578216	4.62894e-07		545	OTU2204	Digestive.System	-0.578216	4.62894e-07
546	OTU264	Neurodegenerative.Diseases	0.577885	4.71689e-07		546	OTU264	Neurodegenerative.Diseases	0.577885	4.71689e-07
547	OTU2327	Glycan.Biosynthesis.and.Metabolism	0.576726	5.06041e-07		547	OTU2327	Glycan.Biosynthesis.and.Metabolism	0.576726	5.06041e-07
548	OTU22	Cell.Growth.and.Death	0.576396	5.15585e-07		548	OTU22	Cell.Growth.and.Death	0.576396	5.15585e-07
549	OTU1497	Environmental.Adaptation	0.576291	5.1799e-07		549	OTU1497	Environmental.Adaptation	0.576291	5.1799e-07
550	OTU2143	Energy.Metabolism	0.575888	5.30134e-07		550	OTU2143	Energy.Metabolism	0.575888	5.30134e-07
551	OTU2143	Cancers	0.575677	5.36111e-07		551	OTU2143	Cancers	0.575677	5.36111e-07
552	OTU2096	Immune.System	-0.575281	5.4843e-07		552	OTU2096	Immune.System	-0.575281	5.4843e-07
553	OTU1705	Metabolism.of.Terpenoids.and.Polyketides	0.575084	5.54111e-07		553	OTU1705	Metabolism.of.Terpenoids.and.Polyketides	0.575084	5.54111e-07
554	OTU1894	Environmental.Adaptation	0.574177	5.84929e-07		554	OTU1894	Environmental.Adaptation	0.574177	5.84929e-07
555	OTU224	Poorly.Characterized	-0.573974	5.91239e-07		555	OTU224	Poorly.Characterized	-0.573974	5.91239e-07
556	OTU1953	Metabolism	0.573652	6.01971e-07		556	OTU1953	Metabolism	0.573652	6.01971e-07
557	OTU2096	Endocrine.System	-0.573452	6.08316e-07		557	OTU2096	Endocrine.System	-0.573452	6.08316e-07
558	OTU22	Environmental.Adaptation	0.573277	6.13781e-07		558	OTU22	Environmental.Adaptation	0.573277	6.13781e-07
559	OTU1953	Transcription	0.573073	6.20404e-07		559	OTU1953	Transcription	0.573073	6.20404e-07
560	OTU267	Folding..Sorting.and.Degradation	-0.572129	6.56148e-07		560	OTU267	Folding..Sorting.and.Degradation	-0.572129	6.56148e-07
561	OTU480	Poorly.Characterized	-0.571784	6.68947e-07		561	OTU480	Poorly.Characterized	-0.571784	6.68947e-07
562	OTU1339	Amino.Acid.Metabolism	0.570384	7.24674e-07		562	OTU1339	Amino.Acid.Metabolism	0.570384	7.24674e-07
563	OTU41	Endocrine.System	-0.570423	7.24674e-07		563	OTU41	Endocrine.System	-0.570423	7.24674e-07
564	OTU2336	Neurodegenerative.Diseases	-0.57039	7.24674e-07		564	OTU2336	Neurodegenerative.Diseases	-0.57039	7.24674e-07
565	OTU482	Signal.Transduction	-0.569959	7.42295e-07		565	OTU482	Signal.Transduction	-0.569959	7.42295e-07
566	OTU480	Neurodegenerative.Diseases	-0.569835	7.46599e-07		566	OTU480	Neurodegenerative.Diseases	-0.569835	7.46599e-07
567	OTU648	Amino.Acid.Metabolism	0.569298	7.69952e-07		567	OTU648	Amino.Acid.Metabolism	0.569298	7.69952e-07
568	OTU2336	Nervous.System	0.569232	7.71661e-07		568	OTU2336	Nervous.System	0.569232	7.71661e-07
569	OTU267	Infectious.Diseases	0.56899	7.81687e-07		569	OTU267	Infectious.Diseases	0.56899	7.81687e-07
570	OTU1154	Infectious.Diseases	-0.568872	7.85877e-07		570	OTU1154	Infectious.Diseases	-0.568872	7.85877e-07
571	OTU2030	Biosynthesis.of.Other.Secondary.Metabolites	0.568788	7.87128e-07		571	OTU2030	Biosynthesis.of.Other.Secondary.Metabolites	0.568788	7.87128e-07
572	OTU2360	Enzyme.Families	-0.568794	7.87128e-07		572	OTU2360	Enzyme.Families	-0.568794	7.87128e-07
573	OTU2327	Transport.and.Catabolism	0.568754	7.87404e-07		573	OTU2327	Transport.and.Catabolism	0.568754	7.87404e-07
574	OTU1396	Amino.Acid.Metabolism	0.5681	8.1769e-07		574	OTU1396	Amino.Acid.Metabolism	0.5681	8.1769e-07
575	OTU482	Cell.Growth.and.Death	0.567777	8.30897e-07		575	OTU482	Cell.Growth.and.Death	0.567777	8.30897e-07
576	OTU224	Excretory.System	-0.56778	8.30897e-07		576	OTU224	Excretory.System	-0.56778	8.30897e-07
577	OTU1396	Metabolism	-0.567259	8.55714e-07		577	OTU1396	Metabolism	-0.567259	8.55714e-07
578	OTU41	Immune.System	-0.56718	8.58294e-07		578	OTU41	Immune.System	-0.56718	8.58294e-07
579	OTU2327	Metabolism.of.Terpenoids.and.Polyketides	0.566676	8.83191e-07		579	OTU2327	Metabolism.of.Terpenoids.and.Polyketides	0.566676	8.83191e-07
580	OTU1488	Cancers	0.566621	8.84599e-07		580	OTU1488	Cancers	0.566621	8.84599e-07
581	OTU1231	Xenobiotics.Biodegradation.and.Metabolism	-0.566134	9.09222e-07		581	OTU1231	Xenobiotics.Biodegradation.and.Metabolism	-0.566134	9.09222e-07
582	OTU482	Immune.System	0.565319	9.53057e-07		582	OTU482	Immune.System	0.565319	9.53057e-07
583	OTU482	Transcription	-0.56519	9.58807e-07		583	OTU482	Transcription	-0.56519	9.58807e-07
584	OTU142	Environmental.Adaptation	0.565075	9.63768e-07		584	OTU142	Environmental.Adaptation	0.565075	9.63768e-07
585	OTU1953	Biosynthesis.of.Other.Secondary.Metabolites	-0.564552	9.92646e-07		585	OTU1953	Biosynthesis.of.Other.Secondary.Metabolites	-0.564552	9.92646e-07
586	OTU2096	Transport.and.Catabolism	-0.563571	1.05055e-06		586	OTU2096	Transport.and.Catabolism	-0.563571	1.05055e-06
587	OTU2177	Folding..Sorting.and.Degradation	-0.563307	1.06532e-06		587	OTU2177	Folding..Sorting.and.Degradation	-0.563307	1.06532e-06
588	OTU657	Neurodegenerative.Diseases	0.562752	1.09909e-06		588	OTU657	Neurodegenerative.Diseases	0.562752	1.09909e-06
589	OTU41	Transport.and.Catabolism	-0.562626	1.10547e-06		589	OTU41	Transport.and.Catabolism	-0.562626	1.10547e-06
590	OTU2002	Carbohydrate.Metabolism	0.562507	1.11141e-06		590	OTU2002	Carbohydrate.Metabolism	0.562507	1.11141e-06
591	OTU1497	Amino.Acid.Metabolism	0.56205	1.14e-06		591	OTU1497	Amino.Acid.Metabolism	0.56205	1.14e-06
592	OTU2339	Membrane.Transport	-0.561372	1.18453e-06		592	OTU2339	Membrane.Transport	-0.561372	1.18453e-06
593	OTU1909	Poorly.Characterized	-0.56113	1.19959e-06		593	OTU1909	Poorly.Characterized	-0.56113	1.19959e-06
594	OTU648	Genetic.Information.Processing	-0.560898	1.21405e-06		594	OTU648	Genetic.Information.Processing	-0.560898	1.21405e-06
595	OTU1231	Biosynthesis.of.Other.Secondary.Metabolites	0.560804	1.21873e-06		595	OTU1231	Biosynthesis.of.Other.Secondary.Metabolites	0.560804	1.21873e-06
596	OTU1154	Digestive.System	0.56042	1.24452e-06		596	OTU1154	Digestive.System	0.56042	1.24452e-06
597	OTU1953	Metabolism.of.Cofactors.and.Vitamins	-0.560323	1.24954e-06		597	OTU1953	Metabolism.of.Cofactors.and.Vitamins	-0.560323	1.24954e-06
598	OTU1396	Environmental.Adaptation	0.560258	1.25222e-06		598	OTU1396	Environmental.Adaptation	0.560258	1.25222e-06
599	OTU1488	Environmental.Adaptation	0.560044	1.26597e-06		599	OTU1488	Environmental.Adaptation	0.560044	1.26597e-06
600	OTU82	Biosynthesis.of.Other.Secondary.Metabolites	0.55923	1.32567e-06		600	OTU82	Biosynthesis.of.Other.Secondary.Metabolites	0.55923	1.32567e-06
601	OTU2360	Energy.Metabolism	-0.558696	1.36554e-06		601	OTU2360	Energy.Metabolism	-0.558696	1.36554e-06
602	OTU1429	Carbohydrate.Metabolism	0.558658	1.36629e-06		602	OTU1429	Carbohydrate.Metabolism	0.558658	1.36629e-06
603	OTU2096	Metabolism.of.Cofactors.and.Vitamins	-0.55793	1.4233e-06		603	OTU2096	Metabolism.of.Cofactors.and.Vitamins	-0.55793	1.4233e-06
604	OTU405	Glycan.Biosynthesis.and.Metabolism	0.557751	1.43585e-06		604	OTU405	Glycan.Biosynthesis.and.Metabolism	0.557751	1.43585e-06
605	OTU2143	Lipid.Metabolism	-0.55769	1.43859e-06		605	OTU2143	Lipid.Metabolism	-0.55769	1.43859e-06
606	OTU1705	Folding..Sorting.and.Degradation	0.557646	1.4399e-06		606	OTU1705	Folding..Sorting.and.Degradation	0.557646	1.4399e-06
607	OTU41	Amino.Acid.Metabolism	-0.556141	1.56905e-06		607	OTU41	Amino.Acid.Metabolism	-0.556141	1.56905e-06
608	OTU1813	Infectious.Diseases	-0.556093	1.57085e-06		608	OTU1813	Infectious.Diseases	-0.556093	1.57085e-06
609	OTU1539	Transport.and.Catabolism	0.555908	1.58516e-06		609	OTU1539	Transport.and.Catabolism	0.555908	1.58516e-06
610	OTU2204	Energy.Metabolism	-0.55587	1.58606e-06		610	OTU2204	Energy.Metabolism	-0.55587	1.58606e-06
611	OTU1304	Biosynthesis.of.Other.Secondary.Metabolites	0.555473	1.6176e-06		611	OTU1304	Biosynthesis.of.Other.Secondary.Metabolites	0.555473	1.6176e-06
612	OTU1320	Poorly.Characterized	-0.555476	1.6176e-06		612	OTU1320	Poorly.Characterized	-0.555476	1.6176e-06
613	OTU584	Cell.Growth.and.Death	0.555245	1.63648e-06		613	OTU584	Cell.Growth.and.Death	0.555245	1.63648e-06
614	OTU1497	Infectious.Diseases	-0.555179	1.64001e-06		614	OTU1497	Infectious.Diseases	-0.555179	1.64001e-06
615	OTU1539	Energy.Metabolism	0.555039	1.65067e-06		615	OTU1539	Energy.Metabolism	0.555039	1.65067e-06
616	OTU1953	Excretory.System	0.554937	1.65778e-06		616	OTU1953	Excretory.System	0.554937	1.65778e-06
617	OTU584	Transcription	-0.554279	1.71911e-06		617	OTU584	Transcription	-0.554279	1.71911e-06
618	OTU2360	Neurodegenerative.Diseases	0.554065	1.73769e-06		618	OTU2360	Neurodegenerative.Diseases	0.554065	1.73769e-06
619	OTU648	Biosynthesis.of.Other.Secondary.Metabolites	0.553955	1.74592e-06		619	OTU648	Biosynthesis.of.Other.Secondary.Metabolites	0.553955	1.74592e-06
620	OTU2336	Environmental.Adaptation	0.553872	1.7514e-06		620	OTU2336	Environmental.Adaptation	0.553872	1.7514e-06
621	OTU82	Transport.and.Catabolism	0.552689	1.87159e-06		621	OTU82	Transport.and.Catabolism	0.552689	1.87159e-06
622	OTU2114	Endocrine.System	0.552541	1.88458e-06		622	OTU2114	Endocrine.System	0.552541	1.88458e-06
623	OTU1539	Genetic.Information.Processing	-0.552513	1.88458e-06		623	OTU1539	Genetic.Information.Processing	-0.552513	1.88458e-06
624	OTU142	Neurodegenerative.Diseases	-0.552082	1.92854e-06		624	OTU142	Neurodegenerative.Diseases	-0.552082	1.92854e-06
625	OTU1975	Digestive.System	0.551917	1.9406e-06		625	OTU1975	Digestive.System	0.551917	1.9406e-06
626	OTU1154	Metabolism.of.Cofactors.and.Vitamins	0.551918	1.9406e-06		626	OTU1154	Metabolism.of.Cofactors.and.Vitamins	0.551918	1.9406e-06
627	OTU2204	Metabolism.of.Terpenoids.and.Polyketides	-0.551815	1.94887e-06		627	OTU2204	Metabolism.of.Terpenoids.and.Polyketides	-0.551815	1.94887e-06
628	OTU2114	Neurodegenerative.Diseases	-0.551736	1.95457e-06		628	OTU2114	Neurodegenerative.Diseases	-0.551736	1.95457e-06
629	OTU1154	Metabolism	-0.55169	1.95663e-06		629	OTU1154	Metabolism	-0.55169	1.95663e-06
630	OTU2143	Transport.and.Catabolism	0.551359	1.99079e-06		630	OTU2143	Transport.and.Catabolism	0.551359	1.99079e-06
631	OTU1539	Digestive.System	0.551081	2.01953e-06		631	OTU1539	Digestive.System	0.551081	2.01953e-06
632	OTU1909	Folding..Sorting.and.Degradation	0.550736	2.05634e-06		632	OTU1909	Folding..Sorting.and.Degradation	0.550736	2.05634e-06
633	OTU1398	Enzyme.Families	0.55049	2.08207e-06		633	OTU1398	Enzyme.Families	0.55049	2.08207e-06
634	OTU777	Endocrine.System	0.54943	2.20792e-06		634	OTU777	Endocrine.System	0.54943	2.20792e-06
635	OTU777	Immune.System	0.549334	2.21654e-06		635	OTU777	Immune.System	0.549334	2.21654e-06
636	OTU2204	Glycan.Biosynthesis.and.Metabolism	-0.548871	2.27186e-06		636	OTU2204	Glycan.Biosynthesis.and.Metabolism	-0.548871	2.27186e-06
637	OTU1396	Transcription	-0.548794	2.27827e-06		637	OTU1396	Transcription	-0.548794	2.27827e-06
638	OTU2114	Metabolism.of.Cofactors.and.Vitamins	0.548761	2.27899e-06		638	OTU2114	Metabolism.of.Cofactors.and.Vitamins	0.548761	2.27899e-06
639	OTU405	Biosynthesis.of.Other.Secondary.Metabolites	0.548564	2.30089e-06		639	OTU405	Biosynthesis.of.Other.Secondary.Metabolites	0.548564	2.30089e-06
640	OTU2177	Metabolism	0.548065	2.36312e-06		640	OTU2177	Metabolism	0.548065	2.36312e-06
641	OTU1562	Folding..Sorting.and.Degradation	-0.547955	2.37408e-06		641	OTU1562	Folding..Sorting.and.Degradation	-0.547955	2.37408e-06
642	OTU224	Endocrine.System	0.547721	2.40189e-06		642	OTU224	Endocrine.System	0.547721	2.40189e-06
643	OTU602	Environmental.Adaptation	0.547335	2.45097e-06		643	OTU602	Environmental.Adaptation	0.547335	2.45097e-06
644	OTU1913	Biosynthesis.of.Other.Secondary.Metabolites	0.546779	2.52508e-06		644	OTU1913	Biosynthesis.of.Other.Secondary.Metabolites	0.546779	2.52508e-06
645	OTU264	Energy.Metabolism	-0.546484	2.56338e-06		645	OTU264	Energy.Metabolism	-0.546484	2.56338e-06
646	OTU1488	Neurodegenerative.Diseases	-0.545941	2.63857e-06		646	OTU1488	Neurodegenerative.Diseases	-0.545941	2.63857e-06
647	OTU2096	Metabolism.of.Terpenoids.and.Polyketides	-0.545811	2.65376e-06		647	OTU2096	Metabolism.of.Terpenoids.and.Polyketides	-0.545811	2.65376e-06
648	OTU1975	Neurodegenerative.Diseases	-0.545293	2.72773e-06		648	OTU1975	Neurodegenerative.Diseases	-0.545293	2.72773e-06
649	OTU1154	Biosynthesis.of.Other.Secondary.Metabolites	0.544817	2.7971e-06		649	OTU1154	Biosynthesis.of.Other.Secondary.Metabolites	0.544817	2.7971e-06
650	OTU82	Genetic.Information.Processing	-0.54459	2.82842e-06		650	OTU82	Genetic.Information.Processing	-0.54459	2.82842e-06
651	OTU777	Environmental.Adaptation	0.544317	2.86371e-06		651	OTU777	Environmental.Adaptation	0.544317	2.86371e-06
652	OTU1894	Transcription	-0.544313	2.86371e-06		652	OTU1894	Transcription	-0.544313	2.86371e-06
653	OTU1921	Energy.Metabolism	0.544198	2.87779e-06		653	OTU1921	Energy.Metabolism	0.544198	2.87779e-06
654	OTU1975	Metabolism.of.Terpenoids.and.Polyketides	0.544133	2.88384e-06		654	OTU1975	Metabolism.of.Terpenoids.and.Polyketides	0.544133	2.88384e-06
655	OTU390	Transport.and.Catabolism	0.543729	2.9451e-06		655	OTU390	Transport.and.Catabolism	0.543729	2.9451e-06
656	OTU480	Genetic.Information.Processing	-0.543316	3.00901e-06		656	OTU480	Genetic.Information.Processing	-0.543316	3.00901e-06
657	OTU82	Endocrine.System	0.542789	3.09375e-06		657	OTU82	Endocrine.System	0.542789	3.09375e-06
658	OTU2327	Poorly.Characterized	-0.541744	3.27343e-06		658	OTU2327	Poorly.Characterized	-0.541744	3.27343e-06
659	OTU2327	Energy.Metabolism	0.541663	3.28306e-06		659	OTU2327	Energy.Metabolism	0.541663	3.28306e-06
660	OTU1125	Poorly.Characterized	-0.541468	3.31374e-06		660	OTU1125	Poorly.Characterized	-0.541468	3.31374e-06
661	OTU142	Infectious.Diseases	-0.541373	3.32606e-06		661	OTU142	Infectious.Diseases	-0.541373	3.32606e-06
662	OTU1921	Neurodegenerative.Diseases	-0.540899	3.40912e-06		662	OTU1921	Neurodegenerative.Diseases	-0.540899	3.40912e-06
663	OTU380	Amino.Acid.Metabolism	0.540845	3.41418e-06		663	OTU380	Amino.Acid.Metabolism	0.540845	3.41418e-06
664	OTU1953	Amino.Acid.Metabolism	-0.540739	3.42907e-06		664	OTU1953	Amino.Acid.Metabolism	-0.540739	3.42907e-06
665	OTU1396	Cell.Growth.and.Death	0.540451	3.47881e-06		665	OTU1396	Cell.Growth.and.Death	0.540451	3.47881e-06
666	OTU480	Transport.and.Catabolism	0.540416	3.48029e-06		666	OTU480	Transport.and.Catabolism	0.540416	3.48029e-06
667	OTU2339	Neurodegenerative.Diseases	-0.540224	3.5121e-06		667	OTU2339	Neurodegenerative.Diseases	-0.540224	3.5121e-06
668	OTU2339	Genetic.Information.Processing	-0.540175	3.51621e-06		668	OTU2339	Genetic.Information.Processing	-0.540175	3.51621e-06
669	OTU1106	Enzyme.Families	0.539693	3.60533e-06		669	OTU1106	Enzyme.Families	0.539693	3.60533e-06
670	OTU1913	Xenobiotics.Biodegradation.and.Metabolism	-0.538939	3.75218e-06		670	OTU1913	Xenobiotics.Biodegradation.and.Metabolism	-0.538939	3.75218e-06
671	OTU2096	Digestive.System	-0.537622	4.02675e-06		671	OTU2096	Digestive.System	-0.537622	4.02675e-06
672	OTU2360	Metabolism.of.Terpenoids.and.Polyketides	-0.537277	4.09725e-06		672	OTU2360	Metabolism.of.Terpenoids.and.Polyketides	-0.537277	4.09725e-06
673	OTU2143	Cell.Growth.and.Death	0.536772	4.20543e-06		673	OTU2143	Cell.Growth.and.Death	0.536772	4.20543e-06
674	OTU264	Infectious.Diseases	0.536177	4.33741e-06		674	OTU264	Infectious.Diseases	0.536177	4.33741e-06
675	OTU2339	Digestive.System	0.535658	4.44826e-06		675	OTU2339	Digestive.System	0.535658	4.44826e-06
676	OTU480	Membrane.Transport	-0.535679	4.44826e-06		676	OTU480	Membrane.Transport	-0.535679	4.44826e-06
677	OTU143	Amino.Acid.Metabolism	0.535355	4.51535e-06		677	OTU143	Amino.Acid.Metabolism	0.535355	4.51535e-06
678	OTU2114	Genetic.Information.Processing	-0.535137	4.56233e-06		678	OTU2114	Genetic.Information.Processing	-0.535137	4.56233e-06
679	OTU264	Cell.Growth.and.Death	-0.5351	4.56479e-06		679	OTU264	Cell.Growth.and.Death	-0.5351	4.56479e-06
680	OTU224	Environmental.Adaptation	0.535071	4.5651e-06		680	OTU224	Environmental.Adaptation	0.535071	4.5651e-06
681	OTU1497	Poorly.Characterized	-0.534633	4.66786e-06		681	OTU1497	Poorly.Characterized	-0.534633	4.66786e-06
682	OTU482	Amino.Acid.Metabolism	0.534585	4.67314e-06		682	OTU482	Amino.Acid.Metabolism	0.534585	4.67314e-06
683	OTU267	Metabolism	0.534191	4.76675e-06		683	OTU267	Metabolism	0.534191	4.76675e-06
684	OTU1154	Membrane.Transport	-0.53397	4.81695e-06		684	OTU1154	Membrane.Transport	-0.53397	4.81695e-06
685	OTU1975	Glycan.Biosynthesis.and.Metabolism	0.533883	4.8327e-06		685	OTU1975	Glycan.Biosynthesis.and.Metabolism	0.533883	4.8327e-06
686	OTU82	Xenobiotics.Biodegradation.and.Metabolism	-0.533814	4.84373e-06		686	OTU82	Xenobiotics.Biodegradation.and.Metabolism	-0.533814	4.84373e-06
687	OTU390	Genetic.Information.Processing	-0.533769	4.84836e-06		687	OTU390	Genetic.Information.Processing	-0.533769	4.84836e-06
688	OTU405	Metabolism.of.Terpenoids.and.Polyketides	0.533666	4.86828e-06		688	OTU405	Metabolism.of.Terpenoids.and.Polyketides	0.533666	4.86828e-06
689	OTU2096	Glycan.Biosynthesis.and.Metabolism	-0.533324	4.9518e-06		689	OTU2096	Glycan.Biosynthesis.and.Metabolism	-0.533324	4.9518e-06
690	OTU1154	Endocrine.System	0.533189	4.9807e-06		690	OTU1154	Endocrine.System	0.533189	4.9807e-06
691	OTU224	Transport.and.Catabolism	0.533084	5.00169e-06		691	OTU224	Transport.and.Catabolism	0.533084	5.00169e-06
692	OTU143	Immune.System	0.532836	5.06137e-06		692	OTU143	Immune.System	0.532836	5.06137e-06
693	OTU2114	Membrane.Transport	-0.532483	5.1436e-06		693	OTU2114	Membrane.Transport	-0.532483	5.1436e-06
694	OTU2015	Xenobiotics.Biodegradation.and.Metabolism	0.532509	5.1436e-06		694	OTU2015	Xenobiotics.Biodegradation.and.Metabolism	0.532509	5.1436e-06
695	OTU2360	Metabolism	0.532019	5.26578e-06		695	OTU2360	Metabolism	0.532019	5.26578e-06
696	OTU1539	Metabolism	-0.531643	5.36538e-06		696	OTU1539	Metabolism	-0.531643	5.36538e-06
697	OTU2327	Folding..Sorting.and.Degradation	0.531194	5.48801e-06		697	OTU2327	Folding..Sorting.and.Degradation	0.531194	5.48801e-06
698	OTU2143	Amino.Acid.Metabolism	0.530879	5.57339e-06		698	OTU2143	Amino.Acid.Metabolism	0.530879	5.57339e-06
699	OTU264	Metabolism.of.Terpenoids.and.Polyketides	-0.530196	5.77217e-06		699	OTU264	Metabolism.of.Terpenoids.and.Polyketides	-0.530196	5.77217e-06
700	OTU2336	Lipid.Metabolism	-0.529843	5.87333e-06		700	OTU2336	Lipid.Metabolism	-0.529843	5.87333e-06
701	OTU1921	Poorly.Characterized	-0.529539	5.96068e-06		701	OTU1921	Poorly.Characterized	-0.529539	5.96068e-06
702	OTU1953	Glycan.Biosynthesis.and.Metabolism	-0.528857	6.1721e-06		702	OTU1953	Glycan.Biosynthesis.and.Metabolism	-0.528857	6.1721e-06
703	OTU2030	Metabolism.of.Terpenoids.and.Polyketides	0.528542	6.26729e-06		703	OTU2030	Metabolism.of.Terpenoids.and.Polyketides	0.528542	6.26729e-06
704	OTU405	Poorly.Characterized	-0.528453	6.28796e-06		704	OTU405	Poorly.Characterized	-0.528453	6.28796e-06
705	OTU2339	Transport.and.Catabolism	0.528238	6.35126e-06		705	OTU2339	Transport.and.Catabolism	0.528238	6.35126e-06
706	OTU648	Xenobiotics.Biodegradation.and.Metabolism	-0.527476	6.60312e-06		706	OTU648	Xenobiotics.Biodegradation.and.Metabolism	-0.527476	6.60312e-06
707	OTU2096	Neurodegenerative.Diseases	0.527216	6.68528e-06		707	OTU2096	Neurodegenerative.Diseases	0.527216	6.68528e-06
708	OTU1909	Genetic.Information.Processing	-0.526647	6.87938e-06		708	OTU1909	Genetic.Information.Processing	-0.526647	6.87938e-06
709	OTU380	Excretory.System	-0.526453	6.94026e-06		709	OTU380	Excretory.System	-0.526453	6.94026e-06
710	OTU657	Transcription	0.526296	6.98793e-06		710	OTU657	Transcription	0.526296	6.98793e-06
711	OTU390	Immune.System	0.525727	7.19048e-06		711	OTU390	Immune.System	0.525727	7.19048e-06
712	OTU1488	Lipid.Metabolism	-0.525407	7.30221e-06		712	OTU1488	Lipid.Metabolism	-0.525407	7.30221e-06
713	OTU1497	Endocrine.System	0.524756	7.54526e-06		713	OTU1497	Endocrine.System	0.524756	7.54526e-06
714	OTU405	Neurodegenerative.Diseases	-0.524592	7.59991e-06		714	OTU405	Neurodegenerative.Diseases	-0.524592	7.59991e-06
715	OTU143	Endocrine.System	0.524457	7.63248e-06		715	OTU143	Endocrine.System	0.524457	7.63248e-06
716	OTU657	Metabolism	0.524478	7.63248e-06		716	OTU657	Metabolism	0.524478	7.63248e-06
717	OTU1154	Immune.System	0.524361	7.66008e-06		717	OTU1154	Immune.System	0.524361	7.66008e-06
718	OTU22	Lipid.Metabolism	-0.524306	7.67165e-06		718	OTU22	Lipid.Metabolism	-0.524306	7.67165e-06
719	OTU584	Poorly.Characterized	-0.523644	7.93075e-06		719	OTU584	Poorly.Characterized	-0.523644	7.93075e-06
720	OTU2030	Glycan.Biosynthesis.and.Metabolism	0.523604	7.93636e-06		720	OTU2030	Glycan.Biosynthesis.and.Metabolism	0.523604	7.93636e-06
721	OTU1996	Endocrine.System	0.522893	8.22488e-06		721	OTU1996	Endocrine.System	0.522893	8.22488e-06
722	OTU224	Immune.System	0.522816	8.2466e-06		722	OTU224	Immune.System	0.522816	8.2466e-06
723	OTU2096	Amino.Acid.Metabolism	-0.522625	8.31744e-06		723	OTU2096	Amino.Acid.Metabolism	-0.522625	8.31744e-06
724	OTU864	Infectious.Diseases	0.522012	8.57499e-06		724	OTU864	Infectious.Diseases	0.522012	8.57499e-06
725	OTU82	Membrane.Transport	-0.52169	8.708e-06		725	OTU82	Membrane.Transport	-0.52169	8.708e-06
726	OTU264	Enzyme.Families	-0.52161	8.73209e-06		726	OTU264	Enzyme.Families	-0.52161	8.73209e-06
727	OTU1539	Neurodegenerative.Diseases	-0.521538	8.75273e-06		727	OTU1539	Neurodegenerative.Diseases	-0.521538	8.75273e-06
728	OTU1339	Excretory.System	-0.520994	8.99057e-06		728	OTU1339	Excretory.System	-0.520994	8.99057e-06
729	OTU390	Membrane.Transport	-0.520505	9.20842e-06		729	OTU390	Membrane.Transport	-0.520505	9.20842e-06
730	OTU482	Biosynthesis.of.Other.Secondary.Metabolites	0.520019	9.43005e-06		730	OTU482	Biosynthesis.of.Other.Secondary.Metabolites	0.520019	9.43005e-06
731	OTU777	Biosynthesis.of.Other.Secondary.Metabolites	0.519765	9.54128e-06		731	OTU777	Biosynthesis.of.Other.Secondary.Metabolites	0.519765	9.54128e-06
732	OTU1304	Amino.Acid.Metabolism	0.518848	9.98941e-06		732	OTU1304	Amino.Acid.Metabolism	0.518848	9.98941e-06
733	OTU777	Folding..Sorting.and.Degradation	0.518623	1.00916e-05		733	OTU777	Folding..Sorting.and.Degradation	0.518623	1.00916e-05
734	OTU1304	Metabolism.of.Terpenoids.and.Polyketides	0.51828	1.02575e-05		734	OTU1304	Metabolism.of.Terpenoids.and.Polyketides	0.51828	1.02575e-05
735	OTU390	Excretory.System	-0.518088	1.03449e-05		735	OTU390	Excretory.System	-0.518088	1.03449e-05
736	OTU1304	Glycan.Biosynthesis.and.Metabolism	0.518004	1.03756e-05		736	OTU1304	Glycan.Biosynthesis.and.Metabolism	0.518004	1.03756e-05
737	OTU1894	Signal.Transduction	-0.517589	1.05843e-05		737	OTU1894	Signal.Transduction	-0.517589	1.05843e-05
738	OTU1320	Cancers	0.516564	1.11387e-05		738	OTU1320	Cancers	0.516564	1.11387e-05
739	OTU264	Folding..Sorting.and.Degradation	-0.516432	1.11989e-05		739	OTU264	Folding..Sorting.and.Degradation	-0.516432	1.11989e-05
740	OTU1106	Cell.Growth.and.Death	0.515483	1.17385e-05		740	OTU1106	Cell.Growth.and.Death	0.515483	1.17385e-05
741	OTU390	Endocrine.System	0.515122	1.19396e-05		741	OTU390	Endocrine.System	0.515122	1.19396e-05
742	OTU2143	Environmental.Adaptation	0.514786	1.21294e-05		742	OTU2143	Environmental.Adaptation	0.514786	1.21294e-05
743	OTU2336	Cancers	0.514339	1.23911e-05		743	OTU2336	Cancers	0.514339	1.23911e-05
744	OTU1921	Enzyme.Families	0.514108	1.252e-05		744	OTU1921	Enzyme.Families	0.514108	1.252e-05
745	OTU1497	Excretory.System	-0.513198	1.30924e-05		745	OTU1497	Excretory.System	-0.513198	1.30924e-05
746	OTU530	Cancers	0.512969	1.3227e-05		746	OTU530	Cancers	0.512969	1.3227e-05
747	OTU405	Transport.and.Catabolism	0.512767	1.33451e-05		747	OTU405	Transport.and.Catabolism	0.512767	1.33451e-05
748	OTU1539	Glycan.Biosynthesis.and.Metabolism	0.512237	1.36878e-05		748	OTU1539	Glycan.Biosynthesis.and.Metabolism	0.512237	1.36878e-05
749	OTU1813	Environmental.Adaptation	0.512106	1.37601e-05		749	OTU1813	Environmental.Adaptation	0.512106	1.37601e-05
750	OTU82	Immune.System	0.511935	1.38606e-05		750	OTU82	Immune.System	0.511935	1.38606e-05
751	OTU482	Enzyme.Families	0.511612	1.40693e-05		751	OTU482	Enzyme.Families	0.511612	1.40693e-05
752	OTU2143	Biosynthesis.of.Other.Secondary.Metabolites	0.511305	1.4269e-05		752	OTU2143	Biosynthesis.of.Other.Secondary.Metabolites	0.511305	1.4269e-05
753	OTU2030	Amino.Acid.Metabolism	0.511259	1.42828e-05		753	OTU2030	Amino.Acid.Metabolism	0.511259	1.42828e-05
754	OTU482	Excretory.System	-0.510674	1.46889e-05		754	OTU482	Excretory.System	-0.510674	1.46889e-05
755	OTU1539	Metabolism.of.Terpenoids.and.Polyketides	0.51058	1.47388e-05		755	OTU1539	Metabolism.of.Terpenoids.and.Polyketides	0.51058	1.47388e-05
756	OTU1909	Infectious.Diseases	-0.510506	1.47737e-05		756	OTU1909	Infectious.Diseases	-0.510506	1.47737e-05
757	OTU1996	Transport.and.Catabolism	0.510307	1.49022e-05		757	OTU1996	Transport.and.Catabolism	0.510307	1.49022e-05
758	OTU142	Lipid.Metabolism	-0.510211	1.49546e-05		758	OTU142	Lipid.Metabolism	-0.510211	1.49546e-05
759	OTU530	Environmental.Adaptation	0.509715	1.53099e-05		759	OTU530	Environmental.Adaptation	0.509715	1.53099e-05
760	OTU2204	Metabolism	0.509621	1.53613e-05		760	OTU2204	Metabolism	0.509621	1.53613e-05
761	OTU2336	Poorly.Characterized	-0.509449	1.54738e-05		761	OTU2336	Poorly.Characterized	-0.509449	1.54738e-05
762	OTU777	Signal.Transduction	-0.508928	1.58608e-05		762	OTU777	Signal.Transduction	-0.508928	1.58608e-05
763	OTU41	Metabolism	0.508864	1.58905e-05		763	OTU41	Metabolism	0.508864	1.58905e-05
764	OTU264	Environmental.Adaptation	-0.508409	1.62334e-05		764	OTU264	Environmental.Adaptation	-0.508409	1.62334e-05
765	OTU1125	Amino.Acid.Metabolism	0.508321	1.62804e-05		765	OTU1125	Amino.Acid.Metabolism	0.508321	1.62804e-05
766	OTU2339	Metabolism.of.Terpenoids.and.Polyketides	0.508299	1.62804e-05		766	OTU2339	Metabolism.of.Terpenoids.and.Polyketides	0.508299	1.62804e-05
767	OTU2360	Signal.Transduction	0.508092	1.64269e-05		767	OTU2360	Signal.Transduction	0.508092	1.64269e-05
768	OTU78	Carbohydrate.Metabolism	0.507887	1.65738e-05		768	OTU78	Carbohydrate.Metabolism	0.507887	1.65738e-05
769	OTU1396	Neurodegenerative.Diseases	-0.507822	1.66061e-05		769	OTU1396	Neurodegenerative.Diseases	-0.507822	1.66061e-05
770	OTU1497	Metabolism.of.Cofactors.and.Vitamins	0.507298	1.70215e-05		770	OTU1497	Metabolism.of.Cofactors.and.Vitamins	0.507298	1.70215e-05
771	OTU1975	Transport.and.Catabolism	0.506855	1.73766e-05		771	OTU1975	Transport.and.Catabolism	0.506855	1.73766e-05
772	OTU2360	Folding..Sorting.and.Degradation	-0.506211	1.79163e-05		772	OTU2360	Folding..Sorting.and.Degradation	-0.506211	1.79163e-05
773	OTU1106	Signal.Transduction	-0.506095	1.79955e-05		773	OTU1106	Signal.Transduction	-0.506095	1.79955e-05
774	OTU1497	Membrane.Transport	-0.506037	1.80243e-05		774	OTU1497	Membrane.Transport	-0.506037	1.80243e-05
775	OTU267	Genetic.Information.Processing	0.505558	1.84318e-05		775	OTU267	Genetic.Information.Processing	0.505558	1.84318e-05
776	OTU1339	Endocrine.System	0.50537	1.85791e-05		776	OTU1339	Endocrine.System	0.50537	1.85791e-05
777	OTU864	Amino.Acid.Metabolism	-0.504231	1.96034e-05		777	OTU864	Amino.Acid.Metabolism	-0.504231	1.96034e-05
778	OTU1308	Carbohydrate.Metabolism	0.504228	1.96034e-05		778	OTU1308	Carbohydrate.Metabolism	0.504228	1.96034e-05
779	OTU1921	Transcription	-0.502957	2.0837e-05		779	OTU1921	Transcription	-0.502957	2.0837e-05
780	OTU2204	Genetic.Information.Processing	0.502734	2.10382e-05		780	OTU2204	Genetic.Information.Processing	0.502734	2.10382e-05
781	OTU1396	Infectious.Diseases	-0.502583	2.11673e-05		781	OTU1396	Infectious.Diseases	-0.502583	2.11673e-05
782	OTU41	Membrane.Transport	0.501971	2.17815e-05		782	OTU41	Membrane.Transport	0.501971	2.17815e-05
783	OTU2096	Infectious.Diseases	0.501559	2.21948e-05		783	OTU2096	Infectious.Diseases	0.501559	2.21948e-05
784	OTU584	Neurodegenerative.Diseases	-0.501247	2.25058e-05		784	OTU584	Neurodegenerative.Diseases	-0.501247	2.25058e-05
785	OTU530	Lipid.Metabolism	-0.500858	2.29063e-05		785	OTU530	Lipid.Metabolism	-0.500858	2.29063e-05
786	OTU41	Neurodegenerative.Diseases	0.50073	2.30197e-05		786	OTU41	Neurodegenerative.Diseases	0.50073	2.30197e-05
787	OTU1705	Genetic.Information.Processing	-0.500491	2.32596e-05		787	OTU1705	Genetic.Information.Processing	-0.500491	2.32596e-05
788	OTU1996	Excretory.System	-0.499703	2.41345e-05		788	OTU1996	Excretory.System	-0.499703	2.41345e-05
789	OTU1996	Immune.System	0.499542	2.42927e-05		789	OTU1996	Immune.System	0.499542	2.42927e-05
790	OTU2030	Transport.and.Catabolism	0.498882	2.50491e-05		790	OTU2030	Transport.and.Catabolism	0.498882	2.50491e-05
791	OTU264	Membrane.Transport	0.498344	2.56755e-05		791	OTU264	Membrane.Transport	0.498344	2.56755e-05
792	OTU41	Digestive.System	-0.497612	2.65637e-05		792	OTU41	Digestive.System	-0.497612	2.65637e-05
793	OTU602	Cancers	0.497095	2.71705e-05		793	OTU602	Cancers	0.497095	2.71705e-05
794	OTU1488	Nervous.System	0.497089	2.71705e-05		794	OTU1488	Nervous.System	0.497089	2.71705e-05
795	OTU530	Replication.and.Repair	0.496276	2.82161e-05		795	OTU530	Replication.and.Repair	0.496276	2.82161e-05
796	OTU2204	Neurodegenerative.Diseases	0.495736	2.89192e-05		796	OTU2204	Neurodegenerative.Diseases	0.495736	2.89192e-05
797	OTU224	Energy.Metabolism	0.495709	2.89198e-05		797	OTU224	Energy.Metabolism	0.495709	2.89198e-05
798	OTU1913	Immune.System	0.49549	2.9188e-05		798	OTU1913	Immune.System	0.49549	2.9188e-05
799	OTU480	Metabolism	-0.494982	2.98665e-05		799	OTU480	Metabolism	-0.494982	2.98665e-05
800	OTU2096	Poorly.Characterized	0.494887	2.99651e-05		800	OTU2096	Poorly.Characterized	0.494887	2.99651e-05
801	OTU480	Metabolism.of.Cofactors.and.Vitamins	0.494628	3.02999e-05		801	OTU480	Metabolism.of.Cofactors.and.Vitamins	0.494628	3.02999e-05
802	OTU1913	Endocrine.System	0.494484	3.04711e-05		802	OTU1913	Endocrine.System	0.494484	3.04711e-05
803	OTU530	Neurodegenerative.Diseases	-0.494042	3.10801e-05		803	OTU530	Neurodegenerative.Diseases	-0.494042	3.10801e-05
804	OTU2339	Energy.Metabolism	0.493748	3.14787e-05		804	OTU2339	Energy.Metabolism	0.493748	3.14787e-05
805	OTU1913	Excretory.System	-0.493672	3.15528e-05		805	OTU1913	Excretory.System	-0.493672	3.15528e-05
806	OTU1320	Neurodegenerative.Diseases	-0.493433	3.18735e-05		806	OTU1320	Neurodegenerative.Diseases	-0.493433	3.18735e-05
807	OTU2143	Neurodegenerative.Diseases	-0.492815	3.27805e-05		807	OTU2143	Neurodegenerative.Diseases	-0.492815	3.27805e-05
808	OTU380	Transport.and.Catabolism	0.492672	3.29628e-05		808	OTU380	Transport.and.Catabolism	0.492672	3.29628e-05
809	OTU1154	Glycan.Biosynthesis.and.Metabolism	0.492505	3.31842e-05		809	OTU1154	Glycan.Biosynthesis.and.Metabolism	0.492505	3.31842e-05
810	OTU480	Digestive.System	0.492227	3.35813e-05		810	OTU480	Digestive.System	0.492227	3.35813e-05
811	OTU657	Cell.Growth.and.Death	-0.491948	3.39862e-05		811	OTU657	Cell.Growth.and.Death	-0.491948	3.39862e-05
812	OTU777	Infectious.Diseases	-0.491675	3.43846e-05		812	OTU777	Infectious.Diseases	-0.491675	3.43846e-05
813	OTU1154	Metabolism.of.Terpenoids.and.Polyketides	0.490713	3.59359e-05		813	OTU1154	Metabolism.of.Terpenoids.and.Polyketides	0.490713	3.59359e-05
814	OTU1913	Genetic.Information.Processing	-0.489939	3.72229e-05		814	OTU1913	Genetic.Information.Processing	-0.489939	3.72229e-05
815	OTU143	Neurodegenerative.Diseases	-0.489615	3.77476e-05		815	OTU143	Neurodegenerative.Diseases	-0.489615	3.77476e-05
816	OTU224	Membrane.Transport	-0.489269	3.83171e-05		816	OTU224	Membrane.Transport	-0.489269	3.83171e-05
817	OTU2143	Enzyme.Families	0.488995	3.87659e-05		817	OTU2143	Enzyme.Families	0.488995	3.87659e-05
818	OTU777	Xenobiotics.Biodegradation.and.Metabolism	-0.488685	3.92846e-05		818	OTU777	Xenobiotics.Biodegradation.and.Metabolism	-0.488685	3.92846e-05
819	OTU657	Enzyme.Families	-0.488634	3.93299e-05		819	OTU657	Enzyme.Families	-0.488634	3.93299e-05
820	OTU1488	Poorly.Characterized	-0.488068	4.03337e-05		820	OTU1488	Poorly.Characterized	-0.488068	4.03337e-05
821	OTU1953	Infectious.Diseases	0.488017	4.03806e-05		821	OTU1953	Infectious.Diseases	0.488017	4.03806e-05
822	OTU602	Lipid.Metabolism	-0.487576	4.11708e-05		822	OTU602	Lipid.Metabolism	-0.487576	4.11708e-05
823	OTU2327	Neurodegenerative.Diseases	-0.486951	4.23358e-05		823	OTU2327	Neurodegenerative.Diseases	-0.486951	4.23358e-05
824	OTU142	Nervous.System	0.486831	4.25215e-05		824	OTU142	Nervous.System	0.486831	4.25215e-05
825	OTU2015	Excretory.System	0.486555	4.30176e-05		825	OTU2015	Excretory.System	0.486555	4.30176e-05
826	OTU864	Environmental.Adaptation	-0.4864	4.32761e-05		826	OTU864	Environmental.Adaptation	-0.4864	4.32761e-05
827	OTU82	Energy.Metabolism	0.485772	4.45023e-05		827	OTU82	Energy.Metabolism	0.485772	4.45023e-05
828	OTU1953	Neurodegenerative.Diseases	0.485734	4.45263e-05		828	OTU1953	Neurodegenerative.Diseases	0.485734	4.45263e-05
829	OTU2114	Digestive.System	0.485082	4.58376e-05		829	OTU2114	Digestive.System	0.485082	4.58376e-05
830	OTU2360	Membrane.Transport	0.484969	4.60205e-05		830	OTU2360	Membrane.Transport	0.484969	4.60205e-05
831	OTU405	Energy.Metabolism	0.484804	4.63173e-05		831	OTU405	Energy.Metabolism	0.484804	4.63173e-05
832	OTU2096	Energy.Metabolism	-0.484656	4.65804e-05		832	OTU2096	Energy.Metabolism	-0.484656	4.65804e-05
833	OTU657	Energy.Metabolism	-0.484531	4.67927e-05		833	OTU657	Energy.Metabolism	-0.484531	4.67927e-05
834	OTU1909	Neurodegenerative.Diseases	-0.484458	4.68945e-05		834	OTU1909	Neurodegenerative.Diseases	-0.484458	4.68945e-05
835	OTU41	Metabolism.of.Cofactors.and.Vitamins	-0.48418	4.74435e-05		835	OTU41	Metabolism.of.Cofactors.and.Vitamins	-0.48418	4.74435e-05
836	OTU1339	Immune.System	0.483597	4.86772e-05		836	OTU1339	Immune.System	0.483597	4.86772e-05
837	OTU380	Endocrine.System	0.483454	4.89413e-05		837	OTU380	Endocrine.System	0.483454	4.89413e-05
838	OTU2096	Folding..Sorting.and.Degradation	-0.483275	4.92872e-05		838	OTU2096	Folding..Sorting.and.Degradation	-0.483275	4.92872e-05
839	OTU1106	Neurodegenerative.Diseases	-0.482885	5.01179e-05		839	OTU1106	Neurodegenerative.Diseases	-0.482885	5.01179e-05
840	OTU530	Nucleotide.Metabolism	0.482449	5.1071e-05		840	OTU530	Nucleotide.Metabolism	0.482449	5.1071e-05
841	OTU1154	Amino.Acid.Metabolism	0.482277	5.14143e-05		841	OTU1154	Amino.Acid.Metabolism	0.482277	5.14143e-05
842	OTU1320	Infectious.Diseases	-0.482237	5.14466e-05		842	OTU1320	Infectious.Diseases	-0.482237	5.14466e-05
843	OTU1398	Neurodegenerative.Diseases	-0.481598	5.29114e-05		843	OTU1398	Neurodegenerative.Diseases	-0.481598	5.29114e-05
844	OTU1953	Poorly.Characterized	0.481425	5.32693e-05		844	OTU1953	Poorly.Characterized	0.481425	5.32693e-05
845	OTU1497	Transport.and.Catabolism	0.481288	5.35413e-05		845	OTU1497	Transport.and.Catabolism	0.481288	5.35413e-05
846	OTU2336	Replication.and.Repair	0.481045	5.40739e-05		846	OTU2336	Replication.and.Repair	0.481045	5.40739e-05
847	OTU2015	Immune.System	-0.480567	5.52036e-05		847	OTU2015	Immune.System	-0.480567	5.52036e-05
848	OTU264	Signal.Transduction	0.479226	5.86074e-05		848	OTU264	Signal.Transduction	0.479226	5.86074e-05
849	OTU1894	Enzyme.Families	0.478436	6.06765e-05		849	OTU1894	Enzyme.Families	0.478436	6.06765e-05
850	OTU1996	Membrane.Transport	-0.477641	6.28231e-05		850	OTU1996	Membrane.Transport	-0.477641	6.28231e-05
851	OTU1909	Enzyme.Families	0.477562	6.28282e-05		851	OTU1909	Enzyme.Families	0.477562	6.28282e-05
852	OTU2096	Genetic.Information.Processing	0.477575	6.28282e-05		852	OTU2096	Genetic.Information.Processing	0.477575	6.28282e-05
853	OTU602	Poorly.Characterized	-0.477605	6.28282e-05		853	OTU602	Poorly.Characterized	-0.477605	6.28282e-05
854	OTU1396	Poorly.Characterized	-0.477521	6.28704e-05		854	OTU1396	Poorly.Characterized	-0.477521	6.28704e-05
855	OTU390	Metabolism.of.Cofactors.and.Vitamins	0.47675	6.50205e-05		855	OTU390	Metabolism.of.Cofactors.and.Vitamins	0.47675	6.50205e-05
856	OTU264	Glycan.Biosynthesis.and.Metabolism	-0.476268	6.63697e-05		856	OTU264	Glycan.Biosynthesis.and.Metabolism	-0.476268	6.63697e-05
857	OTU264	Excretory.System	0.475641	6.8188e-05		857	OTU264	Excretory.System	0.475641	6.8188e-05
858	OTU777	Metabolism.of.Other.Amino.Acids	0.475484	6.85903e-05		858	OTU777	Metabolism.of.Other.Amino.Acids	0.475484	6.85903e-05
859	OTU1339	Transport.and.Catabolism	0.474397	7.193e-05		859	OTU1339	Transport.and.Catabolism	0.474397	7.193e-05
860	OTU405	Folding..Sorting.and.Degradation	0.474041	7.30002e-05		860	OTU405	Folding..Sorting.and.Degradation	0.474041	7.30002e-05
861	OTU1705	Neurodegenerative.Diseases	-0.473696	7.39621e-05		861	OTU1705	Neurodegenerative.Diseases	-0.473696	7.39621e-05
862	OTU1398	Signal.Transduction	-0.473713	7.39621e-05		862	OTU1398	Signal.Transduction	-0.473713	7.39621e-05
863	OTU1398	Genetic.Information.Processing	-0.473617	7.41378e-05		863	OTU1398	Genetic.Information.Processing	-0.473617	7.41378e-05
864	OTU1562	Transcription	0.473283	7.51619e-05		864	OTU1562	Transcription	0.473283	7.51619e-05
865	OTU2015	Glycan.Biosynthesis.and.Metabolism	-0.472625	7.7309e-05		865	OTU2015	Glycan.Biosynthesis.and.Metabolism	-0.472625	7.7309e-05
866	OTU1562	Neurodegenerative.Diseases	0.472513	7.76068e-05		866	OTU1562	Neurodegenerative.Diseases	0.472513	7.76068e-05
867	OTU380	Immune.System	0.472478	7.76361e-05		867	OTU380	Immune.System	0.472478	7.76361e-05
868	OTU82	Excretory.System	-0.472057	7.90104e-05		868	OTU82	Excretory.System	-0.472057	7.90104e-05
869	OTU530	Nervous.System	0.471925	7.93863e-05		869	OTU530	Nervous.System	0.471925	7.93863e-05
870	OTU264	Metabolism.of.Cofactors.and.Vitamins	-0.471396	8.11767e-05		870	OTU264	Metabolism.of.Cofactors.and.Vitamins	-0.471396	8.11767e-05
871	OTU2339	Glycan.Biosynthesis.and.Metabolism	0.471357	8.1225e-05		871	OTU2339	Glycan.Biosynthesis.and.Metabolism	0.471357	8.1225e-05
872	OTU2336	Nucleotide.Metabolism	0.471283	8.13981e-05		872	OTU2336	Nucleotide.Metabolism	0.471283	8.13981e-05
873	OTU1488	Replication.and.Repair	0.471232	8.14863e-05		873	OTU1488	Replication.and.Repair	0.471232	8.14863e-05
874	OTU2096	Metabolism	0.471176	8.15977e-05		874	OTU2096	Metabolism	0.471176	8.15977e-05
875	OTU1813	Transport.and.Catabolism	0.470584	8.36684e-05		875	OTU1813	Transport.and.Catabolism	0.470584	8.36684e-05
876	OTU1304	Energy.Metabolism	0.470533	8.37603e-05		876	OTU1304	Energy.Metabolism	0.470533	8.37603e-05
877	OTU2015	Biosynthesis.of.Other.Secondary.Metabolites	-0.469695	8.68185e-05		877	OTU2015	Biosynthesis.of.Other.Secondary.Metabolites	-0.469695	8.68185e-05
878	OTU390	Metabolism	-0.469143	8.88546e-05		878	OTU390	Metabolism	-0.469143	8.88546e-05
879	OTU1320	Lipid.Metabolism	-0.469111	8.88773e-05		879	OTU1320	Lipid.Metabolism	-0.469111	8.88773e-05
880	OTU1304	Transport.and.Catabolism	0.468926	8.95038e-05		880	OTU1304	Transport.and.Catabolism	0.468926	8.95038e-05
881	OTU1497	Digestive.System	0.468647	9.05059e-05		881	OTU1497	Digestive.System	0.468647	9.05059e-05
882	OTU2030	Energy.Metabolism	0.468173	9.23049e-05		882	OTU2030	Energy.Metabolism	0.468173	9.23049e-05
883	OTU1975	Energy.Metabolism	0.468046	9.27145e-05		883	OTU1975	Energy.Metabolism	0.468046	9.27145e-05
884	OTU1398	Nervous.System	0.467534	9.47127e-05		884	OTU1398	Nervous.System	0.467534	9.47127e-05
885	OTU1975	Folding..Sorting.and.Degradation	0.467224	9.58969e-05		885	OTU1975	Folding..Sorting.and.Degradation	0.467224	9.58969e-05
886	OTU1304	Folding..Sorting.and.Degradation	0.465695	0.0001024		886	OTU1304	Folding..Sorting.and.Degradation	0.465695	0.0001024
887	OTU2204	Folding..Sorting.and.Degradation	-0.465632	0.000102567		887	OTU2204	Folding..Sorting.and.Degradation	-0.465632	0.000102567
888	OTU480	Energy.Metabolism	0.46537	0.000103625		888	OTU480	Energy.Metabolism	0.46537	0.000103625
889	OTU1913	Transport.and.Catabolism	0.464944	0.000105445		889	OTU1913	Transport.and.Catabolism	0.464944	0.000105445
890	OTU1921	Signal.Transduction	-0.464644	0.000106706		890	OTU1921	Signal.Transduction	-0.464644	0.000106706
891	OTU1497	Genetic.Information.Processing	-0.46412	0.000109035		891	OTU1497	Genetic.Information.Processing	-0.46412	0.000109035
892	OTU1562	Metabolism	0.464068	0.00010916		892	OTU1562	Metabolism	0.464068	0.00010916
893	OTU143	Metabolism	-0.463749	0.000110552		893	OTU143	Metabolism	-0.463749	0.000110552
894	OTU2015	Endocrine.System	-0.463604	0.000111128		894	OTU2015	Endocrine.System	-0.463604	0.000111128
895	OTU1953	Xenobiotics.Biodegradation.and.Metabolism	0.463465	0.000111669		895	OTU1953	Xenobiotics.Biodegradation.and.Metabolism	0.463465	0.000111669
896	OTU1488	Nucleotide.Metabolism	0.463176	0.000112948		896	OTU1488	Nucleotide.Metabolism	0.463176	0.000112948
897	OTU2096	Enzyme.Families	-0.463045	0.000113464		897	OTU2096	Enzyme.Families	-0.463045	0.000113464
898	OTU1913	Neurodegenerative.Diseases	-0.462704	0.000114951		898	OTU1913	Neurodegenerative.Diseases	-0.462704	0.000114951
899	OTU2114	Transport.and.Catabolism	0.462692	0.000114951		899	OTU2114	Transport.and.Catabolism	0.462692	0.000114951
900	OTU142	Poorly.Characterized	-0.462631	0.000115126		900	OTU142	Poorly.Characterized	-0.462631	0.000115126
901	OTU224	Digestive.System	0.461275	0.000121907		901	OTU224	Digestive.System	0.461275	0.000121907
902	OTU82	Metabolism.of.Cofactors.and.Vitamins	0.461216	0.000122084		902	OTU82	Metabolism.of.Cofactors.and.Vitamins	0.461216	0.000122084
903	OTU584	Nervous.System	0.460878	0.000123731		903	OTU584	Nervous.System	0.460878	0.000123731
904	OTU2143	Infectious.Diseases	-0.459609	0.000130492		904	OTU2143	Infectious.Diseases	-0.459609	0.000130492
905	OTU657	Metabolism.of.Terpenoids.and.Polyketides	-0.45945	0.00013124		905	OTU657	Metabolism.of.Terpenoids.and.Polyketides	-0.45945	0.00013124
906	OTU41	Glycan.Biosynthesis.and.Metabolism	-0.459124	0.00013293		906	OTU41	Glycan.Biosynthesis.and.Metabolism	-0.459124	0.00013293
907	OTU41	Metabolism.of.Terpenoids.and.Polyketides	-0.458982	0.000133589		907	OTU41	Metabolism.of.Terpenoids.and.Polyketides	-0.458982	0.000133589
908	OTU2177	Transcription	0.458915	0.000133827		908	OTU2177	Transcription	0.458915	0.000133827
909	OTU143	Membrane.Transport	-0.457711	0.000140706		909	OTU143	Membrane.Transport	-0.457711	0.000140706
910	OTU143	Metabolism.of.Cofactors.and.Vitamins	0.457114	0.000144002		910	OTU143	Metabolism.of.Cofactors.and.Vitamins	0.457114	0.000144002
911	OTU2360	Nucleotide.Metabolism	-0.457135	0.000144002		911	OTU2360	Nucleotide.Metabolism	-0.457135	0.000144002
912	OTU777	Neurodegenerative.Diseases	-0.45553	0.00015381		912	OTU777	Neurodegenerative.Diseases	-0.45553	0.00015381
913	OTU2030	Folding..Sorting.and.Degradation	0.455247	0.000155487		913	OTU2030	Folding..Sorting.and.Degradation	0.455247	0.000155487
914	OTU22	Infectious.Diseases	-0.455171	0.000155816		914	OTU22	Infectious.Diseases	-0.455171	0.000155816
915	OTU1084	Infectious.Diseases	0.453986	0.000163602		915	OTU1084	Infectious.Diseases	0.453986	0.000163602
916	OTU1813	Membrane.Transport	-0.453854	0.000164329		916	OTU1813	Membrane.Transport	-0.453854	0.000164329
917	OTU267	Transcription	0.453344	0.0001677		917	OTU267	Transcription	0.453344	0.0001677
918	OTU1909	Transcription	-0.452485	0.000173651		918	OTU1909	Transcription	-0.452485	0.000173651
919	OTU648	Excretory.System	-0.45225	0.000175173		919	OTU648	Excretory.System	-0.45225	0.000175173
920	OTU264	Digestive.System	-0.451876	0.000177731		920	OTU264	Digestive.System	-0.451876	0.000177731
921	OTU1705	Enzyme.Families	0.45053	0.00018777		921	OTU1705	Enzyme.Families	0.45053	0.00018777
922	OTU657	Infectious.Diseases	0.450408	0.000188523		922	OTU657	Infectious.Diseases	0.450408	0.000188523
923	OTU1429	Immune.System	-0.450246	0.000189576		923	OTU1429	Immune.System	-0.450246	0.000189576
924	OTU602	Infectious.Diseases	-0.45021	0.000189576		924	OTU602	Infectious.Diseases	-0.45021	0.000189576
925	OTU869	Transcription	0.450196	0.000189576		925	OTU869	Transcription	0.450196	0.000189576
926	OTU1539	Folding..Sorting.and.Degradation	0.450046	0.00019055		926	OTU1539	Folding..Sorting.and.Degradation	0.450046	0.00019055
927	OTU1562	Signal.Transduction	0.44995	0.000191102		927	OTU1562	Signal.Transduction	0.44995	0.000191102
928	OTU143	Digestive.System	0.449186	0.000197034		928	OTU143	Digestive.System	0.449186	0.000197034
929	OTU2360	Glycan.Biosynthesis.and.Metabolism	-0.449079	0.000197696		929	OTU2360	Glycan.Biosynthesis.and.Metabolism	-0.449079	0.000197696
930	OTU1953	Environmental.Adaptation	-0.44885	0.000199362		930	OTU1953	Environmental.Adaptation	-0.44885	0.000199362
931	OTU869	Cell.Growth.and.Death	-0.448651	0.000200792		931	OTU869	Cell.Growth.and.Death	-0.448651	0.000200792
932	OTU1953	Replication.and.Repair	-0.448593	0.00020106		932	OTU1953	Replication.and.Repair	-0.448593	0.00020106
933	OTU2327	Signal.Transduction	-0.448296	0.000203317		933	OTU2327	Signal.Transduction	-0.448296	0.000203317
934	OTU1913	Membrane.Transport	-0.448259	0.000203415		934	OTU1913	Membrane.Transport	-0.448259	0.000203415
935	OTU22	Cancers	0.448126	0.000204309		935	OTU22	Cancers	0.448126	0.000204309
936	OTU1996	Energy.Metabolism	0.447071	0.000213156		936	OTU1996	Energy.Metabolism	0.447071	0.000213156
937	OTU2339	Folding..Sorting.and.Degradation	0.446885	0.000214563		937	OTU2339	Folding..Sorting.and.Degradation	0.446885	0.000214563
938	OTU1894	Cancers	0.446833	0.00021479		938	OTU1894	Cancers	0.446833	0.00021479
939	OTU1975	Enzyme.Families	0.446659	0.000216076		939	OTU1975	Enzyme.Families	0.446659	0.000216076
940	OTU482	Infectious.Diseases	-0.446636	0.000216076		940	OTU482	Infectious.Diseases	-0.446636	0.000216076
941	OTU1909	Metabolism	-0.446446	0.00021753		941	OTU1909	Metabolism	-0.446446	0.00021753
942	OTU1813	Biosynthesis.of.Other.Secondary.Metabolites	0.446187	0.000219621		942	OTU1813	Biosynthesis.of.Other.Secondary.Metabolites	0.446187	0.000219621
943	OTU1339	Membrane.Transport	-0.445683	0.00022396		943	OTU1339	Membrane.Transport	-0.445683	0.00022396
944	OTU1497	Glycan.Biosynthesis.and.Metabolism	0.445417	0.000226172		944	OTU1497	Glycan.Biosynthesis.and.Metabolism	0.445417	0.000226172
945	OTU267	Neurodegenerative.Diseases	0.445282	0.000227184		945	OTU267	Neurodegenerative.Diseases	0.445282	0.000227184
946	OTU2114	Metabolism.of.Terpenoids.and.Polyketides	0.445015	0.000229438		946	OTU2114	Metabolism.of.Terpenoids.and.Polyketides	0.445015	0.000229438
947	OTU2336	Infectious.Diseases	-0.443828	0.000240555		947	OTU2336	Infectious.Diseases	-0.443828	0.000240555
948	OTU2327	Transcription	-0.443239	0.000246124		948	OTU2327	Transcription	-0.443239	0.000246124
949	OTU2015	Environmental.Adaptation	-0.442991	0.000248351		949	OTU2015	Environmental.Adaptation	-0.442991	0.000248351
950	OTU2030	Poorly.Characterized	-0.442821	0.000249806		950	OTU2030	Poorly.Characterized	-0.442821	0.000249806
951	OTU1894	Neurodegenerative.Diseases	-0.442695	0.00025082		951	OTU1894	Neurodegenerative.Diseases	-0.442695	0.00025082
952	OTU2015	Metabolism.of.Cofactors.and.Vitamins	-0.442451	0.000253047		952	OTU2015	Metabolism.of.Cofactors.and.Vitamins	-0.442451	0.000253047
953	OTU224	Metabolism.of.Terpenoids.and.Polyketides	0.441709	0.000260489		953	OTU224	Metabolism.of.Terpenoids.and.Polyketides	0.441709	0.000260489
954	OTU648	Neurodegenerative.Diseases	-0.44092	0.000268634		954	OTU648	Neurodegenerative.Diseases	-0.44092	0.000268634
955	OTU142	Cancers	0.440827	0.000269371		955	OTU142	Cancers	0.440827	0.000269371
956	OTU264	Amino.Acid.Metabolism	-0.44075	0.000269863		956	OTU264	Amino.Acid.Metabolism	-0.44075	0.000269863
957	OTU1497	Metabolism.of.Terpenoids.and.Polyketides	0.440729	0.000269863		957	OTU1497	Metabolism.of.Terpenoids.and.Polyketides	0.440729	0.000269863
958	OTU380	Membrane.Transport	-0.440422	0.000272941		958	OTU380	Membrane.Transport	-0.440422	0.000272941
959	OTU390	Energy.Metabolism	0.439779	0.000279796		959	OTU390	Energy.Metabolism	0.439779	0.000279796
960	OTU1913	Metabolism.of.Cofactors.and.Vitamins	0.439689	0.000280521		960	OTU1913	Metabolism.of.Cofactors.and.Vitamins	0.439689	0.000280521
961	OTU1497	Energy.Metabolism	0.439662	0.000280527		961	OTU1497	Energy.Metabolism	0.439662	0.000280527
962	OTU480	Glycan.Biosynthesis.and.Metabolism	0.439592	0.000281025		962	OTU480	Glycan.Biosynthesis.and.Metabolism	0.439592	0.000281025
963	OTU480	Metabolism.of.Terpenoids.and.Polyketides	0.439238	0.000284755		963	OTU480	Metabolism.of.Terpenoids.and.Polyketides	0.439238	0.000284755
964	OTU224	Nervous.System	0.438916	0.000288151		964	OTU224	Nervous.System	0.438916	0.000288151
965	OTU2015	Membrane.Transport	0.438673	0.000290669		965	OTU2015	Membrane.Transport	0.438673	0.000290669
966	OTU2015	Digestive.System	-0.438391	0.000293672		966	OTU2015	Digestive.System	-0.438391	0.000293672
967	OTU264	Metabolic.Diseases	-0.438129	0.000296452		967	OTU264	Metabolic.Diseases	-0.438129	0.000296452
968	OTU264	Biosynthesis.of.Other.Secondary.Metabolites	-0.438017	0.000297481		968	OTU264	Biosynthesis.of.Other.Secondary.Metabolites	-0.438017	0.000297481
969	OTU2204	Nervous.System	-0.437897	0.000298591		969	OTU2204	Nervous.System	-0.437897	0.000298591
970	OTU1813	Poorly.Characterized	-0.437262	0.000305942		970	OTU1813	Poorly.Characterized	-0.437262	0.000305942
971	OTU648	Immune.System	0.437052	0.000308194		971	OTU648	Immune.System	0.437052	0.000308194
972	OTU2015	Transport.and.Catabolism	-0.436977	0.000308803		972	OTU2015	Transport.and.Catabolism	-0.436977	0.000308803
973	OTU1398	Cell.Growth.and.Death	0.436507	0.000314304		973	OTU1398	Cell.Growth.and.Death	0.436507	0.000314304
974	OTU530	Poorly.Characterized	-0.435753	0.000323528		974	OTU530	Poorly.Characterized	-0.435753	0.000323528
975	OTU864	Biosynthesis.of.Other.Secondary.Metabolites	-0.435528	0.000326105		975	OTU864	Biosynthesis.of.Other.Secondary.Metabolites	-0.435528	0.000326105
976	OTU2360	Infectious.Diseases	0.435106	0.000331265		976	OTU2360	Infectious.Diseases	0.435106	0.000331265
977	OTU2114	Glycan.Biosynthesis.and.Metabolism	0.434769	0.000335369		977	OTU2114	Glycan.Biosynthesis.and.Metabolism	0.434769	0.000335369
978	OTU648	Transport.and.Catabolism	0.434722	0.000335648		978	OTU648	Transport.and.Catabolism	0.434722	0.000335648
979	OTU482	Neurodegenerative.Diseases	-0.43451	0.000338122		979	OTU482	Neurodegenerative.Diseases	-0.43451	0.000338122
980	OTU1562	Genetic.Information.Processing	0.434226	0.000341597		980	OTU1562	Genetic.Information.Processing	0.434226	0.000341597
981	OTU584	Infectious.Diseases	-0.434024	0.000343979		981	OTU584	Infectious.Diseases	-0.434024	0.000343979
982	OTU482	Xenobiotics.Biodegradation.and.Metabolism	-0.433944	0.000344707		982	OTU482	Xenobiotics.Biodegradation.and.Metabolism	-0.433944	0.000344707
983	OTU1705	Signal.Transduction	-0.433769	0.00034674		983	OTU1705	Signal.Transduction	-0.433769	0.00034674
984	OTU1125	Transport.and.Catabolism	0.433489	0.000350231		984	OTU1125	Transport.and.Catabolism	0.433489	0.000350231
985	OTU1396	Lipid.Metabolism	-0.432636	0.000361833		985	OTU1396	Lipid.Metabolism	-0.432636	0.000361833
986	OTU2360	Metabolic.Diseases	-0.432469	0.000363846		986	OTU2360	Metabolic.Diseases	-0.432469	0.000363846
987	OTU1813	Amino.Acid.Metabolism	0.432404	0.000364406		987	OTU1813	Amino.Acid.Metabolism	0.432404	0.000364406
988	OTU224	Amino.Acid.Metabolism	0.432115	0.000368184		988	OTU224	Amino.Acid.Metabolism	0.432115	0.000368184
989	OTU777	Energy.Metabolism	0.43199	0.000369401		989	OTU777	Energy.Metabolism	0.43199	0.000369401
990	OTU1913	Metabolism	-0.431979	0.000369401		990	OTU1913	Metabolism	-0.431979	0.000369401
991	OTU1705	Transcription	-0.431801	0.000371612		991	OTU1705	Transcription	-0.431801	0.000371612
992	OTU2360	Metabolism.of.Cofactors.and.Vitamins	-0.431713	0.000372528		992	OTU2360	Metabolism.of.Cofactors.and.Vitamins	-0.431713	0.000372528
993	OTU405	Transcription	-0.430939	0.000383598		993	OTU405	Transcription	-0.430939	0.000383598
994	OTU1813	Endocrine.System	0.430646	0.00038762		994	OTU1813	Endocrine.System	0.430646	0.00038762
995	OTU2339	Enzyme.Families	0.429753	0.000400964		995	OTU2339	Enzyme.Families	0.429753	0.000400964
996	OTU1894	Poorly.Characterized	-0.429591	0.000403095		996	OTU1894	Poorly.Characterized	-0.429591	0.000403095
997	OTU390	Glycan.Biosynthesis.and.Metabolism	0.429481	0.000404415		997	OTU390	Glycan.Biosynthesis.and.Metabolism	0.429481	0.000404415
998	OTU1913	Signaling.Molecules.and.Interaction	-0.429025	0.000411232		998	OTU1913	Signaling.Molecules.and.Interaction	-0.429025	0.000411232
999	OTU267	Enzyme.Families	-0.428357	0.000421615		999	OTU267	Enzyme.Families	-0.428357	0.000421615
1000	OTU1304	Signal.Transduction	-0.428176	0.000424155		1000	OTU1304	Signal.Transduction	-0.428176	0.000424155
1001	OTU2327	Enzyme.Families	0.42694	0.000444372		1001	OTU2327	Enzyme.Families	0.42694	0.000444372
1002	OTU82	Glycan.Biosynthesis.and.Metabolism	0.426921	0.000444372		1002	OTU82	Glycan.Biosynthesis.and.Metabolism	0.426921	0.000444372
1003	OTU78	Cellular.Processes.and.Signaling	-0.426814	0.000445764		1003	OTU78	Cellular.Processes.and.Signaling	-0.426814	0.000445764
1004	OTU1813	Excretory.System	-0.426614	0.000448764		1004	OTU1813	Excretory.System	-0.426614	0.000448764
1005	OTU2096	Signal.Transduction	0.426476	0.000450718		1005	OTU2096	Signal.Transduction	0.426476	0.000450718
1006	OTU1488	Infectious.Diseases	-0.426192	0.000455233		1006	OTU1488	Infectious.Diseases	-0.426192	0.000455233
1007	OTU1813	Energy.Metabolism	0.425977	0.000458554		1007	OTU1813	Energy.Metabolism	0.425977	0.000458554
1008	OTU1304	Poorly.Characterized	-0.425546	0.000465751		1008	OTU1304	Poorly.Characterized	-0.425546	0.000465751
1009	OTU267	Signal.Transduction	0.425397	0.000467962		1009	OTU267	Signal.Transduction	0.425397	0.000467962
1010	OTU1154	Energy.Metabolism	0.425193	0.00047119		1010	OTU1154	Energy.Metabolism	0.425193	0.00047119
1011	OTU648	Endocrine.System	0.424914	0.000475482		1011	OTU648	Endocrine.System	0.424914	0.000475482
1012	OTU1398	Transcription	-0.424905	0.000475482		1012	OTU1398	Transcription	-0.424905	0.000475482
1013	OTU2002	Immune.System	-0.424478	0.000482842		1013	OTU2002	Immune.System	-0.424478	0.000482842
1014	OTU1996	Digestive.System	0.423768	0.000494687		1014	OTU1996	Digestive.System	0.423768	0.000494687
1015	OTU41	Energy.Metabolism	-0.42379	0.000494687		1015	OTU41	Energy.Metabolism	-0.42379	0.000494687
1016	OTU1231	Excretory.System	-0.423781	0.000494687		1016	OTU1231	Excretory.System	-0.423781	0.000494687
1017	OTU1813	Immune.System	0.423565	0.00049805		1017	OTU1813	Immune.System	0.423565	0.00049805
1018	OTU2096	Transcription	0.423383	0.000501027		1018	OTU2096	Transcription	0.423383	0.000501027
1019	OTU2360	Replication.and.Repair	-0.423335	0.000501454		1019	OTU2360	Replication.and.Repair	-0.423335	0.000501454
1020	OTU82	Metabolism.of.Terpenoids.and.Polyketides	0.423139	0.00050472		1020	OTU82	Metabolism.of.Terpenoids.and.Polyketides	0.423139	0.00050472
1021	OTU2177	Genetic.Information.Processing	0.422651	0.000513711		1021	OTU2177	Genetic.Information.Processing	0.422651	0.000513711
1022	OTU390	Digestive.System	0.421955	0.000526982		1022	OTU390	Digestive.System	0.421955	0.000526982
1023	OTU1894	Cell.Growth.and.Death	0.420768	0.000550708		1023	OTU1894	Cell.Growth.and.Death	0.420768	0.000550708
1024	OTU224	Folding..Sorting.and.Degradation	0.4205	0.000555785		1024	OTU224	Folding..Sorting.and.Degradation	0.4205	0.000555785
1025	OTU82	Digestive.System	0.419277	0.000581507		1025	OTU82	Digestive.System	0.419277	0.000581507
1026	OTU657	Folding..Sorting.and.Degradation	-0.419148	0.000583754		1026	OTU657	Folding..Sorting.and.Degradation	-0.419148	0.000583754
1027	OTU2360	Biosynthesis.of.Other.Secondary.Metabolites	-0.418994	0.000586597		1027	OTU2360	Biosynthesis.of.Other.Secondary.Metabolites	-0.418994	0.000586597
1028	OTU1562	Cell.Growth.and.Death	-0.418763	0.000591133		1028	OTU1562	Cell.Growth.and.Death	-0.418763	0.000591133
1029	OTU1953	Nucleotide.Metabolism	-0.418638	0.000593339		1029	OTU1953	Nucleotide.Metabolism	-0.418638	0.000593339
1030	OTU143	Transport.and.Catabolism	0.418332	0.000599632		1030	OTU143	Transport.and.Catabolism	0.418332	0.000599632
1031	OTU584	Cancers	0.418207	0.000601862		1031	OTU584	Cancers	0.418207	0.000601862
1032	OTU1106	Nervous.System	0.416786	0.000634182		1032	OTU1106	Nervous.System	0.416786	0.000634182
1033	OTU224	Metabolism.of.Cofactors.and.Vitamins	0.416574	0.000638626		1033	OTU224	Metabolism.of.Cofactors.and.Vitamins	0.416574	0.000638626
1034	OTU657	Membrane.Transport	0.416429	0.000641459		1034	OTU657	Membrane.Transport	0.416429	0.000641459
1035	OTU657	Signal.Transduction	0.416349	0.000642768		1035	OTU657	Signal.Transduction	0.416349	0.000642768
1036	OTU1304	Transcription	-0.416163	0.000646633		1036	OTU1304	Transcription	-0.416163	0.000646633
1037	OTU1975	Signal.Transduction	-0.415876	0.000652955		1037	OTU1975	Signal.Transduction	-0.415876	0.000652955
1038	OTU1996	Metabolism.of.Cofactors.and.Vitamins	0.415597	0.000659139		1038	OTU1996	Metabolism.of.Cofactors.and.Vitamins	0.415597	0.000659139
1039	OTU1231	Immune.System	0.415188	0.000668457		1039	OTU1231	Immune.System	0.415188	0.000668457
1040	OTU1909	Signal.Transduction	-0.415169	0.000668457		1040	OTU1909	Signal.Transduction	-0.415169	0.000668457
1041	OTU1429	Endocrine.System	-0.414377	0.00068777		1041	OTU1429	Endocrine.System	-0.414377	0.00068777
1042	OTU405	Signal.Transduction	-0.414013	0.000696441		1042	OTU405	Signal.Transduction	-0.414013	0.000696441
1043	OTU602	Nervous.System	0.413829	0.000700549		1043	OTU602	Nervous.System	0.413829	0.000700549
1044	OTU1488	Metabolism.of.Other.Amino.Acids	0.413633	0.000704831		1044	OTU1488	Metabolism.of.Other.Amino.Acids	0.413633	0.000704831
1045	OTU2030	Transcription	-0.413613	0.000704831		1045	OTU2030	Transcription	-0.413613	0.000704831
1046	OTU2030	Enzyme.Families	0.413032	0.00071946		1046	OTU2030	Enzyme.Families	0.413032	0.00071946
1047	OTU224	Glycan.Biosynthesis.and.Metabolism	0.412845	0.000723768		1047	OTU224	Glycan.Biosynthesis.and.Metabolism	0.412845	0.000723768
1048	OTU2327	Lipid.Metabolism	-0.412718	0.000726467		1048	OTU2327	Lipid.Metabolism	-0.412718	0.000726467
1049	OTU657	Environmental.Adaptation	-0.412472	0.000732403		1049	OTU657	Environmental.Adaptation	-0.412472	0.000732403
1050	OTU2114	Energy.Metabolism	0.412218	0.000738589		1050	OTU2114	Energy.Metabolism	0.412218	0.000738589
1051	OTU1813	Metabolism.of.Cofactors.and.Vitamins	0.411987	0.000744201		1051	OTU1813	Metabolism.of.Cofactors.and.Vitamins	0.411987	0.000744201
1052	OTU2015	Amino.Acid.Metabolism	-0.411096	0.000768288		1052	OTU2015	Amino.Acid.Metabolism	-0.411096	0.000768288
1053	OTU1154	Folding..Sorting.and.Degradation	0.410942	0.000771904		1053	OTU1154	Folding..Sorting.and.Degradation	0.410942	0.000771904
1054	OTU869	Cancers	-0.410873	0.000773117		1054	OTU869	Cancers	-0.410873	0.000773117
1055	OTU2360	Digestive.System	-0.410745	0.000776043		1055	OTU2360	Digestive.System	-0.410745	0.000776043
1056	OTU380	Circulatory.System	0.409816	0.000802148		1056	OTU380	Circulatory.System	0.409816	0.000802148
1057	OTU1320	Nervous.System	0.409754	0.000803202		1057	OTU1320	Nervous.System	0.409754	0.000803202
1058	OTU1913	Digestive.System	0.409678	0.000804684		1058	OTU1913	Digestive.System	0.409678	0.000804684
1059	OTU482	Metabolism	-0.409208	0.000817854		1059	OTU482	Metabolism	-0.409208	0.000817854
1060	OTU530	Translation	0.409038	0.000822186		1060	OTU530	Translation	0.409038	0.000822186
1061	OTU1084	Enzyme.Families	-0.408477	0.000838403		1061	OTU1084	Enzyme.Families	-0.408477	0.000838403
1062	OTU864	Metabolism.of.Cofactors.and.Vitamins	-0.40837	0.000840888		1062	OTU864	Metabolism.of.Cofactors.and.Vitamins	-0.40837	0.000840888
1063	OTU864	Endocrine.System	-0.407869	0.000855336		1063	OTU864	Endocrine.System	-0.407869	0.000855336
1064	OTU224	Enzyme.Families	0.40785	0.000855336		1064	OTU224	Enzyme.Families	0.40785	0.000855336
1065	OTU380	Energy.Metabolism	0.407705	0.000859063		1065	OTU380	Energy.Metabolism	0.407705	0.000859063
1066	OTU1921	Cancers	0.407264	0.000872133		1066	OTU1921	Cancers	0.407264	0.000872133
1067	OTU2177	Enzyme.Families	-0.406692	0.000889568		1067	OTU2177	Enzyme.Families	-0.406692	0.000889568
1068	OTU2015	Infectious.Diseases	0.406444	0.000896782		1068	OTU2015	Infectious.Diseases	0.406444	0.000896782
1069	OTU1304	Enzyme.Families	0.406227	0.000902997		1069	OTU1304	Enzyme.Families	0.406227	0.000902997
1070	OTU1921	Lipid.Metabolism	-0.40596	0.000910903		1070	OTU1921	Lipid.Metabolism	-0.40596	0.000910903
1071	OTU267	Cell.Growth.and.Death	-0.405889	0.000912412		1071	OTU267	Cell.Growth.and.Death	-0.405889	0.000912412
1072	OTU2096	Cell.Growth.and.Death	-0.405721	0.000917098		1072	OTU2096	Cell.Growth.and.Death	-0.405721	0.000917098
1073	OTU22	Poorly.Characterized	-0.404923	0.000943028		1073	OTU22	Poorly.Characterized	-0.404923	0.000943028
1074	OTU2360	Environmental.Adaptation	-0.40465	0.000951451		1074	OTU2360	Environmental.Adaptation	-0.40465	0.000951451
1075	OTU2030	Signal.Transduction	-0.403979	0.000973812		1075	OTU2030	Signal.Transduction	-0.403979	0.000973812
1076	OTU864	Transport.and.Catabolism	-0.403844	0.000977653		1076	OTU864	Transport.and.Catabolism	-0.403844	0.000977653
1077	OTU264	Endocrine.System	-0.403785	0.000978803		1077	OTU264	Endocrine.System	-0.403785	0.000978803
1078	OTU1953	Translation	-0.403669	0.000981971		1078	OTU1953	Translation	-0.403669	0.000981971
1079	OTU1339	Metabolism.of.Cofactors.and.Vitamins	0.403557	0.000985016		1079	OTU1339	Metabolism.of.Cofactors.and.Vitamins	0.403557	0.000985016
1080	OTU1562	Enzyme.Families	-0.403317	0.000992614		1080	OTU1562	Enzyme.Families	-0.403317	0.000992614
1081	OTU2002	Cellular.Processes.and.Signaling	-0.403098	0.000999503		1081	OTU2002	Cellular.Processes.and.Signaling	-0.403098	0.000999503
1082	OTU864	Metabolism.of.Terpenoids.and.Polyketides	-0.402744	0.00101133		1082	OTU864	Metabolism.of.Terpenoids.and.Polyketides	-0.402744	0.00101133
1083	OTU2177	Signal.Transduction	0.402659	0.00101349		1083	OTU2177	Signal.Transduction	0.402659	0.00101349
1084	OTU602	Replication.and.Repair	0.402422	0.00102116		1084	OTU602	Replication.and.Repair	0.402422	0.00102116
1085	OTU264	Xenobiotics.Biodegradation.and.Metabolism	0.402032	0.00103455		1085	OTU264	Xenobiotics.Biodegradation.and.Metabolism	0.402032	0.00103455
1086	OTU1813	Xenobiotics.Biodegradation.and.Metabolism	-0.40158	0.00105041		1086	OTU1813	Xenobiotics.Biodegradation.and.Metabolism	-0.40158	0.00105041
1087	OTU1231	Endocrine.System	0.401426	0.00105525		1087	OTU1231	Endocrine.System	0.401426	0.00105525
1088	OTU82	Metabolism	-0.401261	0.00106037		1088	OTU82	Metabolism	-0.401261	0.00106037
1089	OTU2336	Translation	0.401238	0.00106037		1089	OTU2336	Translation	0.401238	0.00106037
1090	OTU2327	Cell.Growth.and.Death	0.400526	0.00108662		1090	OTU2327	Cell.Growth.and.Death	0.400526	0.00108662
1091	OTU1921	Cell.Growth.and.Death	0.399974	0.0011071		1091	OTU1921	Cell.Growth.and.Death	0.399974	0.0011071
1092	OTU1996	Metabolism.of.Terpenoids.and.Polyketides	0.399595	0.00112031		1092	OTU1996	Metabolism.of.Terpenoids.and.Polyketides	0.399595	0.00112031
1093	OTU264	Nucleotide.Metabolism	-0.399588	0.00112031		1093	OTU264	Nucleotide.Metabolism	-0.399588	0.00112031
1094	OTU1154	Transcription	-0.399118	0.00113811		1094	OTU1154	Transcription	-0.399118	0.00113811
1095	OTU224	Infectious.Diseases	-0.398519	0.00116141		1095	OTU224	Infectious.Diseases	-0.398519	0.00116141
1096	OTU864	Immune.System	-0.398363	0.00116675		1096	OTU864	Immune.System	-0.398363	0.00116675
1097	OTU1125	Biosynthesis.of.Other.Secondary.Metabolites	0.398229	0.00117122		1097	OTU1125	Biosynthesis.of.Other.Secondary.Metabolites	0.398229	0.00117122
1098	OTU390	Metabolism.of.Terpenoids.and.Polyketides	0.398167	0.00117272		1098	OTU390	Metabolism.of.Terpenoids.and.Polyketides	0.398167	0.00117272
1099	OTU1339	Signaling.Molecules.and.Interaction	-0.397924	0.00118175		1099	OTU1339	Signaling.Molecules.and.Interaction	-0.397924	0.00118175
1100	OTU2360	Translation	-0.397784	0.00118651		1100	OTU2360	Translation	-0.397784	0.00118651
1101	OTU2015	Poorly.Characterized	0.397705	0.00118875		1101	OTU2015	Poorly.Characterized	0.397705	0.00118875
1102	OTU1125	Energy.Metabolism	0.397558	0.00119383		1102	OTU1125	Energy.Metabolism	0.397558	0.00119383
1103	OTU648	Membrane.Transport	-0.397351	0.00120148		1103	OTU648	Membrane.Transport	-0.397351	0.00120148
1104	OTU1913	Energy.Metabolism	0.397148	0.00120899		1104	OTU1913	Energy.Metabolism	0.397148	0.00120899
1105	OTU1909	Cell.Growth.and.Death	0.396422	0.00123913		1105	OTU1909	Cell.Growth.and.Death	0.396422	0.00123913
1106	OTU2360	Excretory.System	0.396305	0.00124311		1106	OTU2360	Excretory.System	0.396305	0.00124311
1107	OTU1339	Metabolism	-0.395422	0.001281		1107	OTU1339	Metabolism	-0.395422	0.001281
1108	OTU405	Lipid.Metabolism	-0.394948	0.00130125		1108	OTU405	Lipid.Metabolism	-0.394948	0.00130125
1109	OTU1975	Transcription	-0.394457	0.00132257		1109	OTU1975	Transcription	-0.394457	0.00132257
1110	OTU1705	Cell.Growth.and.Death	0.393424	0.00136981		1110	OTU1705	Cell.Growth.and.Death	0.393424	0.00136981
1111	OTU1339	Digestive.System	0.393292	0.00137487		1111	OTU1339	Digestive.System	0.393292	0.00137487
1112	OTU1488	Translation	0.392664	0.0014039		1112	OTU1488	Translation	0.392664	0.0014039
1113	OTU584	Lipid.Metabolism	-0.392608	0.00140536		1113	OTU584	Lipid.Metabolism	-0.392608	0.00140536
1114	OTU584	Genetic.Information.Processing	-0.392335	0.00141748		1114	OTU584	Genetic.Information.Processing	-0.392335	0.00141748
1115	OTU41	Enzyme.Families	-0.390672	0.00150002		1115	OTU41	Enzyme.Families	-0.390672	0.00150002
1116	OTU1154	Transport.and.Catabolism	0.390144	0.00152618		1116	OTU1154	Transport.and.Catabolism	0.390144	0.00152618
1117	OTU1320	Nucleotide.Metabolism	0.389856	0.00153998		1117	OTU1320	Nucleotide.Metabolism	0.389856	0.00153998
1118	OTU1539	Transcription	-0.389818	0.00154064		1118	OTU1539	Transcription	-0.389818	0.00154064
1119	OTU1125	Endocrine.System	0.389557	0.00155314		1119	OTU1125	Endocrine.System	0.389557	0.00155314
1120	OTU1813	Metabolism.of.Terpenoids.and.Polyketides	0.389279	0.00156665		1120	OTU1813	Metabolism.of.Terpenoids.and.Polyketides	0.389279	0.00156665
1121	OTU1429	Cellular.Processes.and.Signaling	-0.38923	0.00156734		1121	OTU1429	Cellular.Processes.and.Signaling	-0.38923	0.00156734
1122	OTU864	Neurodegenerative.Diseases	0.389214	0.00156734		1122	OTU864	Neurodegenerative.Diseases	0.389214	0.00156734
1123	OTU2204	Enzyme.Families	-0.389131	0.0015704		1123	OTU2204	Enzyme.Families	-0.389131	0.0015704
1124	OTU405	Enzyme.Families	0.389028	0.00157459		1124	OTU405	Enzyme.Families	0.389028	0.00157459
1125	OTU82	Neurodegenerative.Diseases	-0.388975	0.00157604		1125	OTU82	Neurodegenerative.Diseases	-0.388975	0.00157604
1126	OTU1339	Neurodegenerative.Diseases	-0.388853	0.00158122		1126	OTU1339	Neurodegenerative.Diseases	-0.388853	0.00158122
1127	OTU1913	Glycan.Biosynthesis.and.Metabolism	0.388789	0.00158327		1127	OTU1913	Glycan.Biosynthesis.and.Metabolism	0.388789	0.00158327
1128	OTU1813	Glycan.Biosynthesis.and.Metabolism	0.3879	0.00163076		1128	OTU1813	Glycan.Biosynthesis.and.Metabolism	0.3879	0.00163076
1129	OTU869	Metabolic.Diseases	-0.387753	0.00163754		1129	OTU869	Metabolic.Diseases	-0.387753	0.00163754
1130	OTU2015	Neurodegenerative.Diseases	0.38763	0.00164152		1130	OTU2015	Neurodegenerative.Diseases	0.38763	0.00164152
1131	OTU1154	Poorly.Characterized	-0.387652	0.00164152		1131	OTU1154	Poorly.Characterized	-0.387652	0.00164152
1132	OTU1497	Folding..Sorting.and.Degradation	0.387449	0.00165026		1132	OTU1497	Folding..Sorting.and.Degradation	0.387449	0.00165026
1133	OTU1304	Lipid.Metabolism	-0.386534	0.00170101		1133	OTU1304	Lipid.Metabolism	-0.386534	0.00170101
1134	OTU142	Replication.and.Repair	0.386413	0.00170655		1134	OTU142	Replication.and.Repair	0.386413	0.00170655
1135	OTU1106	Cancers	0.386334	0.00170962		1135	OTU1106	Cancers	0.386334	0.00170962
1136	OTU2002	Endocrine.System	-0.386046	0.00172492		1136	OTU2002	Endocrine.System	-0.386046	0.00172492
1137	OTU657	Metabolic.Diseases	-0.385636	0.00174754		1137	OTU657	Metabolic.Diseases	-0.385636	0.00174754
1138	OTU1231	Signaling.Molecules.and.Interaction	-0.385338	0.0017638		1138	OTU1231	Signaling.Molecules.and.Interaction	-0.385338	0.0017638
1139	OTU41	Folding..Sorting.and.Degradation	-0.385125	0.00177497		1139	OTU41	Folding..Sorting.and.Degradation	-0.385125	0.00177497
1140	OTU1125	Membrane.Transport	-0.385095	0.00177526		1140	OTU1125	Membrane.Transport	-0.385095	0.00177526
1141	OTU1396	Nervous.System	0.384533	0.00180779		1141	OTU1396	Nervous.System	0.384533	0.00180779
1142	OTU2204	Transcription	0.384243	0.00182395		1142	OTU2204	Transcription	0.384243	0.00182395
1143	OTU2114	Folding..Sorting.and.Degradation	0.383957	0.00183997		1143	OTU2114	Folding..Sorting.and.Degradation	0.383957	0.00183997
1144	OTU380	Metabolism.of.Cofactors.and.Vitamins	0.383933	0.00183997		1144	OTU380	Metabolism.of.Cofactors.and.Vitamins	0.383933	0.00183997
1145	OTU22	Nucleotide.Metabolism	0.383871	0.00184222		1145	OTU22	Nucleotide.Metabolism	0.383871	0.00184222
1146	OTU864	Poorly.Characterized	0.383718	0.00185014		1146	OTU864	Poorly.Characterized	0.383718	0.00185014
1147	OTU1996	Glycan.Biosynthesis.and.Metabolism	0.383592	0.00185635		1147	OTU1996	Glycan.Biosynthesis.and.Metabolism	0.383592	0.00185635
1148	OTU777	Transport.and.Catabolism	0.383561	0.0018567		1148	OTU777	Transport.and.Catabolism	0.383561	0.0018567
1149	OTU864	Energy.Metabolism	-0.38341	0.00186452		1149	OTU864	Energy.Metabolism	-0.38341	0.00186452
1150	OTU1396	Cancers	0.382997	0.00188906		1150	OTU1396	Cancers	0.382997	0.00188906
1151	OTU657	Nucleotide.Metabolism	-0.382934	0.00189142		1151	OTU657	Nucleotide.Metabolism	-0.382934	0.00189142
1152	OTU602	Nucleotide.Metabolism	0.381465	0.00198532		1152	OTU602	Nucleotide.Metabolism	0.381465	0.00198532
1153	OTU648	Metabolism	-0.381344	0.0019916		1153	OTU648	Metabolism	-0.381344	0.0019916
1154	OTU264	Poorly.Characterized	0.381243	0.00199668		1154	OTU264	Poorly.Characterized	0.381243	0.00199668
1155	OTU264	Immune.System	-0.380551	0.00204161		1155	OTU264	Immune.System	-0.380551	0.00204161
1156	OTU530	Metabolism.of.Other.Amino.Acids	0.379797	0.00209185		1156	OTU530	Metabolism.of.Other.Amino.Acids	0.379797	0.00209185
1157	OTU2360	Endocrine.System	-0.37971	0.00209606		1157	OTU2360	Endocrine.System	-0.37971	0.00209606
1158	OTU1996	Circulatory.System	0.379	0.00214438		1158	OTU1996	Circulatory.System	0.379	0.00214438
1159	OTU2030	Lipid.Metabolism	-0.378853	0.00215298		1159	OTU2030	Lipid.Metabolism	-0.378853	0.00215298
1160	OTU2360	Poorly.Characterized	0.37881	0.00215422		1160	OTU2360	Poorly.Characterized	0.37881	0.00215422
1161	OTU380	Digestive.System	0.378372	0.00218265		1161	OTU380	Digestive.System	0.378372	0.00218265
1162	OTU1894	Lipid.Metabolism	-0.378363	0.00218265		1162	OTU1894	Lipid.Metabolism	-0.378363	0.00218265
1163	OTU1339	Circulatory.System	0.37791	0.00221377		1163	OTU1339	Circulatory.System	0.37791	0.00221377
1164	OTU657	Metabolism.of.Cofactors.and.Vitamins	-0.37756	0.00223765		1164	OTU657	Metabolism.of.Cofactors.and.Vitamins	-0.37756	0.00223765
1165	OTU480	Enzyme.Families	0.377033	0.00227505		1165	OTU480	Enzyme.Families	0.377033	0.00227505
1166	OTU2015	Metabolism.of.Terpenoids.and.Polyketides	-0.376655	0.00230159		1166	OTU2015	Metabolism.of.Terpenoids.and.Polyketides	-0.376655	0.00230159
1167	OTU1125	Genetic.Information.Processing	-0.376456	0.00231482		1167	OTU1125	Genetic.Information.Processing	-0.376456	0.00231482
1168	OTU1497	Metabolism	-0.376343	0.00232145		1168	OTU1497	Metabolism	-0.376343	0.00232145
1169	OTU657	Poorly.Characterized	0.375919	0.00235209		1169	OTU657	Poorly.Characterized	0.375919	0.00235209
1170	OTU1497	Neurodegenerative.Diseases	-0.375745	0.00236358		1170	OTU1497	Neurodegenerative.Diseases	-0.375745	0.00236358
1171	OTU777	Cell.Growth.and.Death	0.375457	0.00238402		1171	OTU777	Cell.Growth.and.Death	0.375457	0.00238402
1172	OTU1231	Transport.and.Catabolism	0.375065	0.00241291		1172	OTU1231	Transport.and.Catabolism	0.375065	0.00241291
1173	OTU1813	Digestive.System	0.374978	0.00241769		1173	OTU1813	Digestive.System	0.374978	0.00241769
1174	OTU1106	Genetic.Information.Processing	-0.374608	0.00244518		1174	OTU1106	Genetic.Information.Processing	-0.374608	0.00244518
1175	OTU1921	Genetic.Information.Processing	-0.374406	0.00245932		1175	OTU1921	Genetic.Information.Processing	-0.374406	0.00245932
1176	OTU2177	Cell.Growth.and.Death	-0.373292	0.00254843		1176	OTU2177	Cell.Growth.and.Death	-0.373292	0.00254843
1177	OTU142	Nucleotide.Metabolism	0.373243	0.00255028		1177	OTU142	Nucleotide.Metabolism	0.373243	0.00255028
1178	OTU264	Cancers	-0.372705	0.00259327		1178	OTU264	Cancers	-0.372705	0.00259327
1179	OTU1320	Replication.and.Repair	0.372049	0.00264695		1179	OTU1320	Replication.and.Repair	0.372049	0.00264695
1180	OTU264	Transport.and.Catabolism	-0.371869	0.00266029		1180	OTU264	Transport.and.Catabolism	-0.371869	0.00266029
1181	OTU1084	Neurodegenerative.Diseases	0.370847	0.00274761		1181	OTU1084	Neurodegenerative.Diseases	0.370847	0.00274761
1182	OTU22	Replication.and.Repair	0.37067	0.00276106		1182	OTU22	Replication.and.Repair	0.37067	0.00276106
1183	OTU143	Metabolism.of.Terpenoids.and.Polyketides	0.37025	0.00279647		1183	OTU143	Metabolism.of.Terpenoids.and.Polyketides	0.37025	0.00279647
1184	OTU1084	Environmental.Adaptation	-0.370021	0.00281495		1184	OTU1084	Environmental.Adaptation	-0.370021	0.00281495
1185	OTU1339	Energy.Metabolism	0.369662	0.0028453		1185	OTU1339	Energy.Metabolism	0.369662	0.0028453
1186	OTU2360	Cancers	-0.36921	0.00288466		1186	OTU2360	Cancers	-0.36921	0.00288466
1187	OTU1996	Metabolism	-0.369121	0.00288811		1187	OTU1996	Metabolism	-0.369121	0.00288811
1188	OTU390	Signaling.Molecules.and.Interaction	-0.369126	0.00288811		1188	OTU390	Signaling.Molecules.and.Interaction	-0.369126	0.00288811
1189	OTU482	Lipid.Metabolism	-0.369033	0.00289387		1189	OTU482	Lipid.Metabolism	-0.369033	0.00289387
1190	OTU2015	Metabolism	0.368457	0.00294556		1190	OTU2015	Metabolism	0.368457	0.00294556
1191	OTU530	Infectious.Diseases	-0.368269	0.00296094		1191	OTU530	Infectious.Diseases	-0.368269	0.00296094
1192	OTU1396	Genetic.Information.Processing	-0.367215	0.00306012		1192	OTU1396	Genetic.Information.Processing	-0.367215	0.00306012
1193	OTU2143	Carbohydrate.Metabolism	-0.366888	0.00308981		1193	OTU2143	Carbohydrate.Metabolism	-0.366888	0.00308981
1194	OTU1429	Transport.and.Catabolism	-0.366401	0.00313559		1194	OTU1429	Transport.and.Catabolism	-0.366401	0.00313559
1195	OTU1154	Signal.Transduction	-0.366268	0.00314635		1195	OTU1154	Signal.Transduction	-0.366268	0.00314635
1196	OTU2360	Amino.Acid.Metabolism	-0.366203	0.00315021		1196	OTU2360	Amino.Acid.Metabolism	-0.366203	0.00315021
1197	OTU864	Membrane.Transport	0.366146	0.00315336		1197	OTU864	Membrane.Transport	0.366146	0.00315336
1198	OTU267	Nervous.System	-0.365972	0.00316827		1198	OTU267	Nervous.System	-0.365972	0.00316827
1199	OTU2360	Xenobiotics.Biodegradation.and.Metabolism	0.365785	0.00318453		1199	OTU2360	Xenobiotics.Biodegradation.and.Metabolism	0.365785	0.00318453
1200	OTU1975	Genetic.Information.Processing	-0.365463	0.00321471		1200	OTU1975	Genetic.Information.Processing	-0.365463	0.00321471
1201	OTU602	Metabolism.of.Other.Amino.Acids	0.36517	0.00324216		1201	OTU602	Metabolism.of.Other.Amino.Acids	0.36517	0.00324216
1202	OTU657	Biosynthesis.of.Other.Secondary.Metabolites	-0.364947	0.00326251		1202	OTU657	Biosynthesis.of.Other.Secondary.Metabolites	-0.364947	0.00326251
1203	OTU2204	Signal.Transduction	0.364674	0.00328821		1203	OTU2204	Signal.Transduction	0.364674	0.00328821
1204	OTU2114	Enzyme.Families	0.364575	0.0032958		1204	OTU2114	Enzyme.Families	0.364575	0.0032958
1205	OTU869	Enzyme.Families	-0.364246	0.00332762		1205	OTU869	Enzyme.Families	-0.364246	0.00332762
1206	OTU657	Glycan.Biosynthesis.and.Metabolism	-0.363998	0.00335118		1206	OTU657	Glycan.Biosynthesis.and.Metabolism	-0.363998	0.00335118
1207	OTU1304	Cell.Growth.and.Death	0.363854	0.00336089		1207	OTU1304	Cell.Growth.and.Death	0.363854	0.00336089
1208	OTU869	Neurodegenerative.Diseases	0.363876	0.00336089		1208	OTU869	Neurodegenerative.Diseases	0.363876	0.00336089
1209	OTU22	Nervous.System	0.362673	0.00348597		1209	OTU22	Nervous.System	0.362673	0.00348597
1210	OTU480	Folding..Sorting.and.Degradation	0.362597	0.0034914		1210	OTU480	Folding..Sorting.and.Degradation	0.362597	0.0034914
1211	OTU1154	Enzyme.Families	0.362473	0.00350221		1211	OTU1154	Enzyme.Families	0.362473	0.00350221
1212	OTU2114	Signaling.Molecules.and.Interaction	-0.362404	0.00350699		1212	OTU2114	Signaling.Molecules.and.Interaction	-0.362404	0.00350699
1213	OTU264	Translation	-0.361948	0.00355479		1213	OTU264	Translation	-0.361948	0.00355479
1214	OTU657	Xenobiotics.Biodegradation.and.Metabolism	0.360893	0.00367172		1214	OTU657	Xenobiotics.Biodegradation.and.Metabolism	0.360893	0.00367172
1215	OTU405	Cell.Growth.and.Death	0.360824	0.00367663		1215	OTU405	Cell.Growth.and.Death	0.360824	0.00367663
1216	OTU1894	Infectious.Diseases	-0.360074	0.00376094		1216	OTU1894	Infectious.Diseases	-0.360074	0.00376094
1217	OTU78	Metabolic.Diseases	0.359618	0.0038119		1217	OTU78	Metabolic.Diseases	0.359618	0.0038119
1218	OTU380	Signaling.Molecules.and.Interaction	-0.359049	0.00387712		1218	OTU380	Signaling.Molecules.and.Interaction	-0.359049	0.00387712
1219	OTU1909	Nervous.System	0.358993	0.00388068		1219	OTU1909	Nervous.System	0.358993	0.00388068
1220	OTU264	Replication.and.Repair	-0.358588	0.0039268		1220	OTU264	Replication.and.Repair	-0.358588	0.0039268
1221	OTU1154	Lipid.Metabolism	-0.357685	0.00403537		1221	OTU1154	Lipid.Metabolism	-0.357685	0.00403537
1222	OTU1308	Nervous.System	-0.357487	0.00405691		1222	OTU1308	Nervous.System	-0.357487	0.00405691
1223	OTU82	Nervous.System	0.357212	0.00408836		1223	OTU82	Nervous.System	0.357212	0.00408836
1224	OTU482	Nervous.System	0.356956	0.00411759		1224	OTU482	Nervous.System	0.356956	0.00411759
1225	OTU143	Signaling.Molecules.and.Interaction	-0.356349	0.0041923		1225	OTU143	Signaling.Molecules.and.Interaction	-0.356349	0.0041923
1226	OTU2030	Cell.Growth.and.Death	0.355503	0.00429987		1226	OTU2030	Cell.Growth.and.Death	0.355503	0.00429987
1227	OTU2143	Nucleotide.Metabolism	0.354729	0.00440009		1227	OTU2143	Nucleotide.Metabolism	0.354729	0.00440009
1228	OTU2327	Circulatory.System	0.354462	0.0044327		1228	OTU2327	Circulatory.System	0.354462	0.0044327
1229	OTU390	Neurodegenerative.Diseases	-0.354138	0.00447352		1229	OTU390	Neurodegenerative.Diseases	-0.354138	0.00447352
1230	OTU869	Energy.Metabolism	-0.353756	0.00452255		1230	OTU869	Energy.Metabolism	-0.353756	0.00452255
1231	OTU864	Xenobiotics.Biodegradation.and.Metabolism	0.353456	0.00456067		1231	OTU864	Xenobiotics.Biodegradation.and.Metabolism	0.353456	0.00456067
1232	OTU2336	Metabolism.of.Other.Amino.Acids	0.352071	0.00475421		1232	OTU2336	Metabolism.of.Other.Amino.Acids	0.352071	0.00475421
1233	OTU2360	Cell.Motility	0.352037	0.00475527		1233	OTU2360	Cell.Motility	0.352037	0.00475527
1234	OTU648	Signaling.Molecules.and.Interaction	-0.351888	0.00477301		1234	OTU648	Signaling.Molecules.and.Interaction	-0.351888	0.00477301
1235	OTU82	Folding..Sorting.and.Degradation	0.351434	0.00483565		1235	OTU82	Folding..Sorting.and.Degradation	0.351434	0.00483565
1236	OTU864	Glycan.Biosynthesis.and.Metabolism	-0.351161	0.0048682		1236	OTU864	Glycan.Biosynthesis.and.Metabolism	-0.351161	0.0048682
1237	OTU648	Metabolism.of.Cofactors.and.Vitamins	0.351176	0.0048682		1237	OTU648	Metabolism.of.Cofactors.and.Vitamins	0.351176	0.0048682
1238	OTU1813	Folding..Sorting.and.Degradation	0.351099	0.00487346		1238	OTU1813	Folding..Sorting.and.Degradation	0.351099	0.00487346
1239	OTU1339	Glycan.Biosynthesis.and.Metabolism	0.350649	0.00493653		1239	OTU1339	Glycan.Biosynthesis.and.Metabolism	0.350649	0.00493653
1240	OTU1913	Metabolism.of.Terpenoids.and.Polyketides	0.35055	0.00494741		1240	OTU1913	Metabolism.of.Terpenoids.and.Polyketides	0.35055	0.00494741
1241	OTU78	Signaling.Molecules.and.Interaction	0.350244	0.00498962		1241	OTU78	Signaling.Molecules.and.Interaction	0.350244	0.00498962
1242	OTU1320	Metabolism.of.Other.Amino.Acids	0.350044	0.00501591		1242	OTU1320	Metabolism.of.Other.Amino.Acids	0.350044	0.00501591
1243	OTU1398	Cancers	0.349914	0.00503164		1243	OTU1398	Cancers	0.349914	0.00503164
1244	OTU143	Energy.Metabolism	0.34981	0.00504345		1244	OTU143	Energy.Metabolism	0.34981	0.00504345
1245	OTU648	Energy.Metabolism	0.349428	0.00509802		1245	OTU648	Energy.Metabolism	0.349428	0.00509802
1246	OTU2143	Replication.and.Repair	0.349321	0.00511046		1246	OTU2143	Replication.and.Repair	0.349321	0.00511046
1247	OTU390	Folding..Sorting.and.Degradation	0.34811	0.00529656		1247	OTU390	Folding..Sorting.and.Degradation	0.34811	0.00529656
1248	OTU405	Cancers	0.347921	0.00532262		1248	OTU405	Cancers	0.347921	0.00532262
1249	OTU1125	Immune.System	0.347805	0.00533694		1249	OTU1125	Immune.System	0.347805	0.00533694
1250	OTU657	Amino.Acid.Metabolism	-0.347507	0.00538065		1250	OTU657	Amino.Acid.Metabolism	-0.347507	0.00538065
1251	OTU482	Nucleotide.Metabolism	0.347434	0.00538827		1251	OTU482	Nucleotide.Metabolism	0.347434	0.00538827
1252	OTU1975	Lipid.Metabolism	-0.346461	0.00554344		1252	OTU1975	Lipid.Metabolism	-0.346461	0.00554344
1253	OTU864	Excretory.System	0.346214	0.00558024		1253	OTU864	Excretory.System	0.346214	0.00558024
1254	OTU143	Glycan.Biosynthesis.and.Metabolism	0.346161	0.0055846		1254	OTU143	Glycan.Biosynthesis.and.Metabolism	0.346161	0.0055846
1255	OTU1231	Membrane.Transport	-0.345877	0.00562788		1255	OTU1231	Membrane.Transport	-0.345877	0.00562788
1256	OTU1320	Cardiovascular.Diseases	0.345652	0.00566126		1256	OTU1320	Cardiovascular.Diseases	0.345652	0.00566126
1257	OTU1084	Energy.Metabolism	-0.345458	0.00568966		1257	OTU1084	Energy.Metabolism	-0.345458	0.00568966
1258	OTU2360	Immune.System	-0.345058	0.00575348		1258	OTU2360	Immune.System	-0.345058	0.00575348
1259	OTU602	Carbohydrate.Metabolism	-0.344938	0.00576956		1259	OTU602	Carbohydrate.Metabolism	-0.344938	0.00576956
1260	OTU2096	Cancers	-0.344799	0.00578554		1260	OTU2096	Cancers	-0.344799	0.00578554
1261	OTU1308	Metabolic.Diseases	0.344792	0.00578554		1261	OTU1308	Metabolic.Diseases	0.344792	0.00578554
1262	OTU1539	Cell.Growth.and.Death	0.344602	0.00581374		1262	OTU1539	Cell.Growth.and.Death	0.344602	0.00581374
1263	OTU1396	Replication.and.Repair	0.344158	0.00588646		1263	OTU1396	Replication.and.Repair	0.344158	0.00588646
1264	OTU869	Replication.and.Repair	-0.343781	0.00594824		1264	OTU869	Replication.and.Repair	-0.343781	0.00594824
1265	OTU482	Replication.and.Repair	0.343505	0.00599245		1265	OTU482	Replication.and.Repair	0.343505	0.00599245
1266	OTU864	Genetic.Information.Processing	0.342884	0.00609906		1266	OTU864	Genetic.Information.Processing	0.342884	0.00609906
1267	OTU1084	Metabolism.of.Terpenoids.and.Polyketides	-0.342232	0.00621298		1267	OTU1084	Metabolism.of.Terpenoids.and.Polyketides	-0.342232	0.00621298
1268	OTU657	Cancers	-0.342005	0.00624991		1268	OTU657	Cancers	-0.342005	0.00624991
1269	OTU482	Poorly.Characterized	-0.341646	0.00631161		1269	OTU482	Poorly.Characterized	-0.341646	0.00631161
1270	OTU1996	Nervous.System	0.341532	0.00632792		1270	OTU1996	Nervous.System	0.341532	0.00632792
1271	OTU482	Environmental.Adaptation	0.341274	0.00636618		1271	OTU482	Environmental.Adaptation	0.341274	0.00636618
1272	OTU1429	Metabolic.Diseases	0.341287	0.00636618		1272	OTU1429	Metabolic.Diseases	0.341287	0.00636618
1273	OTU1996	Folding..Sorting.and.Degradation	0.341096	0.00639453		1273	OTU1996	Folding..Sorting.and.Degradation	0.341096	0.00639453
1274	OTU482	Cancers	0.340805	0.0064446		1274	OTU482	Cancers	0.340805	0.0064446
1275	OTU2002	Transport.and.Catabolism	-0.340487	0.0065001		1275	OTU2002	Transport.and.Catabolism	-0.340487	0.0065001
1276	OTU2030	Genetic.Information.Processing	-0.340221	0.00654601		1276	OTU2030	Genetic.Information.Processing	-0.340221	0.00654601
1277	OTU1125	Excretory.System	-0.339954	0.00659229		1277	OTU1125	Excretory.System	-0.339954	0.00659229
1278	OTU869	Signal.Transduction	0.339887	0.00660012		1278	OTU869	Signal.Transduction	0.339887	0.00660012
1279	OTU1705	Nervous.System	0.339543	0.00666183		1279	OTU1705	Nervous.System	0.339543	0.00666183
1280	OTU864	Metabolism	0.339457	0.00667352		1280	OTU864	Metabolism	0.339457	0.00667352
1281	OTU62	Xenobiotics.Biodegradation.and.Metabolism	0.33876	0.00680578		1281	OTU62	Xenobiotics.Biodegradation.and.Metabolism	0.33876	0.00680578
1282	OTU657	Excretory.System	0.338723	0.00680781		1282	OTU657	Excretory.System	0.338723	0.00680781
1283	OTU1339	Metabolism.of.Terpenoids.and.Polyketides	0.338608	0.00682535		1283	OTU1339	Metabolism.of.Terpenoids.and.Polyketides	0.338608	0.00682535
1284	OTU2360	Transport.and.Catabolism	-0.33742	0.00706057		1284	OTU2360	Transport.and.Catabolism	-0.33742	0.00706057
1285	OTU869	Metabolism.of.Terpenoids.and.Polyketides	-0.337361	0.00706725		1285	OTU869	Metabolism.of.Terpenoids.and.Polyketides	-0.337361	0.00706725
1286	OTU2204	Cell.Growth.and.Death	-0.336884	0.00715838		1286	OTU2204	Cell.Growth.and.Death	-0.336884	0.00715838
1287	OTU2002	Immune.System.Diseases	0.336867	0.00715838		1287	OTU2002	Immune.System.Diseases	0.336867	0.00715838
1288	OTU1975	Cell.Growth.and.Death	0.336759	0.00717534		1288	OTU1975	Cell.Growth.and.Death	0.336759	0.00717534
1289	OTU2015	Folding..Sorting.and.Degradation	-0.33651	0.00722188		1289	OTU2015	Folding..Sorting.and.Degradation	-0.33651	0.00722188
1290	OTU1429	Immune.System.Diseases	0.33636	0.00724767		1290	OTU1429	Immune.System.Diseases	0.33636	0.00724767
1291	OTU82	Signaling.Molecules.and.Interaction	-0.336096	0.00729769		1291	OTU82	Signaling.Molecules.and.Interaction	-0.336096	0.00729769
1292	OTU2339	Transcription	-0.33601	0.00731026		1292	OTU2339	Transcription	-0.33601	0.00731026
1293	OTU584	Nucleotide.Metabolism	0.335956	0.00731611		1293	OTU584	Nucleotide.Metabolism	0.335956	0.00731611
1294	OTU869	Nucleotide.Metabolism	-0.335398	0.00742951		1294	OTU869	Nucleotide.Metabolism	-0.335398	0.00742951
1295	OTU1320	Genetic.Information.Processing	-0.335309	0.00743716		1295	OTU1320	Genetic.Information.Processing	-0.335309	0.00743716
1296	OTU380	Glycan.Biosynthesis.and.Metabolism	0.335325	0.00743716		1296	OTU380	Glycan.Biosynthesis.and.Metabolism	0.335325	0.00743716
1297	OTU657	Replication.and.Repair	-0.33409	0.00769772		1297	OTU657	Replication.and.Repair	-0.33409	0.00769772
1298	OTU657	Cellular.Processes.and.Signaling	0.333575	0.00780663		1298	OTU657	Cellular.Processes.and.Signaling	0.333575	0.00780663
1299	OTU1154	Cell.Growth.and.Death	0.333157	0.00789475		1299	OTU1154	Cell.Growth.and.Death	0.333157	0.00789475
1300	OTU602	Translation	0.331918	0.00817391		1300	OTU602	Translation	0.331918	0.00817391
1301	OTU657	Endocrine.System	-0.331805	0.00819412		1301	OTU657	Endocrine.System	-0.331805	0.00819412
1302	OTU1996	Neurodegenerative.Diseases	-0.331685	0.00821594		1302	OTU1996	Neurodegenerative.Diseases	-0.331685	0.00821594
1303	OTU1154	Genetic.Information.Processing	-0.330828	0.00841288		1303	OTU1154	Genetic.Information.Processing	-0.330828	0.00841288
1304	OTU2096	Nervous.System	-0.330541	0.0084756		1304	OTU2096	Nervous.System	-0.330541	0.0084756
1305	OTU2143	Metabolism.of.Other.Amino.Acids	0.329796	0.00865051		1305	OTU2143	Metabolism.of.Other.Amino.Acids	0.329796	0.00865051
1306	OTU380	Metabolism.of.Terpenoids.and.Polyketides	0.32862	0.00893688		1306	OTU380	Metabolism.of.Terpenoids.and.Polyketides	0.32862	0.00893688
1307	OTU1308	Transport.and.Catabolism	-0.328187	0.00904003		1307	OTU1308	Transport.and.Catabolism	-0.328187	0.00904003
1308	OTU2360	Lipid.Metabolism	0.327997	0.00908169		1308	OTU2360	Lipid.Metabolism	0.327997	0.00908169
1309	OTU1813	Metabolism	-0.326667	0.0094214		1309	OTU1813	Metabolism	-0.326667	0.0094214
1310	OTU657	Digestive.System	-0.326464	0.00946827		1310	OTU657	Digestive.System	-0.326464	0.00946827
1311	OTU1084	Genetic.Information.Processing	0.326328	0.00949732		1311	OTU1084	Genetic.Information.Processing	0.326328	0.00949732
1312	OTU1975	Cancers	0.325397	0.00973367		1312	OTU1975	Cancers	0.325397	0.00973367
1313	OTU530	Cell.Motility	-0.325411	0.00973367		1313	OTU530	Cell.Motility	-0.325411	0.00973367
1314	OTU2002	Signaling.Molecules.and.Interaction	0.324834	0.00988065		1314	OTU2002	Signaling.Molecules.and.Interaction	0.324834	0.00988065
1315	OTU1539	Nervous.System	0.324569	0.00994643		1315	OTU1539	Nervous.System	0.324569	0.00994643
1316	OTU2143	Metabolic.Diseases	0.324291	0.0100164		1316	OTU2143	Metabolic.Diseases	0.324291	0.0100164
1317	OTU2339	Signal.Transduction	-0.323815	0.0101426		1317	OTU2339	Signal.Transduction	-0.323815	0.0101426
1318	OTU657	Lipid.Metabolism	0.323745	0.0101547		1318	OTU657	Lipid.Metabolism	0.323745	0.0101547
1319	OTU1398	Cardiovascular.Diseases	0.323506	0.0102146		1319	OTU1398	Cardiovascular.Diseases	0.323506	0.0102146
1320	OTU777	Nucleotide.Metabolism	0.323024	0.0103446		1320	OTU777	Nucleotide.Metabolism	0.323024	0.0103446
1321	OTU1539	Enzyme.Families	0.322494	0.0104823		1321	OTU1539	Enzyme.Families	0.322494	0.0104823
1322	OTU1320	Translation	0.322505	0.0104823		1322	OTU1320	Translation	0.322505	0.0104823
1323	OTU1396	Nucleotide.Metabolism	0.322411	0.0104984		1323	OTU1396	Nucleotide.Metabolism	0.322411	0.0104984
1324	OTU869	Folding..Sorting.and.Degradation	-0.322382	0.0104989		1324	OTU869	Folding..Sorting.and.Degradation	-0.322382	0.0104989
1325	OTU1125	Xenobiotics.Biodegradation.and.Metabolism	-0.322274	0.0105225		1325	OTU1125	Xenobiotics.Biodegradation.and.Metabolism	-0.322274	0.0105225
1326	OTU2177	Lipid.Metabolism	0.322239	0.0105247		1326	OTU2177	Lipid.Metabolism	0.322239	0.0105247
1327	OTU1429	Signaling.Molecules.and.Interaction	0.321791	0.0106482		1327	OTU1429	Signaling.Molecules.and.Interaction	0.321791	0.0106482
1328	OTU2114	Transcription	-0.321726	0.0106593		1328	OTU2114	Transcription	-0.321726	0.0106593
1329	OTU657	Translation	-0.32138	0.0107537		1329	OTU657	Translation	-0.32138	0.0107537
1330	OTU2327	Genetic.Information.Processing	-0.321058	0.0108414		1330	OTU2327	Genetic.Information.Processing	-0.321058	0.0108414
1331	OTU2327	Cancers	0.320221	0.0110864		1331	OTU2327	Cancers	0.320221	0.0110864
1332	OTU2002	Metabolism.of.Cofactors.and.Vitamins	-0.320136	0.0111038		1332	OTU2002	Metabolism.of.Cofactors.and.Vitamins	-0.320136	0.0111038
1333	OTU1562	Nervous.System	-0.319709	0.0112268		1333	OTU1562	Nervous.System	-0.319709	0.0112268
1334	OTU2360	Nervous.System	-0.319137	0.0113958		1334	OTU2360	Nervous.System	-0.319137	0.0113958
1335	OTU1894	Metabolism.of.Other.Amino.Acids	0.319054	0.0114135		1335	OTU1894	Metabolism.of.Other.Amino.Acids	0.319054	0.0114135
1336	OTU2204	Signaling.Molecules.and.Interaction	0.318574	0.011556		1336	OTU2204	Signaling.Molecules.and.Interaction	0.318574	0.011556
1337	OTU2015	Genetic.Information.Processing	0.318416	0.0115952		1337	OTU2015	Genetic.Information.Processing	0.318416	0.0115952
1338	OTU142	Translation	0.318395	0.0115952		1338	OTU142	Translation	0.318395	0.0115952
1339	OTU41	Nervous.System	-0.318339	0.0116044		1339	OTU41	Nervous.System	-0.318339	0.0116044
1340	OTU1429	Metabolism.of.Cofactors.and.Vitamins	-0.318039	0.0116912		1340	OTU1429	Metabolism.of.Cofactors.and.Vitamins	-0.318039	0.0116912
1341	OTU584	Replication.and.Repair	0.317984	0.0117003		1341	OTU584	Replication.and.Repair	0.317984	0.0117003
1342	OTU648	Digestive.System	0.317318	0.0119061		1342	OTU648	Digestive.System	0.317318	0.0119061
1343	OTU2096	Lipid.Metabolism	0.316964	0.0120127		1343	OTU2096	Lipid.Metabolism	0.316964	0.0120127
1344	OTU2336	Cell.Motility	-0.316671	0.0120998		1344	OTU2336	Cell.Motility	-0.316671	0.0120998
1345	OTU1429	Excretory.System	0.316365	0.0121918		1345	OTU1429	Excretory.System	0.316365	0.0121918
1346	OTU2177	Nervous.System	-0.316268	0.012215		1346	OTU2177	Nervous.System	-0.316268	0.012215
1347	OTU1539	Signal.Transduction	-0.316234	0.0122171		1347	OTU1539	Signal.Transduction	-0.316234	0.0122171
1348	OTU1813	Transcription	-0.31614	0.0122392		1348	OTU1813	Transcription	-0.31614	0.0122392
1349	OTU1084	Cell.Growth.and.Death	-0.316097	0.0122398		1349	OTU1084	Cell.Growth.and.Death	-0.316097	0.0122398
1350	OTU1125	Metabolism.of.Cofactors.and.Vitamins	0.316084	0.0122398		1350	OTU1125	Metabolism.of.Cofactors.and.Vitamins	0.316084	0.0122398
1351	OTU864	Digestive.System	-0.315807	0.0123231		1351	OTU864	Digestive.System	-0.315807	0.0123231
1352	OTU1308	Neurodegenerative.Diseases	-0.315653	0.0123654		1352	OTU1308	Neurodegenerative.Diseases	-0.315653	0.0123654
1353	OTU1125	Digestive.System	0.315598	0.012375		1353	OTU1125	Digestive.System	0.315598	0.012375
1354	OTU1488	Cell.Motility	-0.315398	0.0124328		1354	OTU1488	Cell.Motility	-0.315398	0.0124328
1355	OTU264	Lipid.Metabolism	0.3145	0.0127295		1355	OTU264	Lipid.Metabolism	0.3145	0.0127295
1356	OTU1231	Energy.Metabolism	0.314104	0.0128566		1356	OTU1231	Energy.Metabolism	0.314104	0.0128566
1357	OTU648	Metabolism.of.Terpenoids.and.Polyketides	0.313919	0.0129116		1357	OTU648	Metabolism.of.Terpenoids.and.Polyketides	0.313919	0.0129116
1358	OTU82	Enzyme.Families	0.313747	0.0129619		1358	OTU82	Enzyme.Families	0.313747	0.0129619
1359	OTU2336	Genetic.Information.Processing	-0.313293	0.0131118		1359	OTU2336	Genetic.Information.Processing	-0.313293	0.0131118
1360	OTU2339	Nervous.System	0.313248	0.013118		1360	OTU2339	Nervous.System	0.313248	0.013118
1361	OTU1488	Cardiovascular.Diseases	0.312858	0.0132468		1361	OTU1488	Cardiovascular.Diseases	0.312858	0.0132468
1362	OTU41	Signal.Transduction	0.312491	0.013368		1362	OTU41	Signal.Transduction	0.312491	0.013368
1363	OTU2015	Energy.Metabolism	-0.311168	0.0138402		1363	OTU2015	Energy.Metabolism	-0.311168	0.0138402
1364	OTU1921	Cardiovascular.Diseases	0.310862	0.0139435		1364	OTU1921	Cardiovascular.Diseases	0.310862	0.0139435
1365	OTU1084	Nervous.System	-0.310634	0.0140186		1365	OTU1084	Nervous.System	-0.310634	0.0140186
1366	OTU2177	Cancers	-0.310401	0.0140955		1366	OTU2177	Cancers	-0.310401	0.0140955
1367	OTU530	Carbohydrate.Metabolism	-0.309365	0.014479		1367	OTU530	Carbohydrate.Metabolism	-0.309365	0.014479
1368	OTU224	Neurodegenerative.Diseases	-0.308869	0.01466		1368	OTU224	Neurodegenerative.Diseases	-0.308869	0.01466
1369	OTU1084	Membrane.Transport	0.30864	0.0147389		1369	OTU1084	Membrane.Transport	0.30864	0.0147389
1370	OTU82	Transcription	-0.308148	0.0149212		1370	OTU82	Transcription	-0.308148	0.0149212
1371	OTU1562	Lipid.Metabolism	0.307001	0.0153689		1371	OTU1562	Lipid.Metabolism	0.307001	0.0153689
1372	OTU2002	Metabolic.Diseases	0.306929	0.015387		1372	OTU2002	Metabolic.Diseases	0.306929	0.015387
1373	OTU224	Cell.Growth.and.Death	0.306701	0.0154683		1373	OTU224	Cell.Growth.and.Death	0.306701	0.0154683
1374	OTU1488	Carbohydrate.Metabolism	-0.306586	0.0155037		1374	OTU1488	Carbohydrate.Metabolism	-0.306586	0.0155037
1375	OTU1488	Metabolic.Diseases	0.306506	0.0155253		1375	OTU1488	Metabolic.Diseases	0.306506	0.0155253
1376	OTU1996	Enzyme.Families	0.3064	0.0155573		1376	OTU1996	Enzyme.Families	0.3064	0.0155573
1377	OTU482	Translation	0.30632	0.0155787		1377	OTU482	Translation	0.30632	0.0155787
1378	OTU1497	Enzyme.Families	0.306057	0.0156757		1378	OTU1497	Enzyme.Families	0.306057	0.0156757
1379	OTU869	Cell.Motility	0.305794	0.0157728		1379	OTU869	Cell.Motility	0.305794	0.0157728
1380	OTU1084	Endocrine.System	-0.30564	0.0158251		1380	OTU1084	Endocrine.System	-0.30564	0.0158251
1381	OTU480	Nervous.System	0.304597	0.0162518		1381	OTU480	Nervous.System	0.304597	0.0162518
1382	OTU2015	Lipid.Metabolism	0.304537	0.0162655		1382	OTU2015	Lipid.Metabolism	0.304537	0.0162655
1383	OTU390	Enzyme.Families	0.30429	0.016359		1383	OTU390	Enzyme.Families	0.30429	0.016359
1384	OTU2002	Excretory.System	0.303985	0.016478		1384	OTU2002	Excretory.System	0.303985	0.016478
1385	OTU78	Immune.System	-0.30342	0.0167104		1385	OTU78	Immune.System	-0.30342	0.0167104
1386	OTU869	Membrane.Transport	0.303171	0.0168069		1386	OTU869	Membrane.Transport	0.303171	0.0168069
1387	OTU1539	Signaling.Molecules.and.Interaction	-0.303056	0.0168454		1387	OTU1539	Signaling.Molecules.and.Interaction	-0.303056	0.0168454
1388	OTU1813	Enzyme.Families	0.30246	0.0170959		1388	OTU1813	Enzyme.Families	0.30246	0.0170959
1389	OTU390	Circulatory.System	0.302227	0.0171872		1389	OTU390	Circulatory.System	0.302227	0.0171872
1390	OTU480	Transcription	-0.302164	0.0172029		1390	OTU480	Transcription	-0.302164	0.0172029
1391	OTU264	Cell.Motility	0.302087	0.017225		1391	OTU264	Cell.Motility	0.302087	0.017225
1392	OTU22	Translation	0.301713	0.0173803		1392	OTU22	Translation	0.301713	0.0173803
1393	OTU530	Metabolic.Diseases	0.301431	0.017495		1393	OTU530	Metabolic.Diseases	0.301431	0.017495
1394	OTU2030	Cancers	0.301233	0.0175722		1394	OTU2030	Cancers	0.301233	0.0175722
1395	OTU648	Enzyme.Families	0.300809	0.0177531		1395	OTU648	Enzyme.Families	0.300809	0.0177531
1396	OTU380	Nervous.System	0.300416	0.0179214		1396	OTU380	Nervous.System	0.300416	0.0179214
1397	OTU584	Circulatory.System	0.300253	0.0179841		1397	OTU584	Circulatory.System	0.300253	0.0179841
1398	OTU78	Xenobiotics.Biodegradation.and.Metabolism	0.299867	0.0181509		1398	OTU78	Xenobiotics.Biodegradation.and.Metabolism	0.299867	0.0181509
1399	OTU1813	Genetic.Information.Processing	-0.299772	0.0181819		1399	OTU1813	Genetic.Information.Processing	-0.299772	0.0181819
1400	OTU1125	Circulatory.System	0.299628	0.0182366		1400	OTU1125	Circulatory.System	0.299628	0.0182366
1401	OTU1953	Circulatory.System	-0.299239	0.0183956		1401	OTU1953	Circulatory.System	-0.299239	0.0183956
1402	OTU1497	Transcription	-0.299235	0.0183956		1402	OTU1497	Transcription	-0.299235	0.0183956
1403	OTU143	Enzyme.Families	0.299097	0.0184477		1403	OTU143	Enzyme.Families	0.299097	0.0184477
1404	OTU648	Glycan.Biosynthesis.and.Metabolism	0.298527	0.018706		1404	OTU648	Glycan.Biosynthesis.and.Metabolism	0.298527	0.018706
1405	OTU1953	Lipid.Metabolism	0.298338	0.0187834		1405	OTU1953	Lipid.Metabolism	0.298338	0.0187834
1406	OTU1231	Metabolism.of.Cofactors.and.Vitamins	0.298113	0.0188784		1406	OTU1231	Metabolism.of.Cofactors.and.Vitamins	0.298113	0.0188784
1407	OTU480	Signaling.Molecules.and.Interaction	-0.297975	0.0189317		1407	OTU480	Signaling.Molecules.and.Interaction	-0.297975	0.0189317
1408	OTU1106	Lipid.Metabolism	-0.297654	0.0190744		1408	OTU1106	Lipid.Metabolism	-0.297654	0.0190744
1409	OTU1398	Circulatory.System	0.297276	0.0192459		1409	OTU1398	Circulatory.System	0.297276	0.0192459
1410	OTU1497	Nervous.System	0.297133	0.0193022		1410	OTU1497	Nervous.System	0.297133	0.0193022
1411	OTU869	Translation	-0.296124	0.0197907		1411	OTU869	Translation	-0.296124	0.0197907
1412	OTU1231	Cell.Motility	0.295707	0.0199876		1412	OTU1231	Cell.Motility	0.295707	0.0199876
1413	OTU1125	Glycan.Biosynthesis.and.Metabolism	0.295418	0.0201205		1413	OTU1125	Glycan.Biosynthesis.and.Metabolism	0.295418	0.0201205
1414	OTU1909	Lipid.Metabolism	-0.295224	0.0202052		1414	OTU1909	Lipid.Metabolism	-0.295224	0.0202052
1415	OTU1231	Nervous.System	0.295109	0.0202499		1415	OTU1231	Nervous.System	0.295109	0.0202499
1416	OTU1705	Circulatory.System	0.294971	0.0203065		1416	OTU1705	Circulatory.System	0.294971	0.0203065
1417	OTU2143	Poorly.Characterized	-0.294776	0.0203925		1417	OTU2143	Poorly.Characterized	-0.294776	0.0203925
1418	OTU657	Immune.System	-0.294641	0.0204479		1418	OTU657	Immune.System	-0.294641	0.0204479
1419	OTU657	Cell.Motility	0.294174	0.0206759		1419	OTU657	Cell.Motility	0.294174	0.0206759
1420	OTU1562	Cancers	-0.29408	0.0207042		1420	OTU1562	Cancers	-0.29408	0.0207042
1421	OTU1084	Poorly.Characterized	0.294064	0.0207042		1421	OTU1084	Poorly.Characterized	0.294064	0.0207042
1422	OTU2360	Cellular.Processes.and.Signaling	0.293554	0.0209576		1422	OTU2360	Cellular.Processes.and.Signaling	0.293554	0.0209576
1423	OTU864	Nervous.System	-0.293369	0.0210408		1423	OTU864	Nervous.System	-0.293369	0.0210408
1424	OTU2339	Signaling.Molecules.and.Interaction	-0.292761	0.0213504		1424	OTU2339	Signaling.Molecules.and.Interaction	-0.292761	0.0213504
1425	OTU41	Signaling.Molecules.and.Interaction	0.292379	0.021541		1425	OTU41	Signaling.Molecules.and.Interaction	0.292379	0.021541
1426	OTU530	Circulatory.System	0.292235	0.0216041		1426	OTU530	Circulatory.System	0.292235	0.0216041
1427	OTU380	Folding..Sorting.and.Degradation	0.29181	0.0218204		1427	OTU380	Folding..Sorting.and.Degradation	0.29181	0.0218204
1428	OTU2339	Cell.Growth.and.Death	0.291632	0.0219025		1428	OTU2339	Cell.Growth.and.Death	0.291632	0.0219025
1429	OTU1125	Metabolism.of.Terpenoids.and.Polyketides	0.291274	0.0220838		1429	OTU1125	Metabolism.of.Terpenoids.and.Polyketides	0.291274	0.0220838
1430	OTU864	Transcription	0.290557	0.0224677		1430	OTU864	Transcription	0.290557	0.0224677
1431	OTU1953	Metabolic.Diseases	-0.289302	0.0231643		1431	OTU1953	Metabolic.Diseases	-0.289302	0.0231643
1432	OTU143	Folding..Sorting.and.Degradation	0.289022	0.0233097		1432	OTU143	Folding..Sorting.and.Degradation	0.289022	0.0233097
1433	OTU2002	Cell.Motility	-0.288782	0.0234324		1433	OTU2002	Cell.Motility	-0.288782	0.0234324
1434	OTU1953	Cancers	-0.288546	0.0235535		1434	OTU1953	Cancers	-0.288546	0.0235535
1435	OTU1084	Excretory.System	0.287628	0.0240781		1435	OTU1084	Excretory.System	0.287628	0.0240781
1436	OTU1231	Digestive.System	0.287582	0.0240888		1436	OTU1231	Digestive.System	0.287582	0.0240888
1437	OTU22	Metabolic.Diseases	0.287172	0.0243169		1437	OTU22	Metabolic.Diseases	0.287172	0.0243169
1438	OTU380	Cell.Motility	0.286878	0.0244768		1438	OTU380	Cell.Motility	0.286878	0.0244768
1439	OTU78	Cell.Motility	-0.28636	0.0247738		1439	OTU78	Cell.Motility	-0.28636	0.0247738
1440	OTU657	Nervous.System	-0.286098	0.0249164		1440	OTU657	Nervous.System	-0.286098	0.0249164
1441	OTU777	Enzyme.Families	0.286043	0.024933		1441	OTU777	Enzyme.Families	0.286043	0.024933
1442	OTU480	Signal.Transduction	-0.285731	0.0251072		1442	OTU480	Signal.Transduction	-0.285731	0.0251072
1443	OTU2336	Carbohydrate.Metabolism	-0.285565	0.0251923		1443	OTU2336	Carbohydrate.Metabolism	-0.285565	0.0251923
1444	OTU390	Transcription	-0.284902	0.025587		1444	OTU390	Transcription	-0.284902	0.025587
1445	OTU2327	Nervous.System	0.284481	0.0258339		1445	OTU2327	Nervous.System	0.284481	0.0258339
1446	OTU524	Enzyme.Families	0.28425	0.0259623		1446	OTU524	Enzyme.Families	0.28425	0.0259623
1447	OTU1320	Circulatory.System	0.282886	0.0268217		1447	OTU1320	Circulatory.System	0.282886	0.0268217
1448	OTU1975	Signaling.Molecules.and.Interaction	-0.282446	0.0270911		1448	OTU1975	Signaling.Molecules.and.Interaction	-0.282446	0.0270911
1449	OTU1953	Cell.Motility	0.282228	0.0271974		1449	OTU1953	Cell.Motility	0.282228	0.0271974
1450	OTU1913	Folding..Sorting.and.Degradation	0.282235	0.0271974		1450	OTU1913	Folding..Sorting.and.Degradation	0.282235	0.0271974
1451	OTU1125	Neurodegenerative.Diseases	-0.281713	0.0275198		1451	OTU1125	Neurodegenerative.Diseases	-0.281713	0.0275198
1452	OTU1106	Replication.and.Repair	0.281589	0.0275835		1452	OTU1106	Replication.and.Repair	0.281589	0.0275835
1453	OTU2143	Cardiovascular.Diseases	0.281176	0.027841		1453	OTU2143	Cardiovascular.Diseases	0.281176	0.027841
1454	OTU777	Cell.Motility	-0.281139	0.0278471		1454	OTU777	Cell.Motility	-0.281139	0.0278471
1455	OTU1488	Circulatory.System	0.281003	0.0279196		1455	OTU1488	Circulatory.System	0.281003	0.0279196
1456	OTU1084	Signal.Transduction	0.280965	0.0279261		1456	OTU1084	Signal.Transduction	0.280965	0.0279261
1457	OTU224	Circulatory.System	0.280432	0.028268		1457	OTU224	Circulatory.System	0.280432	0.028268
1458	OTU78	Replication.and.Repair	0.279848	0.0286294		1458	OTU78	Replication.and.Repair	0.279848	0.0286294
1459	OTU2143	Translation	0.279865	0.0286294		1459	OTU2143	Translation	0.279865	0.0286294
1460	OTU1084	Xenobiotics.Biodegradation.and.Metabolism	0.279505	0.0288461		1460	OTU1084	Xenobiotics.Biodegradation.and.Metabolism	0.279505	0.0288461
1461	OTU380	Metabolism	-0.279077	0.0291243		1461	OTU380	Metabolism	-0.279077	0.0291243
1462	OTU1231	Metabolic.Diseases	-0.278989	0.0291664		1462	OTU1231	Metabolic.Diseases	-0.278989	0.0291664
1463	OTU1084	Folding..Sorting.and.Degradation	-0.278841	0.02925		1463	OTU1084	Folding..Sorting.and.Degradation	-0.278841	0.02925
1464	OTU1488	Genetic.Information.Processing	-0.278559	0.0293985		1464	OTU1488	Genetic.Information.Processing	-0.278559	0.0293985
1465	OTU1398	Lipid.Metabolism	-0.278544	0.0293985		1465	OTU1398	Lipid.Metabolism	-0.278544	0.0293985
1466	OTU657	Transport.and.Catabolism	-0.278553	0.0293985		1466	OTU657	Transport.and.Catabolism	-0.278553	0.0293985
1467	OTU1304	Genetic.Information.Processing	-0.278313	0.0295414		1467	OTU1304	Genetic.Information.Processing	-0.278313	0.0295414
1468	OTU1084	Metabolism	0.277755	0.0299182		1468	OTU1084	Metabolism	0.277755	0.0299182
1469	OTU1909	Cancers	0.277529	0.0300591		1469	OTU1909	Cancers	0.277529	0.0300591
1470	OTU869	Lipid.Metabolism	0.277493	0.0300649		1470	OTU869	Lipid.Metabolism	0.277493	0.0300649
1471	OTU2360	Immune.System.Diseases	-0.276944	0.0304403		1471	OTU2360	Immune.System.Diseases	-0.276944	0.0304403
1472	OTU1429	Membrane.Transport	0.275892	0.0311903		1472	OTU1429	Membrane.Transport	0.275892	0.0311903
1473	OTU1304	Cancers	0.275456	0.0314932		1473	OTU1304	Cancers	0.275456	0.0314932
1474	OTU864	Enzyme.Families	-0.274908	0.0318824		1474	OTU864	Enzyme.Families	-0.274908	0.0318824
1475	OTU41	Transcription	0.274748	0.031982		1475	OTU41	Transcription	0.274748	0.031982
1476	OTU142	Metabolism.of.Other.Amino.Acids	0.274481	0.0321622		1476	OTU142	Metabolism.of.Other.Amino.Acids	0.274481	0.0321622
1477	OTU62	Carbohydrate.Metabolism	0.274429	0.03218		1477	OTU62	Carbohydrate.Metabolism	0.274429	0.03218
1478	OTU267	Lipid.Metabolism	0.274332	0.0322325		1478	OTU267	Lipid.Metabolism	0.274332	0.0322325
1479	OTU2336	Cardiovascular.Diseases	0.273599	0.0327355		1479	OTU2336	Cardiovascular.Diseases	0.273599	0.0327355
1480	OTU2114	Circulatory.System	0.273584	0.0327355		1480	OTU2114	Circulatory.System	0.273584	0.0327355
1481	OTU1125	Metabolism	-0.27356	0.0327355		1481	OTU1125	Metabolism	-0.27356	0.0327355
1482	OTU1231	Neurodegenerative.Diseases	-0.273626	0.0327355		1482	OTU1231	Neurodegenerative.Diseases	-0.273626	0.0327355
1483	OTU1894	Cellular.Processes.and.Signaling	0.272221	0.0337592		1483	OTU1894	Cellular.Processes.and.Signaling	0.272221	0.0337592
1484	OTU224	Metabolism	-0.271774	0.0340914		1484	OTU224	Metabolism	-0.271774	0.0340914
1485	OTU2204	Lipid.Metabolism	0.271492	0.0342941		1485	OTU2204	Lipid.Metabolism	0.271492	0.0342941
1486	OTU1996	Signaling.Molecules.and.Interaction	-0.27122	0.0344892		1486	OTU1996	Signaling.Molecules.and.Interaction	-0.27122	0.0344892
1487	OTU224	Transcription	-0.270739	0.0348553		1487	OTU224	Transcription	-0.270739	0.0348553
1488	OTU405	Signaling.Molecules.and.Interaction	-0.270389	0.0351177		1488	OTU405	Signaling.Molecules.and.Interaction	-0.270389	0.0351177
1489	OTU530	Cardiovascular.Diseases	0.270247	0.0352099		1489	OTU530	Cardiovascular.Diseases	0.270247	0.0352099
1490	OTU2336	Circulatory.System	0.270205	0.0352208		1490	OTU2336	Circulatory.System	0.270205	0.0352208
1491	OTU1429	Cell.Motility	-0.27008	0.0352762		1491	OTU1429	Cell.Motility	-0.27008	0.0352762
1492	OTU1429	Digestive.System	-0.270096	0.0352762		1492	OTU1429	Digestive.System	-0.270096	0.0352762
1493	OTU1106	Nucleotide.Metabolism	0.269927	0.0353779		1493	OTU1106	Nucleotide.Metabolism	0.269927	0.0353779
1494	OTU143	Circulatory.System	0.269615	0.0356118		1494	OTU143	Circulatory.System	0.269615	0.0356118
1495	OTU78	Immune.System.Diseases	0.26946	0.0357161		1495	OTU78	Immune.System.Diseases	0.26946	0.0357161
1496	OTU1320	Metabolic.Diseases	0.268955	0.0361129		1496	OTU1320	Metabolic.Diseases	0.268955	0.0361129
1497	OTU2002	Membrane.Transport	0.268512	0.0364607		1497	OTU2002	Membrane.Transport	0.268512	0.0364607
1498	OTU480	Cell.Growth.and.Death	0.268428	0.0365079		1498	OTU480	Cell.Growth.and.Death	0.268428	0.0365079
1499	OTU584	Cardiovascular.Diseases	0.267896	0.0369347		1499	OTU584	Cardiovascular.Diseases	0.267896	0.0369347
1500	OTU1894	Nucleotide.Metabolism	0.267102	0.0375925		1500	OTU1894	Nucleotide.Metabolism	0.267102	0.0375925
1501	OTU777	Cellular.Processes.and.Signaling	0.267005	0.0376507		1501	OTU777	Cellular.Processes.and.Signaling	0.267005	0.0376507
1502	OTU22	Genetic.Information.Processing	-0.266669	0.0379182		1502	OTU22	Genetic.Information.Processing	-0.266669	0.0379182
1503	OTU1396	Translation	0.266321	0.0381974		1503	OTU1396	Translation	0.266321	0.0381974
1504	OTU82	Circulatory.System	0.265381	0.0390032		1504	OTU82	Circulatory.System	0.265381	0.0390032
1505	OTU1813	Neurodegenerative.Diseases	-0.264366	0.0398918		1505	OTU1813	Neurodegenerative.Diseases	-0.264366	0.0398918
1506	OTU2339	Circulatory.System	0.264175	0.0400393		1506	OTU2339	Circulatory.System	0.264175	0.0400393
1507	OTU142	Genetic.Information.Processing	-0.264078	0.0401017		1507	OTU142	Genetic.Information.Processing	-0.264078	0.0401017
1508	OTU22	Metabolism.of.Other.Amino.Acids	0.263664	0.0404549		1508	OTU22	Metabolism.of.Other.Amino.Acids	0.263664	0.0404549
1509	OTU869	Glycan.Biosynthesis.and.Metabolism	-0.263238	0.0408216		1509	OTU869	Glycan.Biosynthesis.and.Metabolism	-0.263238	0.0408216
1510	OTU1429	Xenobiotics.Biodegradation.and.Metabolism	0.263061	0.0409588		1510	OTU1429	Xenobiotics.Biodegradation.and.Metabolism	0.263061	0.0409588
1511	OTU1084	Biosynthesis.of.Other.Secondary.Metabolites	-0.262628	0.0413099		1511	OTU1084	Biosynthesis.of.Other.Secondary.Metabolites	-0.262628	0.0413099
1512	OTU869	Metabolism.of.Cofactors.and.Vitamins	-0.262626	0.0413099		1512	OTU869	Metabolism.of.Cofactors.and.Vitamins	-0.262626	0.0413099
1513	OTU1996	Transcription	-0.262244	0.0416414		1513	OTU1996	Transcription	-0.262244	0.0416414
1514	OTU1231	Circulatory.System	0.262125	0.0417262		1514	OTU1231	Circulatory.System	0.262125	0.0417262
1515	OTU2177	Signaling.Molecules.and.Interaction	0.261828	0.0419801		1515	OTU2177	Signaling.Molecules.and.Interaction	0.261828	0.0419801
1516	OTU1894	Carbohydrate.Metabolism	-0.261676	0.0420965		1516	OTU1894	Carbohydrate.Metabolism	-0.261676	0.0420965
1517	OTU1339	Cell.Motility	0.261264	0.0424624		1517	OTU1339	Cell.Motility	0.261264	0.0424624
1518	OTU1339	Folding..Sorting.and.Degradation	0.260763	0.0429158		1518	OTU1339	Folding..Sorting.and.Degradation	0.260763	0.0429158
1519	OTU62	Immune.System	-0.259878	0.0437499		1519	OTU62	Immune.System	-0.259878	0.0437499
1520	OTU1308	Immune.System.Diseases	0.259129	0.0444619		1520	OTU1308	Immune.System.Diseases	0.259129	0.0444619
1521	OTU1308	Endocrine.System	-0.258936	0.0446252		1521	OTU1308	Endocrine.System	-0.258936	0.0446252
1522	OTU390	Nervous.System	0.258842	0.0446893		1522	OTU390	Nervous.System	0.258842	0.0446893
1523	OTU482	Metabolic.Diseases	0.258773	0.0447299		1523	OTU482	Metabolic.Diseases	0.258773	0.0447299
1524	OTU1308	Immune.System	-0.258614	0.0448591		1524	OTU1308	Immune.System	-0.258614	0.0448591
1525	OTU1308	Cell.Motility	-0.258502	0.0449427		1525	OTU1308	Cell.Motility	-0.258502	0.0449427
1526	OTU2143	Nervous.System	0.258138	0.0452798		1526	OTU2143	Nervous.System	0.258138	0.0452798
1527	OTU267	Cancers	-0.257914	0.0454768		1527	OTU267	Cancers	-0.257914	0.0454768
1528	OTU2002	Digestive.System	-0.25767	0.045695		1528	OTU2002	Digestive.System	-0.25767	0.045695
1529	OTU1497	Signal.Transduction	-0.257626	0.04571		1529	OTU1497	Signal.Transduction	-0.257626	0.04571
1530	OTU2015	Signaling.Molecules.and.Interaction	0.257298	0.0460148		1530	OTU2015	Signaling.Molecules.and.Interaction	0.257298	0.0460148
1531	OTU1084	Transport.and.Catabolism	-0.256678	0.0466224		1531	OTU1084	Transport.and.Catabolism	-0.256678	0.0466224
1532	OTU1106	Translation	0.256427	0.0468526		1532	OTU1106	Translation	0.256427	0.0468526
1533	OTU62	Cellular.Processes.and.Signaling	-0.25618	0.0470013		1533	OTU62	Cellular.Processes.and.Signaling	-0.25618	0.0470013
1534	OTU2336	Metabolic.Diseases	0.256212	0.0470013		1534	OTU2336	Metabolic.Diseases	0.256212	0.0470013
1535	OTU1396	Metabolism.of.Other.Amino.Acids	0.256166	0.0470013		1535	OTU1396	Metabolism.of.Other.Amino.Acids	0.256166	0.0470013
1536	OTU648	Nervous.System	0.256253	0.0470013		1536	OTU648	Nervous.System	0.256253	0.0470013
1537	OTU1339	Enzyme.Families	0.255776	0.0473785		1537	OTU1339	Enzyme.Families	0.255776	0.0473785
1538	OTU1125	Transcription	-0.255494	0.047644		1538	OTU1125	Transcription	-0.255494	0.047644
1539	OTU78	Nucleotide.Metabolism	0.255423	0.0476882		1539	OTU78	Nucleotide.Metabolism	0.255423	0.0476882
1540	OTU2015	Enzyme.Families	-0.255165	0.0479229		1540	OTU2015	Enzyme.Families	-0.255165	0.0479229
1541	OTU1125	Folding..Sorting.and.Degradation	0.255142	0.0479229		1541	OTU1125	Folding..Sorting.and.Degradation	0.255142	0.0479229
1542	OTU1497	Signaling.Molecules.and.Interaction	-0.255023	0.0480118		1542	OTU1497	Signaling.Molecules.and.Interaction	-0.255023	0.0480118
1543	OTU2002	Xenobiotics.Biodegradation.and.Metabolism	0.254999	0.0480118		1543	OTU2002	Xenobiotics.Biodegradation.and.Metabolism	0.254999	0.0480118
1544	OTU1975	Nervous.System	0.25466	0.0483405		1544	OTU1975	Nervous.System	0.25466	0.0483405
1545	OTU1084	Transcription	0.254619	0.0483533		1545	OTU1084	Transcription	0.254619	0.0483533
1546	OTU869	Metabolism	0.254372	0.0485855		1546	OTU869	Metabolism	0.254372	0.0485855
1547	OTU2114	Signal.Transduction	-0.253864	0.0490999		1547	OTU2114	Signal.Transduction	-0.253864	0.0490999
1548	OTU2015	Signal.Transduction	0.252826	0.0501996		1548	OTU2015	Signal.Transduction	0.252826	0.0501996
1549	OTU2339	Lipid.Metabolism	-0.252609	0.0504061		1549	OTU2339	Lipid.Metabolism	-0.252609	0.0504061
1550	OTU1320	Cell.Motility	-0.252355	0.0506544		1550	OTU1320	Cell.Motility	-0.252355	0.0506544
1551	OTU41	Cell.Growth.and.Death	-0.252155	0.0508426		1551	OTU41	Cell.Growth.and.Death	-0.252155	0.0508426
1552	OTU224	Immune.System.Diseases	0.252126	0.0508426		1552	OTU224	Immune.System.Diseases	0.252126	0.0508426
1553	OTU524	Neurodegenerative.Diseases	-0.251848	0.0511189		1553	OTU524	Neurodegenerative.Diseases	-0.251848	0.0511189
1554	OTU1894	Genetic.Information.Processing	-0.250841	0.0522193		1554	OTU1894	Genetic.Information.Processing	-0.250841	0.0522193
1555	OTU1913	Transcription	-0.25018	0.0529415		1555	OTU1913	Transcription	-0.25018	0.0529415
1556	OTU224	Signal.Transduction	-0.24953	0.0536574		1556	OTU224	Signal.Transduction	-0.24953	0.0536574
1557	OTU142	Carbohydrate.Metabolism	-0.249381	0.0537965		1557	OTU142	Carbohydrate.Metabolism	-0.249381	0.0537965
1558	OTU82	Cell.Growth.and.Death	0.2492	0.0539733		1558	OTU82	Cell.Growth.and.Death	0.2492	0.0539733
1559	OTU530	Genetic.Information.Processing	-0.249085	0.0540722		1559	OTU530	Genetic.Information.Processing	-0.249085	0.0540722
1560	OTU657	Carbohydrate.Metabolism	-0.248661	0.0545353		1560	OTU657	Carbohydrate.Metabolism	-0.248661	0.0545353
1561	OTU602	Genetic.Information.Processing	-0.248507	0.0546813		1561	OTU602	Genetic.Information.Processing	-0.248507	0.0546813
1562	OTU864	Folding..Sorting.and.Degradation	-0.247767	0.0555249		1562	OTU864	Folding..Sorting.and.Degradation	-0.247767	0.0555249
1563	OTU777	Poorly.Characterized	-0.247598	0.0556909		1563	OTU777	Poorly.Characterized	-0.247598	0.0556909
1564	OTU1154	Cancers	0.247344	0.0559607		1564	OTU1154	Cancers	0.247344	0.0559607
1565	OTU482	Cell.Motility	-0.24731	0.0559654		1565	OTU482	Cell.Motility	-0.24731	0.0559654
1566	OTU1921	Circulatory.System	0.246675	0.0566625		1566	OTU1921	Circulatory.System	0.246675	0.0566625
1567	OTU584	Translation	0.246673	0.0566625		1567	OTU584	Translation	0.246673	0.0566625
1568	OTU2143	Immune.System.Diseases	-0.246643	0.0566639		1568	OTU2143	Immune.System.Diseases	-0.246643	0.0566639
1569	OTU480	Lipid.Metabolism	-0.246468	0.0568397		1569	OTU480	Lipid.Metabolism	-0.246468	0.0568397
1570	OTU1398	Signaling.Molecules.and.Interaction	-0.246214	0.0570766		1570	OTU1398	Signaling.Molecules.and.Interaction	-0.246214	0.0570766
1571	OTU1125	Signaling.Molecules.and.Interaction	-0.246218	0.0570766		1571	OTU1125	Signaling.Molecules.and.Interaction	-0.246218	0.0570766
1572	OTU1705	Cancers	0.245591	0.0577315		1572	OTU1705	Cancers	0.245591	0.0577315
1573	OTU1084	Carbohydrate.Metabolism	-0.245605	0.0577315		1573	OTU1084	Carbohydrate.Metabolism	-0.245605	0.0577315
1574	OTU1231	Metabolism.of.Other.Amino.Acids	-0.245601	0.0577315		1574	OTU1231	Metabolism.of.Other.Amino.Acids	-0.245601	0.0577315
1575	OTU264	Immune.System.Diseases	-0.245168	0.0582178		1575	OTU264	Immune.System.Diseases	-0.245168	0.0582178
1576	OTU1339	Nervous.System	0.245075	0.0582967		1576	OTU1339	Nervous.System	0.245075	0.0582967
1577	OTU142	Cell.Motility	-0.243721	0.0599612		1577	OTU142	Cell.Motility	-0.243721	0.0599612
1578	OTU1396	Circulatory.System	0.242601	0.0613609		1578	OTU1396	Circulatory.System	0.242601	0.0613609
1579	OTU2143	Circulatory.System	0.242304	0.0617078		1579	OTU2143	Circulatory.System	0.242304	0.0617078
1580	OTU405	Genetic.Information.Processing	-0.242104	0.0619282		1580	OTU405	Genetic.Information.Processing	-0.242104	0.0619282
1581	OTU380	Neurodegenerative.Diseases	-0.242009	0.0620139		1581	OTU380	Neurodegenerative.Diseases	-0.242009	0.0620139
1582	OTU864	Cancers	-0.241931	0.0620763		1582	OTU864	Cancers	-0.241931	0.0620763
1583	OTU1429	Glycan.Biosynthesis.and.Metabolism	-0.24152	0.0625764		1583	OTU1429	Glycan.Biosynthesis.and.Metabolism	-0.24152	0.0625764
1584	OTU1909	Circulatory.System	0.241444	0.0625975		1584	OTU1909	Circulatory.System	0.241444	0.0625975
1585	OTU482	Circulatory.System	0.241474	0.0625975		1585	OTU482	Circulatory.System	0.241474	0.0625975
1586	OTU1429	Biosynthesis.of.Other.Secondary.Metabolites	-0.240812	0.0633947		1586	OTU1429	Biosynthesis.of.Other.Secondary.Metabolites	-0.240812	0.0633947
1587	OTU2143	Cell.Motility	-0.240765	0.0634161		1587	OTU2143	Cell.Motility	-0.240765	0.0634161
1588	OTU1497	Cell.Growth.and.Death	0.239326	0.0652726		1588	OTU1497	Cell.Growth.and.Death	0.239326	0.0652726
1589	OTU405	Circulatory.System	0.239353	0.0652726		1589	OTU405	Circulatory.System	0.239353	0.0652726
1590	OTU2002	Biosynthesis.of.Other.Secondary.Metabolites	-0.238976	0.0656688		1590	OTU2002	Biosynthesis.of.Other.Secondary.Metabolites	-0.238976	0.0656688
1591	OTU1953	Cardiovascular.Diseases	-0.238976	0.0656688		1591	OTU1953	Cardiovascular.Diseases	-0.238976	0.0656688
1592	OTU1084	Cellular.Processes.and.Signaling	0.238034	0.0669275		1592	OTU1084	Cellular.Processes.and.Signaling	0.238034	0.0669275
1593	OTU1308	Cellular.Processes.and.Signaling	-0.237729	0.0673093		1593	OTU1308	Cellular.Processes.and.Signaling	-0.237729	0.0673093
1594	OTU1231	Metabolism	-0.237476	0.0676213		1594	OTU1231	Metabolism	-0.237476	0.0676213
1595	OTU267	Circulatory.System	-0.23744	0.0676294		1595	OTU267	Circulatory.System	-0.23744	0.0676294
1596	OTU1953	Genetic.Information.Processing	0.236982	0.0682311		1596	OTU1953	Genetic.Information.Processing	0.236982	0.0682311
1597	OTU1705	Signaling.Molecules.and.Interaction	-0.236896	0.06831		1597	OTU1705	Signaling.Molecules.and.Interaction	-0.236896	0.06831
1598	OTU777	Immune.System.Diseases	-0.236761	0.0684584		1598	OTU777	Immune.System.Diseases	-0.236761	0.0684584
1599	OTU78	Translation	0.236562	0.0686984		1599	OTU78	Translation	0.236562	0.0686984
1600	OTU1125	Nervous.System	0.236505	0.0687354		1600	OTU1125	Nervous.System	0.236505	0.0687354
1601	OTU1084	Digestive.System	-0.236088	0.0692866		1601	OTU1084	Digestive.System	-0.236088	0.0692866
1602	OTU62	Replication.and.Repair	0.235937	0.0694591		1602	OTU62	Replication.and.Repair	0.235937	0.0694591
1603	OTU22	Carbohydrate.Metabolism	-0.235906	0.0694603		1603	OTU22	Carbohydrate.Metabolism	-0.235906	0.0694603
1604	OTU1996	Cellular.Processes.and.Signaling	-0.23567	0.0697554		1604	OTU1996	Cellular.Processes.and.Signaling	-0.23567	0.0697554
1605	OTU1084	Immune.System	-0.235456	0.0700203		1605	OTU1084	Immune.System	-0.235456	0.0700203
1606	OTU1921	Nervous.System	0.235074	0.0705289		1606	OTU1921	Nervous.System	0.235074	0.0705289
1607	OTU1996	Signal.Transduction	-0.233897	0.0722061		1607	OTU1996	Signal.Transduction	-0.233897	0.0722061
1608	OTU2002	Glycan.Biosynthesis.and.Metabolism	-0.233458	0.0728122		1608	OTU2002	Glycan.Biosynthesis.and.Metabolism	-0.233458	0.0728122
1609	OTU1996	Cell.Growth.and.Death	0.233221	0.0731211		1609	OTU1996	Cell.Growth.and.Death	0.233221	0.0731211
1610	OTU1084	Metabolism.of.Cofactors.and.Vitamins	-0.232813	0.0736857		1610	OTU1084	Metabolism.of.Cofactors.and.Vitamins	-0.232813	0.0736857
1611	OTU1813	Cell.Growth.and.Death	0.232716	0.0737858		1611	OTU1813	Cell.Growth.and.Death	0.232716	0.0737858
1612	OTU1106	Circulatory.System	0.232087	0.0746897		1612	OTU1106	Circulatory.System	0.232087	0.0746897
1613	OTU143	Nervous.System	0.231737	0.075176		1613	OTU143	Nervous.System	0.231737	0.075176
1614	OTU1231	Glycan.Biosynthesis.and.Metabolism	0.231613	0.0753197		1614	OTU1231	Glycan.Biosynthesis.and.Metabolism	0.231613	0.0753197
1615	OTU1084	Amino.Acid.Metabolism	-0.231581	0.0753218		1615	OTU1084	Amino.Acid.Metabolism	-0.231581	0.0753218
1616	OTU584	Metabolism.of.Other.Amino.Acids	0.231002	0.076164		1616	OTU584	Metabolism.of.Other.Amino.Acids	0.231002	0.076164
1617	OTU1125	Enzyme.Families	0.23097	0.0761668		1617	OTU1125	Enzyme.Families	0.23097	0.0761668
1618	OTU1539	Lipid.Metabolism	-0.230904	0.0762206		1618	OTU1539	Lipid.Metabolism	-0.230904	0.0762206
1619	OTU1539	Cancers	0.230872	0.0762232		1619	OTU1539	Cancers	0.230872	0.0762232
1620	OTU1894	Replication.and.Repair	0.230556	0.076664		1620	OTU1894	Replication.and.Repair	0.230556	0.076664
1621	OTU1308	Cardiovascular.Diseases	-0.230264	0.0770713		1621	OTU1308	Cardiovascular.Diseases	-0.230264	0.0770713
1622	OTU2114	Cell.Growth.and.Death	0.229786	0.0777705		1622	OTU2114	Cell.Growth.and.Death	0.229786	0.0777705
1623	OTU869	Endocrine.System	-0.229659	0.077921		1623	OTU869	Endocrine.System	-0.229659	0.077921
1624	OTU82	Signal.Transduction	-0.229626	0.0779252		1624	OTU82	Signal.Transduction	-0.229626	0.0779252
1625	OTU2096	Metabolic.Diseases	-0.228926	0.0789823		1625	OTU2096	Metabolic.Diseases	-0.228926	0.0789823
1626	OTU864	Signaling.Molecules.and.Interaction	0.22874	0.0792286		1626	OTU864	Signaling.Molecules.and.Interaction	0.22874	0.0792286
1627	OTU1921	Nucleotide.Metabolism	0.22838	0.0797546		1627	OTU1921	Nucleotide.Metabolism	0.22838	0.0797546
1628	OTU869	Nervous.System	-0.227841	0.0805708		1628	OTU869	Nervous.System	-0.227841	0.0805708
1629	OTU1084	Cancers	-0.227593	0.0809224		1629	OTU1084	Cancers	-0.227593	0.0809224
1630	OTU777	Replication.and.Repair	0.227323	0.0813103		1630	OTU777	Replication.and.Repair	0.227323	0.0813103
1631	OTU2002	Amino.Acid.Metabolism	-0.227056	0.0816453		1631	OTU2002	Amino.Acid.Metabolism	-0.227056	0.0816453
1632	OTU648	Folding..Sorting.and.Degradation	0.227056	0.0816453		1632	OTU648	Folding..Sorting.and.Degradation	0.227056	0.0816453
1633	OTU602	Cell.Motility	-0.226646	0.0822645		1633	OTU602	Cell.Motility	-0.226646	0.0822645
1634	OTU1084	Replication.and.Repair	-0.225939	0.0833792		1634	OTU1084	Replication.and.Repair	-0.225939	0.0833792
1635	OTU380	Enzyme.Families	0.225812	0.0835396		1635	OTU380	Enzyme.Families	0.225812	0.0835396
1636	OTU602	Metabolic.Diseases	0.225742	0.0836031		1636	OTU602	Metabolic.Diseases	0.225742	0.0836031
1637	OTU143	Cell.Motility	0.22557	0.0838389		1637	OTU143	Cell.Motility	0.22557	0.0838389
1638	OTU1106	Cardiovascular.Diseases	0.22541	0.0840067		1638	OTU1106	Cardiovascular.Diseases	0.22541	0.0840067
1639	OTU264	Cellular.Processes.and.Signaling	0.225408	0.0840067		1639	OTU264	Cellular.Processes.and.Signaling	0.225408	0.0840067
1640	OTU1308	Signaling.Molecules.and.Interaction	0.224745	0.0850654		1640	OTU1308	Signaling.Molecules.and.Interaction	0.224745	0.0850654
1641	OTU1813	Signal.Transduction	-0.224601	0.0852557		1641	OTU1813	Signal.Transduction	-0.224601	0.0852557
1642	OTU1320	Carbohydrate.Metabolism	-0.223818	0.0865313		1642	OTU1320	Carbohydrate.Metabolism	-0.223818	0.0865313
1643	OTU602	Circulatory.System	0.223742	0.0866091		1643	OTU602	Circulatory.System	0.223742	0.0866091
1644	OTU2339	Cancers	0.223249	0.0873783		1644	OTU2339	Cancers	0.223249	0.0873783
1645	OTU1894	Nervous.System	0.223231	0.0873783		1645	OTU1894	Nervous.System	0.223231	0.0873783
1646	OTU657	Genetic.Information.Processing	0.222469	0.0886433		1646	OTU657	Genetic.Information.Processing	0.222469	0.0886433
1647	OTU142	Metabolic.Diseases	0.22227	0.0889351		1647	OTU142	Metabolic.Diseases	0.22227	0.0889351
1648	OTU1308	Nucleotide.Metabolism	0.22217	0.0890557		1648	OTU1308	Nucleotide.Metabolism	0.22217	0.0890557
1649	OTU1705	Lipid.Metabolism	-0.222103	0.0891187		1649	OTU1705	Lipid.Metabolism	-0.222103	0.0891187
1650	OTU2339	Cardiovascular.Diseases	0.22199	0.0892516		1650	OTU2339	Cardiovascular.Diseases	0.22199	0.0892516
1651	OTU78	Endocrine.System	-0.221945	0.0892516		1651	OTU78	Endocrine.System	-0.221945	0.0892516
1652	OTU2360	Genetic.Information.Processing	0.221935	0.0892516		1652	OTU2360	Genetic.Information.Processing	0.221935	0.0892516
1653	OTU2327	Signaling.Molecules.and.Interaction	-0.221088	0.0906317		1653	OTU2327	Signaling.Molecules.and.Interaction	-0.221088	0.0906317
1654	OTU1308	Energy.Metabolism	-0.21987	0.0926965		1654	OTU1308	Energy.Metabolism	-0.21987	0.0926965
1655	OTU1894	Metabolic.Diseases	0.219899	0.0926965		1655	OTU1894	Metabolic.Diseases	0.219899	0.0926965
1656	OTU2360	Carbohydrate.Metabolism	-0.219458	0.0933836		1656	OTU2360	Carbohydrate.Metabolism	-0.219458	0.0933836
1657	OTU78	Enzyme.Families	0.219099	0.0939794		1657	OTU78	Enzyme.Families	0.219099	0.0939794
1658	OTU264	Carbohydrate.Metabolism	-0.219024	0.0940591		1658	OTU264	Carbohydrate.Metabolism	-0.219024	0.0940591
1659	OTU648	Metabolism.of.Other.Amino.Acids	-0.218801	0.0944094		1659	OTU648	Metabolism.of.Other.Amino.Acids	-0.218801	0.0944094
1660	OTU1231	Metabolism.of.Terpenoids.and.Polyketides	0.218158	0.095534		1660	OTU1231	Metabolism.of.Terpenoids.and.Polyketides	0.218158	0.095534
1661	OTU78	Transport.and.Catabolism	-0.217491	0.0967118		1661	OTU78	Transport.and.Catabolism	-0.217491	0.0967118
1662	OTU1913	Enzyme.Families	0.217394	0.0968357		1662	OTU1913	Enzyme.Families	0.217394	0.0968357
1663	OTU584	Carbohydrate.Metabolism	-0.216634	0.0982019		1663	OTU584	Carbohydrate.Metabolism	-0.216634	0.0982019
1664	OTU1084	Glycan.Biosynthesis.and.Metabolism	-0.216406	0.0985729		1664	OTU1084	Glycan.Biosynthesis.and.Metabolism	-0.216406	0.0985729
1665	OTU2015	Cancers	-0.216098	0.0990968		1665	OTU2015	Cancers	-0.216098	0.0990968
1666	OTU1975	Cardiovascular.Diseases	0.215964	0.099292		1666	OTU1975	Cardiovascular.Diseases	0.215964	0.099292
1667	OTU2015	Transcription	0.21579	0.0995644		1667	OTU2015	Transcription	0.21579	0.0995644
1668	OTU62	Metabolic.Diseases	0.21571	0.0995965		1668	OTU62	Metabolic.Diseases	0.21571	0.0995965
1669	OTU1921	Metabolic.Diseases	0.215716	0.0995965		1669	OTU1921	Metabolic.Diseases	0.215716	0.0995965
1670	OTU22	Cell.Motility	-0.215112	0.100681		1670	OTU22	Cell.Motility	-0.215112	0.100681
1671	OTU869	Metabolism.of.Other.Amino.Acids	-0.21439	0.102016		1671	OTU869	Metabolism.of.Other.Amino.Acids	-0.21439	0.102016
1672	OTU78	Cell.Growth.and.Death	0.212523	0.105633		1672	OTU78	Cell.Growth.and.Death	0.212523	0.105633
1673	OTU82	Cellular.Processes.and.Signaling	-0.212487	0.105642		1673	OTU82	Cellular.Processes.and.Signaling	-0.212487	0.105642
1674	OTU1813	Circulatory.System	0.212127	0.106298		1674	OTU1813	Circulatory.System	0.212127	0.106298
1675	OTU2030	Nervous.System	0.211882	0.106728		1675	OTU2030	Nervous.System	0.211882	0.106728
1676	OTU1953	Signaling.Molecules.and.Interaction	-0.211723	0.106984		1676	OTU1953	Signaling.Molecules.and.Interaction	-0.211723	0.106984
1677	OTU1429	Folding..Sorting.and.Degradation	-0.211672	0.107023		1677	OTU1429	Folding..Sorting.and.Degradation	-0.211672	0.107023
1678	OTU1894	Cardiovascular.Diseases	0.210787	0.108756		1678	OTU1894	Cardiovascular.Diseases	0.210787	0.108756
1679	OTU1975	Circulatory.System	0.210468	0.109343		1679	OTU1975	Circulatory.System	0.210468	0.109343
1680	OTU524	Signal.Transduction	-0.210281	0.109597		1680	OTU524	Signal.Transduction	-0.210281	0.109597
1681	OTU1339	Transcription	-0.210309	0.109597		1681	OTU1339	Transcription	-0.210309	0.109597
1682	OTU1539	Cardiovascular.Diseases	0.209455	0.111239		1682	OTU1539	Cardiovascular.Diseases	0.209455	0.111239
1683	OTU2002	Nucleotide.Metabolism	0.209327	0.111438		1683	OTU2002	Nucleotide.Metabolism	0.209327	0.111438
1684	OTU1304	Nucleotide.Metabolism	0.209283	0.111465		1684	OTU1304	Nucleotide.Metabolism	0.209283	0.111465
1685	OTU864	Cell.Growth.and.Death	-0.209067	0.111782		1685	OTU864	Cell.Growth.and.Death	-0.209067	0.111782
1686	OTU1106	Metabolic.Diseases	0.209087	0.111782		1686	OTU1106	Metabolic.Diseases	0.209087	0.111782
1687	OTU1562	Circulatory.System	-0.208914	0.112035		1687	OTU1562	Circulatory.System	-0.208914	0.112035
1688	OTU1813	Signaling.Molecules.and.Interaction	-0.208543	0.112745		1688	OTU1813	Signaling.Molecules.and.Interaction	-0.208543	0.112745
1689	OTU1996	Carbohydrate.Metabolism	0.208435	0.112905		1689	OTU1996	Carbohydrate.Metabolism	0.208435	0.112905
1690	OTU524	Infectious.Diseases	-0.208387	0.112941		1690	OTU524	Infectious.Diseases	-0.208387	0.112941
1691	OTU390	Signal.Transduction	-0.208221	0.113222		1691	OTU390	Signal.Transduction	-0.208221	0.113222
1692	OTU405	Nervous.System	0.208109	0.113392		1692	OTU405	Nervous.System	0.208109	0.113392
1693	OTU1231	Translation	-0.20761	0.11438		1693	OTU1231	Translation	-0.20761	0.11438
1694	OTU1339	Metabolism.of.Other.Amino.Acids	-0.207258	0.114993		1694	OTU1339	Metabolism.of.Other.Amino.Acids	-0.207258	0.114993
1695	OTU41	Lipid.Metabolism	0.207111	0.115239		1695	OTU41	Lipid.Metabolism	0.207111	0.115239
1696	OTU62	Signaling.Molecules.and.Interaction	0.206787	0.115865		1696	OTU62	Signaling.Molecules.and.Interaction	0.206787	0.115865
1697	OTU524	Circulatory.System	0.206249	0.116953		1697	OTU524	Circulatory.System	0.206249	0.116953
1698	OTU62	Biosynthesis.of.Other.Secondary.Metabolites	-0.205951	0.117529		1698	OTU62	Biosynthesis.of.Other.Secondary.Metabolites	-0.205951	0.117529
1699	OTU2096	Nucleotide.Metabolism	-0.205311	0.118852		1699	OTU2096	Nucleotide.Metabolism	-0.205311	0.118852
1700	OTU1231	Nucleotide.Metabolism	-0.203863	0.121981		1700	OTU1231	Nucleotide.Metabolism	-0.203863	0.121981
1701	OTU482	Metabolism.of.Other.Amino.Acids	0.203788	0.122077		1701	OTU482	Metabolism.of.Other.Amino.Acids	0.203788	0.122077
1702	OTU2114	Nervous.System	0.203648	0.122317		1702	OTU2114	Nervous.System	0.203648	0.122317
1703	OTU2204	Cancers	-0.203508	0.122559		1703	OTU2204	Cancers	-0.203508	0.122559
1704	OTU2114	Lipid.Metabolism	-0.203101	0.1234		1704	OTU2114	Lipid.Metabolism	-0.203101	0.1234
1705	OTU2114	Cardiovascular.Diseases	0.202844	0.123908		1705	OTU2114	Cardiovascular.Diseases	0.202844	0.123908
1706	OTU1084	Metabolic.Diseases	-0.202625	0.124329		1706	OTU1084	Metabolic.Diseases	-0.202625	0.124329
1707	OTU143	Signal.Transduction	-0.202433	0.124692		1707	OTU143	Signal.Transduction	-0.202433	0.124692
1708	OTU1913	Cell.Motility	0.202072	0.12544		1708	OTU1913	Cell.Motility	0.202072	0.12544
1709	OTU1231	Folding..Sorting.and.Degradation	0.201504	0.126665		1709	OTU1231	Folding..Sorting.and.Degradation	0.201504	0.126665
1710	OTU78	Excretory.System	0.201187	0.127322		1710	OTU78	Excretory.System	0.201187	0.127322
1711	OTU1539	Circulatory.System	0.201136	0.127364		1711	OTU1539	Circulatory.System	0.201136	0.127364
1712	OTU1705	Cardiovascular.Diseases	0.201051	0.127485		1712	OTU1705	Cardiovascular.Diseases	0.201051	0.127485
1713	OTU2002	Folding..Sorting.and.Degradation	-0.200672	0.128287		1713	OTU2002	Folding..Sorting.and.Degradation	-0.200672	0.128287
1714	OTU267	Signaling.Molecules.and.Interaction	0.200581	0.128424		1714	OTU267	Signaling.Molecules.and.Interaction	0.200581	0.128424
1715	OTU869	Digestive.System	-0.200377	0.128824		1715	OTU869	Digestive.System	-0.200377	0.128824
1716	OTU143	Metabolism.of.Other.Amino.Acids	-0.199608	0.130546		1716	OTU143	Metabolism.of.Other.Amino.Acids	-0.199608	0.130546
1717	OTU602	Cardiovascular.Diseases	0.199412	0.13093		1717	OTU602	Cardiovascular.Diseases	0.199412	0.13093
1718	OTU524	Membrane.Transport	-0.199286	0.131151		1718	OTU524	Membrane.Transport	-0.199286	0.131151
1719	OTU869	Amino.Acid.Metabolism	-0.198044	0.13395		1719	OTU869	Amino.Acid.Metabolism	-0.198044	0.13395
1720	OTU2360	Circulatory.System	-0.198072	0.13395		1720	OTU2360	Circulatory.System	-0.198072	0.13395
1721	OTU1894	Translation	0.198004	0.133968		1721	OTU1894	Translation	0.198004	0.133968
1722	OTU1398	Replication.and.Repair	0.19784	0.134282		1722	OTU1398	Replication.and.Repair	0.19784	0.134282
1723	OTU1953	Cellular.Processes.and.Signaling	0.197252	0.135621		1723	OTU1953	Cellular.Processes.and.Signaling	0.197252	0.135621
1724	OTU524	Endocrine.System	0.197019	0.136107		1724	OTU524	Endocrine.System	0.197019	0.136107
1725	OTU524	Translation	0.196776	0.136618		1725	OTU524	Translation	0.196776	0.136618
1726	OTU1429	Energy.Metabolism	-0.196233	0.137864		1726	OTU1429	Energy.Metabolism	-0.196233	0.137864
1727	OTU1921	Metabolism.of.Other.Amino.Acids	0.196085	0.138147		1727	OTU1921	Metabolism.of.Other.Amino.Acids	0.196085	0.138147
1728	OTU1084	Immune.System.Diseases	-0.195865	0.138608		1728	OTU1084	Immune.System.Diseases	-0.195865	0.138608
1729	OTU777	Circulatory.System	0.195519	0.13938		1729	OTU777	Circulatory.System	0.195519	0.13938
1730	OTU1231	Replication.and.Repair	-0.195237	0.139996		1730	OTU1231	Replication.and.Repair	-0.195237	0.139996
1731	OTU1913	Metabolism.of.Other.Amino.Acids	-0.194703	0.141242		1731	OTU1913	Metabolism.of.Other.Amino.Acids	-0.194703	0.141242
1732	OTU657	Immune.System.Diseases	-0.193719	0.14363		1732	OTU657	Immune.System.Diseases	-0.193719	0.14363
1733	OTU524	Metabolism.of.Terpenoids.and.Polyketides	0.193619	0.143802		1733	OTU524	Metabolism.of.Terpenoids.and.Polyketides	0.193619	0.143802
1734	OTU264	Circulatory.System	-0.193057	0.145041		1734	OTU264	Circulatory.System	-0.193057	0.145041
1735	OTU1304	Replication.and.Repair	0.193032	0.145041		1735	OTU1304	Replication.and.Repair	0.193032	0.145041
1736	OTU648	Cell.Motility	0.192922	0.145237		1736	OTU648	Cell.Motility	0.192922	0.145237
1737	OTU1429	Amino.Acid.Metabolism	-0.191838	0.147848		1737	OTU1429	Amino.Acid.Metabolism	-0.191838	0.147848
1738	OTU777	Translation	0.191853	0.147848		1738	OTU777	Translation	0.191853	0.147848
1739	OTU1921	Replication.and.Repair	0.191451	0.148765		1739	OTU1921	Replication.and.Repair	0.191451	0.148765
1740	OTU1125	Cellular.Processes.and.Signaling	-0.191231	0.149251		1740	OTU1125	Cellular.Processes.and.Signaling	-0.191231	0.149251
1741	OTU22	Cellular.Processes.and.Signaling	0.190715	0.150509		1741	OTU22	Cellular.Processes.and.Signaling	0.190715	0.150509
1742	OTU62	Excretory.System	0.190306	0.151409		1742	OTU62	Excretory.System	0.190306	0.151409
1743	OTU1084	Nucleotide.Metabolism	-0.18985	0.152525		1743	OTU1084	Nucleotide.Metabolism	-0.18985	0.152525
1744	OTU62	Translation	0.189116	0.154384		1744	OTU62	Translation	0.189116	0.154384
1745	OTU648	Carbohydrate.Metabolism	0.18839	0.156241		1745	OTU648	Carbohydrate.Metabolism	0.18839	0.156241
1746	OTU2143	Cellular.Processes.and.Signaling	0.187953	0.157332		1746	OTU2143	Cellular.Processes.and.Signaling	0.187953	0.157332
1747	OTU2204	Circulatory.System	-0.187826	0.157584		1747	OTU2204	Circulatory.System	-0.187826	0.157584
1748	OTU524	Environmental.Adaptation	0.187692	0.157769		1748	OTU524	Environmental.Adaptation	0.187692	0.157769
1749	OTU1429	Nucleotide.Metabolism	0.187716	0.157769		1749	OTU1429	Nucleotide.Metabolism	0.187716	0.157769
1750	OTU78	Biosynthesis.of.Other.Secondary.Metabolites	-0.186908	0.159813		1750	OTU78	Biosynthesis.of.Other.Secondary.Metabolites	-0.186908	0.159813
1751	OTU62	Transport.and.Catabolism	-0.186817	0.159971		1751	OTU62	Transport.and.Catabolism	-0.186817	0.159971
1752	OTU1996	Cardiovascular.Diseases	0.18639	0.161054		1752	OTU1996	Cardiovascular.Diseases	0.18639	0.161054
1753	OTU78	Digestive.System	-0.186184	0.161527		1753	OTU78	Digestive.System	-0.186184	0.161527
1754	OTU142	Circulatory.System	0.185834	0.162404		1754	OTU142	Circulatory.System	0.185834	0.162404
1755	OTU1429	Nervous.System	-0.185768	0.162493		1755	OTU1429	Nervous.System	-0.185768	0.162493
1756	OTU78	Neurodegenerative.Diseases	-0.18567	0.162673		1756	OTU78	Neurodegenerative.Diseases	-0.18567	0.162673
1757	OTU1154	Nucleotide.Metabolism	0.185471	0.163133		1757	OTU1154	Nucleotide.Metabolism	0.185471	0.163133
1758	OTU41	Circulatory.System	-0.185067	0.164165		1758	OTU41	Circulatory.System	-0.185067	0.164165
1759	OTU1562	Signaling.Molecules.and.Interaction	0.184286	0.166262		1759	OTU1562	Signaling.Molecules.and.Interaction	0.184286	0.166262
1760	OTU143	Transcription	-0.18414	0.166578		1760	OTU143	Transcription	-0.18414	0.166578
1761	OTU1913	Cellular.Processes.and.Signaling	-0.18378	0.167503		1761	OTU1913	Cellular.Processes.and.Signaling	-0.18378	0.167503
1762	OTU524	Replication.and.Repair	0.183547	0.16807		1762	OTU524	Replication.and.Repair	0.183547	0.16807
1763	OTU2030	Circulatory.System	0.183464	0.168209		1763	OTU2030	Circulatory.System	0.183464	0.168209
1764	OTU524	Cell.Growth.and.Death	0.183287	0.168616		1764	OTU524	Cell.Growth.and.Death	0.183287	0.168616
1765	OTU390	Cell.Motility	0.182452	0.170815		1765	OTU390	Cell.Motility	0.182452	0.170815
1766	OTU1304	Nervous.System	0.182479	0.170815		1766	OTU1304	Nervous.System	0.182479	0.170815
1767	OTU1398	Nucleotide.Metabolism	0.182199	0.171358		1767	OTU1398	Nucleotide.Metabolism	0.182199	0.171358
1768	OTU869	Signaling.Molecules.and.Interaction	-0.182196	0.171358		1768	OTU869	Signaling.Molecules.and.Interaction	-0.182196	0.171358
1769	OTU390	Cell.Growth.and.Death	0.181501	0.173271		1769	OTU390	Cell.Growth.and.Death	0.181501	0.173271
1770	OTU380	Transcription	-0.181329	0.173671		1770	OTU380	Transcription	-0.181329	0.173671
1771	OTU1909	Nucleotide.Metabolism	0.181156	0.174079		1771	OTU1909	Nucleotide.Metabolism	0.181156	0.174079
1772	OTU2327	Nucleotide.Metabolism	0.181064	0.174149		1772	OTU2327	Nucleotide.Metabolism	0.181064	0.174149
1773	OTU1084	Translation	-0.181095	0.174149		1773	OTU1084	Translation	-0.181095	0.174149
1774	OTU1125	Metabolism.of.Other.Amino.Acids	-0.181015	0.174195		1774	OTU1125	Metabolism.of.Other.Amino.Acids	-0.181015	0.174195
1775	OTU1909	Replication.and.Repair	0.18067	0.175104		1775	OTU1909	Replication.and.Repair	0.18067	0.175104
1776	OTU2002	Environmental.Adaptation	-0.180113	0.17664		1776	OTU2002	Environmental.Adaptation	-0.180113	0.17664
1777	OTU143	Lipid.Metabolism	-0.179942	0.177043		1777	OTU143	Lipid.Metabolism	-0.179942	0.177043
1778	OTU62	Endocrine.System	-0.179614	0.177914		1778	OTU62	Endocrine.System	-0.179614	0.177914
1779	OTU2015	Cell.Growth.and.Death	-0.179217	0.178993		1779	OTU2015	Cell.Growth.and.Death	-0.179217	0.178993
1780	OTU584	Cell.Motility	-0.179	0.179441		1780	OTU584	Cell.Motility	-0.179	0.179441
1781	OTU657	Circulatory.System	-0.178998	0.179441		1781	OTU657	Circulatory.System	-0.178998	0.179441
1782	OTU1125	Cell.Growth.and.Death	0.178666	0.180177		1782	OTU1125	Cell.Growth.and.Death	0.178666	0.180177
1783	OTU405	Immune.System.Diseases	-0.17865	0.180177		1783	OTU405	Immune.System.Diseases	-0.17865	0.180177
1784	OTU1913	Signal.Transduction	-0.1787	0.180177		1784	OTU1913	Signal.Transduction	-0.1787	0.180177
1785	OTU2327	Replication.and.Repair	0.178407	0.180804		1785	OTU2327	Replication.and.Repair	0.178407	0.180804
1786	OTU2002	Circulatory.System	-0.178118	0.181568		1786	OTU2002	Circulatory.System	-0.178118	0.181568
1787	OTU62	Digestive.System	-0.177926	0.182045		1787	OTU62	Digestive.System	-0.177926	0.182045
1788	OTU1913	Cell.Growth.and.Death	0.177693	0.182643		1788	OTU1913	Cell.Growth.and.Death	0.177693	0.182643
1789	OTU1913	Nervous.System	0.177596	0.182835		1789	OTU1913	Nervous.System	0.177596	0.182835
1790	OTU142	Cardiovascular.Diseases	0.177537	0.182912		1790	OTU142	Cardiovascular.Diseases	0.177537	0.182912
1791	OTU264	Genetic.Information.Processing	0.175982	0.187545		1791	OTU264	Genetic.Information.Processing	0.175982	0.187545
1792	OTU82	Metabolism.of.Other.Amino.Acids	-0.174995	0.190492		1792	OTU82	Metabolism.of.Other.Amino.Acids	-0.174995	0.190492
1793	OTU2114	Cancers	0.174454	0.192072		1793	OTU2114	Cancers	0.174454	0.192072
1794	OTU380	Metabolic.Diseases	-0.174367	0.192238		1794	OTU380	Metabolic.Diseases	-0.174367	0.192238
1795	OTU1308	Circulatory.System	-0.174142	0.192837		1795	OTU1308	Circulatory.System	-0.174142	0.192837
1796	OTU482	Genetic.Information.Processing	-0.173911	0.193455		1796	OTU482	Genetic.Information.Processing	-0.173911	0.193455
1797	OTU2002	Energy.Metabolism	-0.173582	0.194385		1797	OTU2002	Energy.Metabolism	-0.173582	0.194385
1798	OTU143	Cell.Growth.and.Death	0.173129	0.195708		1798	OTU143	Cell.Growth.and.Death	0.173129	0.195708
1799	OTU390	Cardiovascular.Diseases	0.17304	0.195883		1799	OTU390	Cardiovascular.Diseases	0.17304	0.195883
1800	OTU869	Infectious.Diseases	0.172751	0.196691		1800	OTU869	Infectious.Diseases	0.172751	0.196691
1801	OTU1396	Cell.Motility	-0.172265	0.197914		1801	OTU1396	Cell.Motility	-0.172265	0.197914
1802	OTU1106	Metabolism.of.Other.Amino.Acids	0.172279	0.197914		1802	OTU1106	Metabolism.of.Other.Amino.Acids	0.172279	0.197914
1803	OTU264	Nervous.System	-0.172316	0.197914		1803	OTU264	Nervous.System	-0.172316	0.197914
1804	OTU864	Signal.Transduction	0.172145	0.198188		1804	OTU864	Signal.Transduction	0.172145	0.198188
1805	OTU584	Metabolic.Diseases	0.172081	0.198283		1805	OTU584	Metabolic.Diseases	0.172081	0.198283
1806	OTU224	Cardiovascular.Diseases	0.171413	0.200317		1806	OTU224	Cardiovascular.Diseases	0.171413	0.200317
1807	OTU1894	Circulatory.System	0.171167	0.201003		1807	OTU1894	Circulatory.System	0.171167	0.201003
1808	OTU62	Cell.Motility	-0.170706	0.202346		1808	OTU62	Cell.Motility	-0.170706	0.202346
1809	OTU2030	Signaling.Molecules.and.Interaction	-0.170683	0.202346		1809	OTU2030	Signaling.Molecules.and.Interaction	-0.170683	0.202346
1810	OTU224	Signaling.Molecules.and.Interaction	-0.169639	0.205643		1810	OTU224	Signaling.Molecules.and.Interaction	-0.169639	0.205643
1811	OTU869	Cellular.Processes.and.Signaling	0.169179	0.207044		1811	OTU869	Cellular.Processes.and.Signaling	0.169179	0.207044
1812	OTU2002	Translation	0.169013	0.20748		1812	OTU2002	Translation	0.169013	0.20748
1813	OTU1705	Replication.and.Repair	0.168336	0.209612		1813	OTU1705	Replication.and.Repair	0.168336	0.209612
1814	OTU1429	Circulatory.System	-0.16785	0.211118		1814	OTU1429	Circulatory.System	-0.16785	0.211118
1815	OTU1909	Immune.System.Diseases	0.167346	0.212643		1815	OTU1909	Immune.System.Diseases	0.167346	0.212643
1816	OTU1497	Lipid.Metabolism	-0.167326	0.212643		1816	OTU1497	Lipid.Metabolism	-0.167326	0.212643
1817	OTU1813	Nervous.System	0.167072	0.213382		1817	OTU1813	Nervous.System	0.167072	0.213382
1818	OTU1705	Nucleotide.Metabolism	0.166545	0.215048		1818	OTU1705	Nucleotide.Metabolism	0.166545	0.215048
1819	OTU2096	Replication.and.Repair	-0.166506	0.215064		1819	OTU2096	Replication.and.Repair	-0.166506	0.215064
1820	OTU648	Cellular.Processes.and.Signaling	-0.166298	0.215651		1820	OTU648	Cellular.Processes.and.Signaling	-0.166298	0.215651
1821	OTU1304	Circulatory.System	0.165952	0.21671		1821	OTU1304	Circulatory.System	0.165952	0.21671
1822	OTU78	Infectious.Diseases	-0.165442	0.218216		1822	OTU78	Infectious.Diseases	-0.165442	0.218216
1823	OTU1429	Metabolism.of.Terpenoids.and.Polyketides	-0.165451	0.218216		1823	OTU1429	Metabolism.of.Terpenoids.and.Polyketides	-0.165451	0.218216
1824	OTU2015	Cardiovascular.Diseases	0.165184	0.218983		1824	OTU2015	Cardiovascular.Diseases	0.165184	0.218983
1825	OTU1913	Circulatory.System	0.164758	0.220329		1825	OTU1913	Circulatory.System	0.164758	0.220329
1826	OTU1894	Cell.Motility	-0.164566	0.22087		1826	OTU1894	Cell.Motility	-0.164566	0.22087
1827	OTU62	Immune.System.Diseases	0.164371	0.221422		1827	OTU62	Immune.System.Diseases	0.164371	0.221422
1828	OTU267	Nucleotide.Metabolism	-0.164164	0.222019		1828	OTU267	Nucleotide.Metabolism	-0.164164	0.222019
1829	OTU1339	Carbohydrate.Metabolism	0.163825	0.223022		1829	OTU1339	Carbohydrate.Metabolism	0.163825	0.223022
1830	OTU648	Circulatory.System	0.163806	0.223022		1830	OTU648	Circulatory.System	0.163806	0.223022
1831	OTU2002	Cardiovascular.Diseases	-0.163591	0.223646		1831	OTU2002	Cardiovascular.Diseases	-0.163591	0.223646
1832	OTU2114	Cell.Motility	0.16297	0.225643		1832	OTU2114	Cell.Motility	0.16297	0.225643
1833	OTU602	Cellular.Processes.and.Signaling	0.16295	0.225643		1833	OTU602	Cellular.Processes.and.Signaling	0.16295	0.225643
1834	OTU864	Immune.System.Diseases	0.162753	0.226211		1834	OTU864	Immune.System.Diseases	0.162753	0.226211
1835	OTU78	Glycan.Biosynthesis.and.Metabolism	-0.161695	0.229824		1835	OTU78	Glycan.Biosynthesis.and.Metabolism	-0.161695	0.229824
1836	OTU1562	Nucleotide.Metabolism	-0.161494	0.23029		1836	OTU1562	Nucleotide.Metabolism	-0.161494	0.23029
1837	OTU648	Transcription	-0.161524	0.23029		1837	OTU648	Transcription	-0.161524	0.23029
1838	OTU1396	Metabolic.Diseases	0.161092	0.231596		1838	OTU1396	Metabolic.Diseases	0.161092	0.231596
1839	OTU1154	Immune.System.Diseases	0.160211	0.234634		1839	OTU1154	Immune.System.Diseases	0.160211	0.234634
1840	OTU62	Enzyme.Families	0.159596	0.236728		1840	OTU62	Enzyme.Families	0.159596	0.236728
1841	OTU267	Replication.and.Repair	-0.159471	0.237054		1841	OTU267	Replication.and.Repair	-0.159471	0.237054
1842	OTU524	Excretory.System	-0.159322	0.237467		1842	OTU524	Excretory.System	-0.159322	0.237467
1843	OTU1396	Carbohydrate.Metabolism	-0.159071	0.238122		1843	OTU1396	Carbohydrate.Metabolism	-0.159071	0.238122
1844	OTU380	Cardiovascular.Diseases	0.159088	0.238122		1844	OTU380	Cardiovascular.Diseases	0.159088	0.238122
1845	OTU1996	Metabolism.of.Other.Amino.Acids	-0.158994	0.238275		1845	OTU1996	Metabolism.of.Other.Amino.Acids	-0.158994	0.238275
1846	OTU524	Metabolism.of.Other.Amino.Acids	-0.15848	0.240022		1846	OTU524	Metabolism.of.Other.Amino.Acids	-0.15848	0.240022
1847	OTU1921	Signaling.Molecules.and.Interaction	-0.158271	0.240657		1847	OTU1921	Signaling.Molecules.and.Interaction	-0.158271	0.240657
1848	OTU524	Immune.System	0.157881	0.241961		1848	OTU524	Immune.System	0.157881	0.241961
1849	OTU2030	Nucleotide.Metabolism	0.157741	0.242344		1849	OTU2030	Nucleotide.Metabolism	0.157741	0.242344
1850	OTU62	Cell.Growth.and.Death	0.156927	0.245226		1850	OTU62	Cell.Growth.and.Death	0.156927	0.245226
1851	OTU482	Carbohydrate.Metabolism	-0.156806	0.245544		1851	OTU482	Carbohydrate.Metabolism	-0.156806	0.245544
1852	OTU1231	Cellular.Processes.and.Signaling	-0.156519	0.246479		1852	OTU1231	Cellular.Processes.and.Signaling	-0.156519	0.246479
1853	OTU1429	Translation	0.156339	0.247018		1853	OTU1429	Translation	0.156339	0.247018
1854	OTU1429	Environmental.Adaptation	-0.156098	0.247787		1854	OTU1429	Environmental.Adaptation	-0.156098	0.247787
1855	OTU1308	Folding..Sorting.and.Degradation	-0.155703	0.249134		1855	OTU1308	Folding..Sorting.and.Degradation	-0.155703	0.249134
1856	OTU869	Biosynthesis.of.Other.Secondary.Metabolites	-0.155214	0.250841		1856	OTU869	Biosynthesis.of.Other.Secondary.Metabolites	-0.155214	0.250841
1857	OTU1084	Cell.Motility	0.154004	0.255301		1857	OTU1084	Cell.Motility	0.154004	0.255301
1858	OTU41	Metabolism.of.Other.Amino.Acids	0.153951	0.255365		1858	OTU41	Metabolism.of.Other.Amino.Acids	0.153951	0.255365
1859	OTU78	Metabolism.of.Cofactors.and.Vitamins	-0.151983	0.262822		1859	OTU78	Metabolism.of.Cofactors.and.Vitamins	-0.151983	0.262822
1860	OTU1497	Cardiovascular.Diseases	0.15184	0.26324		1860	OTU1497	Cardiovascular.Diseases	0.15184	0.26324
1861	OTU1154	Replication.and.Repair	0.151644	0.263865		1861	OTU1154	Replication.and.Repair	0.151644	0.263865
1862	OTU62	Glycan.Biosynthesis.and.Metabolism	-0.151396	0.264694		1862	OTU62	Glycan.Biosynthesis.and.Metabolism	-0.151396	0.264694
1863	OTU1304	Translation	0.150967	0.266235		1863	OTU1304	Translation	0.150967	0.266235
1864	OTU1488	Cellular.Processes.and.Signaling	0.150849	0.266307		1864	OTU1488	Cellular.Processes.and.Signaling	0.150849	0.266307
1865	OTU22	Circulatory.System	0.15084	0.266307		1865	OTU22	Circulatory.System	0.15084	0.266307
1866	OTU1705	Translation	0.150849	0.266307		1866	OTU1705	Translation	0.150849	0.266307
1867	OTU1429	Cardiovascular.Diseases	-0.150704	0.266699		1867	OTU1429	Cardiovascular.Diseases	-0.150704	0.266699
1868	OTU1084	Circulatory.System	-0.150404	0.267678		1868	OTU1084	Circulatory.System	-0.150404	0.267678
1869	OTU524	Folding..Sorting.and.Degradation	0.150384	0.267678		1869	OTU524	Folding..Sorting.and.Degradation	0.150384	0.267678
1870	OTU1125	Carbohydrate.Metabolism	0.1502	0.26826		1870	OTU1125	Carbohydrate.Metabolism	0.1502	0.26826
1871	OTU62	Nucleotide.Metabolism	0.149981	0.268982		1871	OTU62	Nucleotide.Metabolism	0.149981	0.268982
1872	OTU380	Cell.Growth.and.Death	0.149934	0.268991		1872	OTU380	Cell.Growth.and.Death	0.149934	0.268991
1873	OTU1913	Lipid.Metabolism	-0.149906	0.268991		1873	OTU1913	Lipid.Metabolism	-0.149906	0.268991
1874	OTU22	Cardiovascular.Diseases	0.149208	0.271453		1874	OTU22	Cardiovascular.Diseases	0.149208	0.271453
1875	OTU2002	Metabolism.of.Terpenoids.and.Polyketides	-0.149177	0.271453		1875	OTU2002	Metabolism.of.Terpenoids.and.Polyketides	-0.149177	0.271453
1876	OTU1921	Translation	0.149196	0.271453		1876	OTU1921	Translation	0.149196	0.271453
1877	OTU524	Transport.and.Catabolism	0.147485	0.2781		1877	OTU524	Transport.and.Catabolism	0.147485	0.2781
1878	OTU1304	Signaling.Molecules.and.Interaction	-0.147363	0.278445		1878	OTU1304	Signaling.Molecules.and.Interaction	-0.147363	0.278445
1879	OTU869	Immune.System	-0.14725	0.278758		1879	OTU869	Immune.System	-0.14725	0.278758
1880	OTU1339	Cellular.Processes.and.Signaling	-0.146974	0.27958		1880	OTU1339	Cellular.Processes.and.Signaling	-0.146974	0.27958
1881	OTU1339	Cell.Growth.and.Death	0.146861	0.27989		1881	OTU1339	Cell.Growth.and.Death	0.146861	0.27989
1882	OTU2360	Signaling.Molecules.and.Interaction	-0.146713	0.280344		1882	OTU2360	Signaling.Molecules.and.Interaction	-0.146713	0.280344
1883	OTU1106	Carbohydrate.Metabolism	-0.146069	0.282822		1883	OTU1106	Carbohydrate.Metabolism	-0.146069	0.282822
1884	OTU1154	Circulatory.System	0.145748	0.283986		1884	OTU1154	Circulatory.System	0.145748	0.283986
1885	OTU380	Metabolism.of.Other.Amino.Acids	-0.145373	0.285378		1885	OTU380	Metabolism.of.Other.Amino.Acids	-0.145373	0.285378
1886	OTU869	Transport.and.Catabolism	-0.145029	0.286643		1886	OTU869	Transport.and.Catabolism	-0.145029	0.286643
1887	OTU1429	Poorly.Characterized	0.144699	0.287855		1887	OTU1429	Poorly.Characterized	0.144699	0.287855
1888	OTU1975	Nucleotide.Metabolism	0.144567	0.288251		1888	OTU1975	Nucleotide.Metabolism	0.144567	0.288251
1889	OTU143	Immune.System.Diseases	0.144148	0.289839		1889	OTU143	Immune.System.Diseases	0.144148	0.289839
1890	OTU62	Circulatory.System	0.144	0.290301		1890	OTU62	Circulatory.System	0.144	0.290301
1891	OTU2327	Translation	0.143553	0.29201		1891	OTU2327	Translation	0.143553	0.29201
1892	OTU1084	Cardiovascular.Diseases	-0.143222	0.293241		1892	OTU1084	Cardiovascular.Diseases	-0.143222	0.293241
1893	OTU2030	Replication.and.Repair	0.142685	0.295342		1893	OTU2030	Replication.and.Repair	0.142685	0.295342
1894	OTU380	Immune.System.Diseases	0.14244	0.296221		1894	OTU380	Immune.System.Diseases	0.14244	0.296221
1895	OTU1308	Membrane.Transport	0.142316	0.296588		1895	OTU1308	Membrane.Transport	0.142316	0.296588
1896	OTU82	Carbohydrate.Metabolism	0.14221	0.29688		1896	OTU82	Carbohydrate.Metabolism	0.14221	0.29688
1897	OTU1953	Metabolism.of.Other.Amino.Acids	-0.142038	0.297448		1897	OTU1953	Metabolism.of.Other.Amino.Acids	-0.142038	0.297448
1898	OTU2002	Nervous.System	-0.141922	0.297785		1898	OTU2002	Nervous.System	-0.141922	0.297785
1899	OTU480	Circulatory.System	0.141359	0.299857		1899	OTU480	Circulatory.System	0.141359	0.299857
1900	OTU524	Metabolism.of.Cofactors.and.Vitamins	0.139518	0.307592		1900	OTU524	Metabolism.of.Cofactors.and.Vitamins	0.139518	0.307592
1901	OTU1308	Infectious.Diseases	-0.139082	0.309321		1901	OTU1308	Infectious.Diseases	-0.139082	0.309321
1902	OTU524	Nucleotide.Metabolism	0.138838	0.310218		1902	OTU524	Nucleotide.Metabolism	0.138838	0.310218
1903	OTU524	Digestive.System	0.138676	0.31076		1903	OTU524	Digestive.System	0.138676	0.31076
1904	OTU1909	Signaling.Molecules.and.Interaction	-0.138579	0.311022		1904	OTU1909	Signaling.Molecules.and.Interaction	-0.138579	0.311022
1905	OTU1125	Signal.Transduction	-0.138458	0.311222		1905	OTU1125	Signal.Transduction	-0.138458	0.311222
1906	OTU524	Xenobiotics.Biodegradation.and.Metabolism	-0.138482	0.311222		1906	OTU524	Xenobiotics.Biodegradation.and.Metabolism	-0.138482	0.311222
1907	OTU2002	Poorly.Characterized	0.136822	0.31807		1907	OTU2002	Poorly.Characterized	0.136822	0.31807
1908	OTU1308	Lipid.Metabolism	-0.1367	0.318442		1908	OTU1308	Lipid.Metabolism	-0.1367	0.318442
1909	OTU869	Circulatory.System	-0.135199	0.324961		1909	OTU869	Circulatory.System	-0.135199	0.324961
1910	OTU2015	Immune.System.Diseases	0.135087	0.325292		1910	OTU2015	Immune.System.Diseases	0.135087	0.325292
1911	OTU1894	Signaling.Molecules.and.Interaction	-0.134911	0.325912		1911	OTU1894	Signaling.Molecules.and.Interaction	-0.134911	0.325912
1912	OTU1562	Replication.and.Repair	-0.134833	0.326095		1912	OTU1562	Replication.and.Repair	-0.134833	0.326095
1913	OTU480	Cellular.Processes.and.Signaling	-0.134576	0.326935		1913	OTU480	Cellular.Processes.and.Signaling	-0.134576	0.326935
1914	OTU2002	Metabolism	0.13457	0.326935		1914	OTU2002	Metabolism	0.13457	0.326935
1915	OTU405	Nucleotide.Metabolism	0.134486	0.327141		1915	OTU405	Nucleotide.Metabolism	0.134486	0.327141
1916	OTU1304	Metabolic.Diseases	0.134327	0.327689		1916	OTU1304	Metabolic.Diseases	0.134327	0.327689
1917	OTU62	Metabolism.of.Cofactors.and.Vitamins	-0.133758	0.330086		1917	OTU62	Metabolism.of.Cofactors.and.Vitamins	-0.133758	0.330086
1918	OTU78	Transcription	-0.13354	0.3309		1918	OTU78	Transcription	-0.13354	0.3309
1919	OTU380	Cellular.Processes.and.Signaling	-0.133301	0.331811		1919	OTU380	Cellular.Processes.and.Signaling	-0.133301	0.331811
1920	OTU62	Genetic.Information.Processing	0.132053	0.337333		1920	OTU62	Genetic.Information.Processing	0.132053	0.337333
1921	OTU530	Cellular.Processes.and.Signaling	0.13178	0.338414		1921	OTU530	Cellular.Processes.and.Signaling	0.13178	0.338414
1922	OTU143	Metabolic.Diseases	-0.131377	0.340096		1922	OTU143	Metabolic.Diseases	-0.131377	0.340096
1923	OTU524	Energy.Metabolism	0.131163	0.340908		1923	OTU524	Energy.Metabolism	0.131163	0.340908
1924	OTU264	Metabolism.of.Other.Amino.Acids	-0.129852	0.34682		1924	OTU264	Metabolism.of.Other.Amino.Acids	-0.129852	0.34682
1925	OTU2360	Metabolism.of.Other.Amino.Acids	-0.129797	0.346897		1925	OTU2360	Metabolism.of.Other.Amino.Acids	-0.129797	0.346897
1926	OTU41	Cancers	-0.129497	0.347944		1926	OTU41	Cancers	-0.129497	0.347944
1927	OTU1398	Translation	0.129496	0.347944		1927	OTU1398	Translation	0.129496	0.347944
1928	OTU390	Cellular.Processes.and.Signaling	-0.128946	0.350344		1928	OTU390	Cellular.Processes.and.Signaling	-0.128946	0.350344
1929	OTU1231	Carbohydrate.Metabolism	0.128704	0.351298		1929	OTU1231	Carbohydrate.Metabolism	0.128704	0.351298
1930	OTU82	Cell.Motility	0.128528	0.35195		1930	OTU82	Cell.Motility	0.128528	0.35195
1931	OTU1125	Cell.Motility	0.128208	0.353274		1931	OTU1125	Cell.Motility	0.128208	0.353274
1932	OTU1339	Translation	-0.128041	0.353881		1932	OTU1339	Translation	-0.128041	0.353881
1933	OTU1106	Cell.Motility	-0.127955	0.354105		1933	OTU1106	Cell.Motility	-0.127955	0.354105
1934	OTU2177	Nucleotide.Metabolism	-0.127405	0.356533		1934	OTU2177	Nucleotide.Metabolism	-0.127405	0.356533
1935	OTU1562	Metabolic.Diseases	-0.127142	0.357595		1935	OTU1562	Metabolic.Diseases	-0.127142	0.357595
1936	OTU1339	Signal.Transduction	-0.12646	0.360668		1936	OTU1339	Signal.Transduction	-0.12646	0.360668
1937	OTU777	Cardiovascular.Diseases	0.126348	0.361019		1937	OTU777	Cardiovascular.Diseases	0.126348	0.361019
1938	OTU1231	Enzyme.Families	0.126136	0.361846		1938	OTU1231	Enzyme.Families	0.126136	0.361846
1939	OTU1308	Translation	0.126033	0.362155		1939	OTU1308	Translation	0.126033	0.362155
1940	OTU2114	Immune.System.Diseases	0.125959	0.362323		1940	OTU2114	Immune.System.Diseases	0.125959	0.362323
1941	OTU1106	Signaling.Molecules.and.Interaction	-0.125052	0.366502		1941	OTU1106	Signaling.Molecules.and.Interaction	-0.125052	0.366502
1942	OTU1308	Biosynthesis.of.Other.Secondary.Metabolites	-0.124858	0.36725		1942	OTU1308	Biosynthesis.of.Other.Secondary.Metabolites	-0.124858	0.36725
1943	OTU380	Nucleotide.Metabolism	-0.124389	0.369335		1943	OTU380	Nucleotide.Metabolism	-0.124389	0.369335
1944	OTU1913	Carbohydrate.Metabolism	0.124327	0.369447		1944	OTU1913	Carbohydrate.Metabolism	0.124327	0.369447
1945	OTU864	Translation	0.123697	0.37232		1945	OTU864	Translation	0.123697	0.37232
1946	OTU1497	Circulatory.System	0.123131	0.374324		1946	OTU1497	Circulatory.System	0.123131	0.374324
1947	OTU524	Nervous.System	0.123147	0.374324		1947	OTU524	Nervous.System	0.123147	0.374324
1948	OTU1154	Signaling.Molecules.and.Interaction	-0.123208	0.374324		1948	OTU1154	Signaling.Molecules.and.Interaction	-0.123208	0.374324
1949	OTU2030	Metabolic.Diseases	0.122772	0.37589		1949	OTU2030	Metabolic.Diseases	0.122772	0.37589
1950	OTU1996	Cell.Motility	0.12246	0.377228		1950	OTU1996	Cell.Motility	0.12246	0.377228
1951	OTU267	Translation	-0.122023	0.378991		1951	OTU267	Translation	-0.122023	0.378991
1952	OTU1398	Carbohydrate.Metabolism	-0.121385	0.381949		1952	OTU1398	Carbohydrate.Metabolism	-0.121385	0.381949
1953	OTU869	Environmental.Adaptation	-0.121153	0.382907		1953	OTU869	Environmental.Adaptation	-0.121153	0.382907
1954	OTU2096	Circulatory.System	-0.120464	0.386136		1954	OTU2096	Circulatory.System	-0.120464	0.386136
1955	OTU1339	Nucleotide.Metabolism	-0.120423	0.386141		1955	OTU1339	Nucleotide.Metabolism	-0.120423	0.386141
1956	OTU1308	Cancers	0.120273	0.386695		1956	OTU1308	Cancers	0.120273	0.386695
1957	OTU2327	Cardiovascular.Diseases	0.1202	0.386863		1957	OTU2327	Cardiovascular.Diseases	0.1202	0.386863
1958	OTU524	Glycan.Biosynthesis.and.Metabolism	0.119876	0.388084		1958	OTU524	Glycan.Biosynthesis.and.Metabolism	0.119876	0.388084
1959	OTU1429	Metabolism	0.119794	0.388296		1959	OTU1429	Metabolism	0.119794	0.388296
1960	OTU777	Carbohydrate.Metabolism	-0.119707	0.388473		1960	OTU777	Carbohydrate.Metabolism	-0.119707	0.388473
1961	OTU78	Signal.Transduction	-0.11968	0.388473		1961	OTU78	Signal.Transduction	-0.11968	0.388473
1962	OTU648	Signal.Transduction	-0.119168	0.390837		1962	OTU648	Signal.Transduction	-0.119168	0.390837
1963	OTU62	Amino.Acid.Metabolism	-0.11903	0.391332		1963	OTU62	Amino.Acid.Metabolism	-0.11903	0.391332
1964	OTU390	Cancers	0.118922	0.391479		1964	OTU390	Cancers	0.118922	0.391479
1965	OTU1308	Digestive.System	-0.118953	0.391479		1965	OTU1308	Digestive.System	-0.118953	0.391479
1966	OTU2096	Translation	-0.118382	0.393991		1966	OTU2096	Translation	-0.118382	0.393991
1967	OTU405	Carbohydrate.Metabolism	-0.118253	0.394444		1967	OTU405	Carbohydrate.Metabolism	-0.118253	0.394444
1968	OTU1429	Neurodegenerative.Diseases	-0.11812	0.394916		1968	OTU1429	Neurodegenerative.Diseases	-0.11812	0.394916
1969	OTU1308	Metabolism.of.Cofactors.and.Vitamins	-0.117714	0.396763		1969	OTU1308	Metabolism.of.Cofactors.and.Vitamins	-0.117714	0.396763
1970	OTU1913	Translation	-0.117494	0.397678		1970	OTU1913	Translation	-0.117494	0.397678
1971	OTU1909	Translation	0.117371	0.3981		1971	OTU1909	Translation	0.117371	0.3981
1972	OTU869	Poorly.Characterized	0.117291	0.398302		1972	OTU869	Poorly.Characterized	0.117291	0.398302
1973	OTU1308	Signal.Transduction	-0.11662	0.401509		1973	OTU1308	Signal.Transduction	-0.11662	0.401509
1974	OTU1813	Metabolic.Diseases	0.116504	0.401896		1974	OTU1813	Metabolic.Diseases	0.116504	0.401896
1975	OTU78	Metabolism.of.Other.Amino.Acids	-0.116399	0.402213		1975	OTU78	Metabolism.of.Other.Amino.Acids	-0.116399	0.402213
1976	OTU1975	Replication.and.Repair	0.116363	0.402213		1976	OTU1975	Replication.and.Repair	0.116363	0.402213
1977	OTU480	Cell.Motility	0.116145	0.403119		1977	OTU480	Cell.Motility	0.116145	0.403119
1978	OTU390	Metabolism.of.Other.Amino.Acids	-0.115263	0.407225		1978	OTU390	Metabolism.of.Other.Amino.Acids	-0.115263	0.407225
1979	OTU648	Translation	-0.114636	0.410243		1979	OTU648	Translation	-0.114636	0.410243
1980	OTU1396	Cardiovascular.Diseases	0.114428	0.410696		1980	OTU1396	Cardiovascular.Diseases	0.114428	0.410696
1981	OTU1339	Metabolic.Diseases	-0.1145	0.410696		1981	OTU1339	Metabolic.Diseases	-0.1145	0.410696
1982	OTU405	Replication.and.Repair	0.114456	0.410696		1982	OTU405	Replication.and.Repair	0.114456	0.410696
1983	OTU78	Lipid.Metabolism	-0.114084	0.412267		1983	OTU78	Lipid.Metabolism	-0.114084	0.412267
1984	OTU864	Carbohydrate.Metabolism	-0.114014	0.41242		1984	OTU864	Carbohydrate.Metabolism	-0.114014	0.41242
1985	OTU1813	Cancers	0.11361	0.414306		1985	OTU1813	Cancers	0.11361	0.414306
1986	OTU1154	Nervous.System	0.113012	0.416992		1986	OTU1154	Nervous.System	0.113012	0.416992
1987	OTU524	Cardiovascular.Diseases	-0.112929	0.417215		1987	OTU524	Cardiovascular.Diseases	-0.112929	0.417215
1988	OTU2327	Carbohydrate.Metabolism	-0.112646	0.418481		1988	OTU2327	Carbohydrate.Metabolism	-0.112646	0.418481
1989	OTU1497	Cancers	0.112348	0.419822		1989	OTU1497	Cancers	0.112348	0.419822
1990	OTU2015	Nervous.System	-0.11139	0.424629		1990	OTU2015	Nervous.System	-0.11139	0.424629
1991	OTU1398	Metabolism.of.Other.Amino.Acids	0.110539	0.428846		1991	OTU1398	Metabolism.of.Other.Amino.Acids	0.110539	0.428846
1992	OTU648	Replication.and.Repair	-0.110509	0.428846		1992	OTU648	Replication.and.Repair	-0.110509	0.428846
1993	OTU1084	Lipid.Metabolism	0.109597	0.433467		1993	OTU1084	Lipid.Metabolism	0.109597	0.433467
1994	OTU648	Nucleotide.Metabolism	-0.109134	0.43572		1994	OTU648	Nucleotide.Metabolism	-0.109134	0.43572
1995	OTU2327	Metabolic.Diseases	0.10907	0.435841		1995	OTU2327	Metabolic.Diseases	0.10907	0.435841
1996	OTU2177	Carbohydrate.Metabolism	0.108792	0.437107		1996	OTU2177	Carbohydrate.Metabolism	0.108792	0.437107
1997	OTU1339	Replication.and.Repair	-0.108576	0.438045		1997	OTU1339	Replication.and.Repair	-0.108576	0.438045
[truncated: 382 more rows]
